# Supplementary material for: Setd2 overexpression rescues bivalent gene expression during SCNT-mediated ZGA
Source: Protein Cell. 2025 Feb 13;16(6):439–57. doi: 10.1093/procel/pwaf010 (PMC12187520; doi:10.1093/procel/pwaf010)
Supplement: pwaf010_suppl_Supplementary_Tables_S1 [file pwaf010_suppl_supplementary_tables_s1.xlsx]

## Sheet: ChIP-seq
Sample	Total Reads	Mapped Reads	Mapped Percentage	High Quality Mapped Reads (MAPQ>30)	High Quality Mapped Percentage
cc_input_rep1	75916849	75091224	0.989125	66252594	0.872699
cc_input_rep2	80122634	79065030	0.9868	69892072	0.872314
cc_H3K27me3_rep1	66228325	66087733	0.997877	55284605	0.834758
cc_H3K27me3_rep2	67740587	67574352	0.997546	56026086	0.827068
cc_H3K4me3_rep1	72380478	68635497	0.94826	62127677	0.858349
cc_H3K4me3_rep2	66483989	63913838	0.961342	57567585	0.865886
6hpa_input_rep1	53969810	53847332	0.997731	45971192	0.851795
6hpa_input_rep2	77339479	76929734	0.994702	66568940	0.860737
6hpa_H3K27me3_rep1	86946148	71831165	0.826157	54468926	0.626467
6hpa_H3K27me3_rep2	52509731	50835656	0.968119	43663512	0.831532
6hpa_H3K4me3_rep1	65470231	62158466	0.949416	47563053	0.726484
6hpa_H3K4me3_rep2	69334438	65072447	0.93853	55179573	0.795847
14hpa_input_rep1	66735069	66229174	0.992419	57478638	0.861296
14hpa_input_rep2	62033337	60150461	0.969647	57099126	0.920459
14hpa_H3K27me3_rep1	70144287	69785337	0.994883	62020708	0.884188
14hpa_H3K27me3_rep2	67016266	62432233	0.931598	56068733	0.836644
14hpa_H3K4me3_rep1	60330943	58618372	0.971614	53328465	0.883932
14hpa_H3K4me3_rep2	76060050	73791140	0.970169	64292511	0.845286
NT_2cell_input_rep1	65170813	64911454	0.99602	57227221	0.878111
NT_2cell_input_rep3	60666914	59079184	0.973829	52660124	0.86802
NT_2cell_H3K27me3_rep1	55936368	55014618	0.983521	50441353	0.901763
NT_2cell_H3K27me3_rep2	72049533	68701064	0.953525	58584554	0.813115
NT_2cell_H3K4me3_rep1	62240005	62122761	0.998116	59825519	0.961207
NT_2cell_H3K4me3_rep2	58792225	58373773	0.992883	56391988	0.959174
NT_4cell_input_rep1	72289150	72141857	0.997962	64208745	0.888221
NT_4cell_input_rep2	38779598	37443068	0.965535	33086184	0.853185
NT_4cell_H3K27me3_rep1	52147879	48778104	0.93538	45222382	0.867195
NT_4cell_H3K27me3_rep2	44498754	37879085	0.851239	33627368	0.755692
NT_4cell_H3K4me3_rep1	70801545	69808858	0.985979	65241514	0.92147
NT_4cell_H3K4me3_rep2	40239559	38711816	0.962034	35864884	0.891284
NT_8cell_input_rep1	68318192	68274718	0.999364	59083170	0.864823
NT_8cell_input_rep2	50384448	50296435	0.998253	43841774	0.870145
NT_8cell_H3K27me3_rep1	69309594	59656033	0.860718	48790665	0.703953
NT_8cell_H3K27me3_rep2	71516331	68509030	0.957949	62462946	0.873408
NT_8cell_H3K4me3_rep1	64973177	63871323	0.983041	57780859	0.889303
NT_8cell_H3K4me3_rep2	53978104	46949185	0.869782	41772482	0.773878
NT_morula_input_rep1	56641325	56580778	0.998931	48795788	0.861487
NT_morula_input_rep2	51381497	51177550	0.996031	44684935	0.86967
NT_morula_H3K27me3_rep1	50733334	49171073	0.969206	43525534	0.857928
NT_morula_H3K27me3_rep2	43422777	41402926	0.953484	36715054	0.845525
NT_morula_H3K4me3_rep1	54381964	53911559	0.99135	48627956	0.894193
NT_morula_H3K4me3_rep2	63165653	62390980	0.987736	55384128	0.876808
NT_ICM_input_rep1	79392425	79273840	0.998506	68199313	0.859015
NT_ICM_input_rep2	84241585	82223526	0.976044	72596842	0.86177
NT_ICM_H3K27me3_rep1	81543475	77269352	0.947585	63149531	0.774428
NT_ICM_H3K27me3_rep2	50685028	47892504	0.944904	41958276	0.827824
NT_ICM_H3K4me3_rep1	69570274	51934492	0.746504	46054018	0.661978
NT_ICM_H3K4me3_rep2	95373404	94260688	0.988333	82290947	0.862829
NT_TE_input_rep1	75208804	75100100	0.998555	65242102	0.86748
NT_TE_input_rep2	78828113	75965712	0.963688	67390118	0.8549
NT_TE_H3K27me3_rep1	65076946	60669256	0.93227	52713937	0.810025
NT_TE_H3K27me3_rep2	53610714	52175461	0.973228	45562299	0.849873
NT_TE_H3K4me3_rep1	57327477	55539659	0.968814	48841981	0.851982
NT_TE_H3K4me3_rep2	80925148	79716107	0.98506	71679892	0.885755
NT_2cell_WDR5-0103_input	51902329	50995605	0.98253	43817039	0.844221
NT_2cell_WDR5-0103_K4me3_rep1	96065073	95230144	0.991309	80523351	0.838217
NT_2cell_WDR5-0103_K4me3_rep2	87393995	86489052	0.989645	72656215	0.831364
cc_K36me3_rep1	57489164	48361608	0.84123	43833535	0.762466
cc_K36me3_rep2	76265824	64274092	0.842764	59508267	0.780274
NT_2cell_K36me3_rep1	77163334	76113020	0.986388	60251989	0.780837
NT_2cell_K36me3_rep2	78854331	78468351	0.995105	61759913	0.783215
NF_2cell_K36me3_rep1	35544713	34672213	0.975453	29362302	0.826067
NF_2cell_K36me3_rep2	38738505	31424277	0.81119	25912681	0.668913
NT_L2C_Setd2OE_input_rep1	84263024	78821357	0.93542	67494779	0.801001
NT_L2C_Setd2OE_input_rep2	64707792	62488375	0.965701	52220275	0.807017
NT_L2C_Setd2OE_input_rep3	65429195	62743579	0.958954	52203854	0.797868
NT_L2C_Setd2OE_H3K4me3_rep1	61528060	60188572	0.97823	53937306	0.876629
NT_L2C_Setd2OE_H3K4me3_rep2	79104948	77507819	0.97981	69343531	0.876602
NT_L2C_Setd2OE_H3K4me3_rep3	49996534	48935424	0.978776	44227560	0.884613
NT_L2C_Setd2OE_H3K27me3_rep1	69315424	67105673	0.96812	53670633	0.774296
NT_L2C_Setd2OE_H3K27me3_rep2	60222572	58358597	0.969049	46726816	0.775902
NT_L2C_Setd2OE_H3K27me3_rep3	61199772	57520272	0.939877	47349459	0.773687
NT_L2C_Setd2OE_H3K36me3_rep1	65939641	61717993	0.935977	48989525	0.742945
NT_L2C_Setd2OE_H3K36me3_rep2	63243405	59316564	0.937909	47054680	0.744025
NT_L2C_Setd2OE_H3K36me3_rep3	63210013	58581934	0.926783	46283874	0.732224

## Sheet: RNA-seq
Sample	Total Reads	Mapped Reads	Mapped Percentage	Uniquely Mapped Reads	Uniquely Mapped Percentage
NT_2cell_WDR5-0103_rep1	118043031	86727751	0.734713	39785500	0.337042
NT_2cell_WDR5-0103_rep2	107933402	76816373	0.711702	31195925	0.289029
NT_2cell_WDR5-0103_rep3	82398561	57195434	0.694131	23339195	0.283248
NT_4cell_WDR5-0103_rep1	118043031	86727751	0.7347	39785500	0.337
NT_4cell_WDR5-0103_rep2	107933402	76816373	0.7117	31195925	0.289
NT_4cell_WDR5-0103_rep3	82398561	57195434	0.6941	23339195	0.2832
NT_2cell_Setd2OE_rep1	87843594	78929128	0.898519	39431450	0.448882
NT_2cell_Setd2OE_rep2	68739866	61599473	0.896124	30895668	0.449458
NT_2cell_Setd2OE_rep3	73465609	65590666	0.892808	32398284	0.440999
