# Supplementary material for: Setd2 overexpression rescues bivalent gene expression during SCNT-mediated ZGA
Source: Protein Cell. 2025 Feb 13;16(6):439–57. doi: 10.1093/procel/pwaf010 (PMC12187520; doi:10.1093/procel/pwaf010)
Supplement: pwaf010_suppl_Supplementary_Tables_S2 [file pwaf010_suppl_supplementary_tables_s2.xlsx]

## Sheet: H3K4me3.cor
	cc_H3K4me3_rep1	cc_H3K4me3_rep2
cc_H3K4me3_rep1	1	0.983655
cc_H3K4me3_rep2	0.983655	1
	6hpa_H3K4me3_rep1	6hpa_H3K4me3_rep2
6hpa_H3K4me3_rep1	1	0.927419
6hpa_H3K4me3_rep2	0.927419	1
	14hpa_H3K4me3_rep1	14hpa_H3K4me3_rep2
14hpa_H3K4me3_rep1	1	0.888458
14hpa_H3K4me3_rep2	0.888458	1
	NT_2cell_H3K4me3_rep1	NT_2cell_H3K4me3_rep2
NT_2cell_H3K4me3_rep1	1	0.97494
NT_2cell_H3K4me3_rep2	0.97494	1
	NT_4cell_H3K4me3_rep1	NT_4cell_H3K4me3_rep2
NT_4cell_H3K4me3_rep1	1	0.945005
NT_4cell_H3K4me3_rep2	0.945005	1
	NT_8cell_H3K4me3_rep1	NT_8cell_H3K4me3_rep2
NT_8cell_H3K4me3_rep1	1	0.952607
NT_8cell_H3K4me3_rep2	0.952607	1
	NT_morula_H3K4me3_rep1	NT_morula_H3K4me3_rep2
NT_morula_H3K4me3_rep1	1	0.962697
NT_morula_H3K4me3_rep2	0.962697	1
	NT_ICM_H3K4me3_rep1	NT_ICM_H3K4me3_rep2
NT_ICM_H3K4me3_rep1	1	0.983142
NT_ICM_H3K4me3_rep2	0.983142	1
	NT_TE_H3K4me3_rep1	NT_TE_H3K4me3_rep2
NT_TE_H3K4me3_rep1	1	0.990508
NT_TE_H3K4me3_rep2	0.990508	1
	NT_2cell_WDR5-0103_H3K4me3_rep1	NT_2cell_WDR5-0103_H3K4me3_rep2
NT_2cell_WDR5-0103_H3K4me3_rep1	1	0.99
NT_2cell_WDR5-0103_H3K4me3_rep2	0.99	1
	NT_2cell_Setd2OE_H3K4me3_rep1	NT_2cell_Setd2OE_H3K4me3_rep2	NT_2cell_Setd2OE_H3K4me3_rep3
NT_2cell_Setd2OE_H3K4me3_rep1	1	0.98	0.98
NT_2cell_Setd2OE_H3K4me3_rep2	0.98	1	0.97
NT_2cell_Setd2OE_H3K4me3_rep3	0.98	0.97	1

## Sheet: H3K27me3.cor
	cc_H3K27me3_rep1	cc_H3K27me3_rep2
cc_H3K27me3_rep1	1	0.942295
cc_H3K27me3_rep2	0.942295	1
	6hpa_H3K27me3_rep1	6hpa_H3K27me3_rep2
6hpa_H3K27me3_rep1	1	0.98777
6hpa_H3K27me3_rep2	0.98777	1
	14hpa_H3K27me3_rep1	14hpa_H3K27me3_rep2
14hpa_H3K27me3_rep1	1	0.898306
14hpa_H3K27me3_rep2	0.898306	1
	NT_2cell_H3K27me3_rep1	NT_2cell_H3K27me3_rep2
NT_2cell_H3K27me3_rep1	1	0.726746
NT_2cell_H3K27me3_rep2	0.726746	1
	NT_4cell_H3K27me3_rep1	NT_4cell_H3K27me3_rep2
NT_4cell_H3K27me3_rep1	1	0.920735
NT_4cell_H3K27me3_rep2	0.920735	1
	NT_8cell_H3K27me3_rep1	NT_8cell_H3K27me3_rep2
NT_8cell_H3K27me3_rep1	1	0.993927
NT_8cell_H3K27me3_rep2	0.993927	1
	NT_morula_H3K27me3_rep1	NT_morula_H3K27me3_rep2
NT_morula_H3K27me3_rep1	1	0.8246
NT_morula_H3K27me3_rep2	0.8246	1
	NT_ICM_H3K27me3_rep1	NT_ICM_H3K27me3_rep2
NT_ICM_H3K27me3_rep1	1	0.868705
NT_ICM_H3K27me3_rep2	0.868705	1
	NT_TE_H3K27me3_rep1	NT_TE_H3K27me3_rep2
NT_TE_H3K27me3_rep1	1	0.866266
NT_TE_H3K27me3_rep2	0.866266	1
	NT_2cell_Setd2OE_H3K27me3_rep1	NT_2cell_Setd2OE_H3K27me3_rep2	NT_2cell_Setd2OE_H3K27me3_rep3
NT_2cell_Setd2OE_H3K27me3_rep1	1	0.99	0.99
NT_2cell_Setd2OE_H3K27me3_rep2	0.99	1	0.99
NT_2cell_Setd2OE_H3K27me3_rep3	0.99	0.99	1

## Sheet: H3K36me3.cor
	cc_H3K36me3_rep1	cc_H3K36me3_rep2
cc_H3K36me3_rep1	1	0.99
cc_H3K36me3_rep2	0.99	1
	NF_2cell_H3K36me3_rep1	NF_2cell_H3K36me3_rep2
NF_2cell_H3K36me3_rep1	1	0.96
NF_2cell_H3K36me3_rep2	0.96	1
	NT_2cell_H3K36me3_rep1	NT_2cell_H3K36me3_rep2
NT_2cell_H3K36me3_rep1	1	0.96
NT_2cell_H3K36me3_rep2	0.96	1
	NT_2cell_Setd2OE_H3K36me3_rep1	NT_2cell_Setd2OE_H3K36me3_rep2	NT_2cell_Setd2OE_H3K36me3_rep3
NT_2cell_Setd2OE_H3K36me3_rep1	1	0.99	0.99
NT_2cell_Setd2OE_H3K36me3_rep2	0.99	1	0.99
NT_2cell_Setd2OE_H3K36me3_rep3	0.99	0.99	1

## Sheet: RNA-seq
	NT_2cell_WDR5-0103_rep1	NT_2cell_WDR5-0103_rep2	NT_2cell_WDR5-0103_rep3
NT_2cell_WDR5-0103_rep1	1	0.89	0.9
NT_2cell_WDR5-0103_rep2	0.89	1	0.975
NT_2cell_WDR5-0103_rep3	0.9	0.975	1
	NT_4cell_WDR5-0103_rep1	NT_4cell_WDR5-0103_rep2	NT_4cell_WDR5-0103_rep3
NT_4cell_WDR5-0103_rep1	1	0.99	0.99
NT_4cell_WDR5-0103_rep2	0.99	1	0.99
NT_4cell_WDR5-0103_rep3	0.99	0.99	1
