# Supplementary material for: Setd2 overexpression rescues bivalent gene expression during SCNT-mediated ZGA
Source: Protein Cell. 2025 Feb 13;16(6):439–57. doi: 10.1093/procel/pwaf010 (PMC12187520; doi:10.1093/procel/pwaf010)
Supplement: pwaf010_suppl_Supplementary_Tables_S3 [file pwaf010_suppl_supplementary_tables_s3.xlsx]

## Sheet: NT
Gene_id	cc	6hpa	14hpa	NT_2cell	NT_4cell	NT_8cell	NT_morula	NT_ICM	NT_TE	NT_2cell_WDR5-0103	NT_2cell_Setd2OE
0610005C13Rik	control	control	broad	broad	broad	broad	control	medium	broad	medium	broad
0610007P14Rik	medium	medium	medium	medium	medium	medium	medium	broad	broad	medium	medium
0610009B22Rik	medium	medium	narrow	medium	medium	medium	medium	medium	medium	medium	medium
0610009L18Rik	medium	broad	broad	broad	medium	medium	broad	broad	broad	medium	medium
0610009O20Rik	medium	medium	medium	medium	medium	narrow	medium	medium	broad	narrow	medium
0610010B08Rik	control	control	control	control	control	control	control	control	control	control	control
0610010F05Rik	medium	medium	narrow	medium	medium	narrow	medium	medium	medium	medium	medium
0610010K14Rik	medium	broad	broad	broad	broad	medium	broad	broad	medium	medium	broad
0610011F06Rik	medium	medium	broad	broad	medium	medium	medium	medium	medium	medium	medium
0610012G03Rik	medium	medium	medium	broad	broad	medium	broad	broad	broad	broad	broad
0610030E20Rik	narrow	medium	medium	broad	medium	narrow	narrow	broad	broad	medium	broad
0610031O16Rik	control	control	control	control	control	control	control	control	control	control	control
0610037L13Rik	narrow	medium	medium	medium	medium	medium	medium	medium	medium	medium	medium
0610038B21Rik	medium	medium	narrow	broad	broad	medium	medium	broad	broad	medium	broad
0610039H22Rik	control	control	medium	broad	medium	control	control	control	control	narrow	narrow
0610039K10Rik	medium	medium	medium	broad	broad	broad	broad	broad	broad	broad	broad
0610040B10Rik	medium	medium	medium	broad	medium	medium	medium	medium	medium	medium	medium
0610040F04Rik	control	control	control	narrow	narrow	narrow	narrow	control	narrow	control	medium
0610040J01Rik	control	narrow	control	narrow	narrow	narrow	narrow	narrow	narrow	narrow	narrow
0610043K17Rik	medium	medium	medium	broad	medium	medium	medium	broad	broad	medium	broad
1010001N08Rik	broad	broad	medium	broad	broad	broad	broad	broad	broad	broad	broad
1110001J03Rik	medium	medium	broad	broad	medium	medium	medium	medium	medium	medium	medium
1110002L01Rik	medium	medium	control	broad	medium	medium	medium	broad	broad	medium	broad
1110004E09Rik	medium	medium	control	medium	medium	medium	medium	medium	medium	medium	medium
1110004F10Rik	medium	medium	medium	medium	medium	medium	medium	medium	medium	medium	medium
1110006O24Rik	medium	medium	medium	broad	medium	medium	medium	broad	broad	medium	medium
1110008F13Rik	medium	medium	broad	broad	broad	broad	medium	broad	broad	medium	broad
1110008L16Rik	medium	medium	medium	broad	medium	medium	medium	medium	broad	medium	medium
1110008P14Rik	narrow	medium	narrow	medium	medium	medium	medium	medium	medium	narrow	narrow
1110012L19Rik	medium	medium	narrow	medium	medium	narrow	narrow	medium	medium	narrow	medium
1110015O18Rik	control	control	control	control	control	control	control	control	control	control	control
1110017D15Rik	control	control	control	control	control	control	control	control	control	control	control
1110019D14Rik	medium	medium	medium	medium	medium	medium	medium	broad	medium	medium	medium
1110020A21Rik	medium	medium	medium	broad	medium	medium	broad	broad	broad	medium	medium
1110025L11Rik	control	control	control	control	control	control	control	control	control	control	control
1110028F11Rik	control	control	control	medium	control	control	control	control	control	control	control
1110028F18Rik	control	control	narrow	narrow	control	control	narrow	narrow	medium	control	control
1110032A03Rik	medium	medium	medium	medium	medium	medium	medium	medium	medium	medium	medium
1110032F04Rik	medium	medium	medium	medium	medium	medium	medium	medium	medium	medium	medium
1110034G24Rik	control	control	medium	broad	medium	control	medium	medium	medium	control	broad
1110036E04Rik	narrow	medium	broad	broad	medium	narrow	narrow	narrow	medium	narrow	medium
1110037F02Rik	medium	medium	narrow	broad	medium	medium	medium	medium	medium	medium	medium
1110038B12Rik	medium	medium	broad	broad	broad	medium	medium	medium	medium	medium	broad
1110038F14Rik	medium	medium	medium	broad	medium	medium	medium	medium	medium	medium	medium
1110046J04Rik	medium	medium	narrow	medium	medium	narrow	medium	medium	medium	narrow	medium
1110051M20Rik	narrow	narrow	narrow	medium	narrow	narrow	control	narrow	narrow	narrow	medium
1110058D11Rik	control	control	medium	medium	narrow	control	control	control	control	control	control
1110059E24Rik	medium	medium	broad	broad	medium	medium	medium	broad	broad	medium	broad
1110059G10Rik	medium	medium	narrow	broad	medium	medium	medium	medium	medium	medium	broad
1110065P20Rik	medium	medium	medium	medium	medium	medium	medium	medium	medium	medium	broad
1190002N15Rik	medium	medium	medium	medium	medium	medium	medium	medium	medium	medium	medium
1190003K10Rik	control	control	control	control	control	control	control	control	control	control	control
1190005I06Rik	narrow	medium	narrow	medium	medium	medium	narrow	medium	medium	medium	medium
1190007I07Rik	medium	medium	narrow	medium	medium	narrow	medium	broad	broad	narrow	medium
1300002E11Rik	medium	medium	medium	medium	medium	narrow	medium	medium	medium	narrow	medium
1300017J02Rik	control	control	control	medium	medium	medium	medium	medium	medium	control	narrow
1500004A13Rik	narrow	medium	narrow	medium	narrow	control	control	medium	medium	medium	broad
1500009C09Rik	control	control	control	medium	medium	control	control	control	control	medium	medium
1500009L16Rik	narrow	medium	narrow	medium	medium	narrow	medium	medium	broad	narrow	medium
1500011B03Rik	narrow	narrow	medium	medium	medium	narrow	medium	medium	medium	narrow	medium
1500011K16Rik	medium	narrow	narrow	broad	medium	medium	medium	medium	broad	narrow	broad
1500012K07Rik	control	control	control	control	narrow	narrow	control	control	narrow	control	control
1500015A07Rik	narrow	medium	medium	broad	medium	medium	medium	broad	broad	medium	medium
1500015L24Rik	control	control	control	control	control	control	control	control	control	control	control
1500015O10Rik	control	control	control	narrow	narrow	narrow	narrow	control	control	control	control
1500017E21Rik	control	control	control	control	control	control	control	control	control	control	control
1500026H17Rik	medium	medium	narrow	medium	medium	medium	medium	medium	medium	medium	medium
1600002D24Rik	control	control	control	control	control	control	control	control	control	control	control
1600002H07Rik	narrow	medium	medium	medium	medium	medium	medium	medium	medium	medium	narrow
1600002K03Rik	narrow	medium	medium	broad	medium	medium	medium	broad	broad	broad	medium
1600010M07Rik	control	control	medium	broad	broad	broad	medium	medium	broad	narrow	broad
1600012H06Rik	medium	medium	medium	medium	medium	medium	medium	medium	medium	medium	medium
1600014C10Rik	medium	medium	narrow	medium	medium	medium	medium	medium	medium	medium	medium
1600014C23Rik	narrow	narrow	broad	medium	narrow	narrow	narrow	narrow	narrow	narrow	medium
1600015I10Rik	control	control	control	control	control	control	control	control	control	control	control
1600019K03Rik	control	control	control	control	control	control	control	control	control	control	control
1600020E01Rik	medium	broad	medium	broad	broad	broad	broad	broad	broad	medium	broad
1600023N17Rik	medium	medium	medium	medium	medium	medium	medium	medium	medium	medium	medium
1600025M17Rik	control	control	control	control	narrow	control	control	control	control	control	control
1600027J07Rik	control	control	control	control	control	control	control	control	control	control	control
1600029I14Rik	control	control	narrow	medium	narrow	control	control	narrow	medium	control	medium
1600029O15Rik	narrow	narrow	control	medium	medium	narrow	control	control	narrow	medium	narrow
1700001C02Rik	control	narrow	narrow	narrow	narrow	narrow	narrow	narrow	narrow	narrow	narrow
1700001C19Rik	control	control	control	narrow	control	control	control	control	control	control	control
1700001D01Rik	control	control	control	narrow	control	control	control	control	control	control	control
1700001F09Rik	control	control	control	control	control	control	control	control	control	control	control
1700001G01Rik	control	control	control	control	control	control	control	control	control	control	control
1700001G11Rik	medium	medium	medium	medium	medium	medium	narrow	medium	medium	medium	medium
1700001G17Rik	medium	medium	medium	medium	medium	medium	medium	medium	medium	medium	medium
1700001J03Rik	control	control	control	control	control	control	control	control	control	control	control
1700001J11Rik	control	control	control	control	control	control	control	control	control	control	control
1700001K19Rik	control	control	control	medium	control	control	control	control	control	control	control
1700001K23Rik	control	control	narrow	medium	narrow	control	control	control	control	control	control
1700001L05Rik	narrow	narrow	narrow	narrow	medium	narrow	narrow	narrow	narrow	narrow	medium
1700001L19Rik	control	control	control	control	narrow	narrow	control	medium	medium	control	control
1700001O22Rik	narrow	medium	medium	broad	broad	narrow	narrow	narrow	medium	broad	broad
1700001P01Rik	control	control	medium	broad	narrow	control	control	narrow	broad	narrow	broad
1700003C15Rik	control	narrow	control	control	control	control	control	control	control	control	control
1700003D09Rik	medium	medium	medium	medium	medium	medium	medium	medium	broad	medium	medium
1700003E16Rik	narrow	medium	medium	medium	medium	narrow	narrow	narrow	narrow	narrow	medium
1700003E24Rik	control	control	control	narrow	control	control	control	control	control	control	control
1700003F12Rik	control	narrow	narrow	medium	medium	narrow	narrow	narrow	narrow	control	control
1700003G13Rik	control	control	narrow	control	control	control	control	control	control	control	control
1700003G18Rik	medium	medium	medium	medium	medium	medium	medium	medium	medium	medium	medium
1700003H04Rik	control	control	control	control	control	control	control	control	control	control	control
1700003I22Rik	control	control	control	control	control	control	control	control	control	control	control
1700003L19Rik	control	control	control	control	control	control	control	control	control	control	control
1700003M07Rik	narrow	medium	narrow	medium	medium	control	narrow	medium	medium	medium	medium
1700003P14Rik	control	control	control	control	control	control	control	control	control	control	control
1700006A11Rik	control	control	control	control	control	control	control	control	control	control	control
1700006E09Rik	control	medium	control	medium	medium	control	control	medium	medium	medium	medium
1700006F04Rik	control	control	control	control	control	control	control	control	control	control	control
1700006H21Rik	control	control	control	control	control	control	control	control	control	control	control
1700007B14Rik	control	control	control	control	control	control	control	control	control	control	control
1700007F19Rik	control	control	control	medium	control	control	control	control	control	control	control
1700007G11Rik	narrow	narrow	control	narrow	narrow	medium	narrow	narrow	narrow	narrow	narrow
1700007J10Rik	control	control	control	control	control	control	control	control	control	control	control
1700007K09Rik	control	control	control	control	control	control	control	control	control	control	control
1700007K13Rik	narrow	narrow	medium	medium	medium	narrow	medium	medium	broad	medium	medium
1700007L15Rik	medium	medium	medium	broad	medium	medium	medium	broad	broad	medium	medium
1700007P06Rik	control	control	control	control	control	control	control	control	control	control	control
1700008C04Rik	control	control	control	control	control	control	control	control	control	control	control
1700008J07Rik	medium	medium	medium	broad	medium	medium	medium	broad	broad	broad	broad
1700008K24Rik	control	control	control	control	control	control	control	control	control	control	control
1700008O03Rik	narrow	medium	control	medium	medium	medium	narrow	medium	medium	narrow	control
1700008P02Rik	control	control	control	control	control	control	control	control	control	control	control
1700009C05Rik	control	control	control	control	control	control	control	control	control	control	control
1700009J07Rik	control	control	control	control	control	control	control	control	control	control	control
1700009N14Rik	control	control	control	control	control	control	control	control	control	control	control
1700010B08Rik	control	control	control	control	control	control	control	control	control	control	control
1700010D01Rik	control	control	control	control	control	control	control	control	control	control	control
1700010I02Rik	control	control	control	control	control	control	control	control	control	control	control
1700010I14Rik	narrow	medium	control	medium	narrow	control	control	narrow	narrow	narrow	narrow
1700010J16Rik	control	control	control	control	control	control	control	control	control	control	control
1700010K23Rik	control	control	control	control	control	control	control	control	control	control	control
1700011B04Rik	control	control	control	control	control	control	control	control	control	control	control
1700011C11Rik	control	control	medium	narrow	control	control	control	control	control	control	narrow
1700011E24Rik	control	control	control	control	narrow	narrow	control	narrow	narrow	control	control
1700011H14Rik	control	control	control	control	control	control	control	control	control	control	control
1700011I03Rik	control	control	control	control	control	control	control	control	control	control	control
1700011L22Rik	control	control	control	control	control	control	control	control	control	control	control
1700011M02Rik	control	control	control	control	control	control	control	control	control	control	control
1700012A03Rik	control	control	control	control	control	control	control	control	control	control	control
1700012B07Rik	control	control	control	control	control	control	control	control	control	control	control
1700012B09Rik	control	control	control	narrow	narrow	control	control	control	control	narrow	narrow
1700012C14Rik	control	medium	medium	broad	broad	medium	medium	narrow	medium	medium	medium
1700012D01Rik	medium	medium	broad	medium	medium	medium	medium	medium	medium	medium	medium
1700012D14Rik	medium	medium	broad	medium	medium	medium	medium	medium	medium	medium	medium
1700012D16Rik	control	control	control	control	control	control	control	control	control	control	control
1700012H19Rik	control	control	control	control	control	control	control	control	control	control	control
1700012I11Rik	control	control	control	control	control	control	control	control	control	control	control
1700012L04Rik	control	control	control	control	control	control	control	control	control	control	control
1700012P22Rik	control	control	control	control	control	control	control	control	control	control	control
1700013D24Rik	control	control	control	control	control	control	control	control	control	control	control
1700013F07Rik	control	narrow	medium	medium	medium	control	control	narrow	control	medium	medium
1700013G24Rik	control	control	control	narrow	control	control	control	control	narrow	control	control
1700013H16Rik	control	control	control	control	control	control	control	control	control	control	control
1700015E13Rik	control	control	control	control	control	control	control	control	control	control	control
1700015F17Rik	control	control	control	control	control	control	control	control	control	control	control
1700015G11Rik	control	control	control	control	control	control	control	control	control	control	control
1700016C15Rik	control	control	control	control	control	control	control	control	control	control	control
1700016D06Rik	control	control	control	control	control	control	control	control	control	control	control
1700016G22Rik	control	control	medium	medium	narrow	narrow	narrow	medium	medium	control	control
1700016H13Rik	narrow	narrow	narrow	medium	medium	medium	medium	medium	medium	narrow	narrow
1700016K19Rik	control	narrow	control	medium	medium	medium	narrow	medium	medium	narrow	medium
1700016L04Rik	medium	medium	medium	medium	medium	narrow	narrow	medium	medium	narrow	medium
1700016L21Rik	control	control	control	control	control	control	control	control	control	control	control
1700016P04Rik	control	control	control	control	control	control	control	control	control	control	control
1700017B05Rik	medium	medium	medium	broad	medium	medium	medium	medium	medium	medium	medium
1700017D01Rik	control	control	control	control	control	control	control	control	control	control	control
1700017G19Rik	control	narrow	narrow	narrow	narrow	control	control	control	control	control	narrow
1700017J07Rik	control	narrow	control	control	control	medium	control	narrow	medium	control	control
1700017L05Rik	control	control	control	narrow	narrow	control	control	control	control	control	narrow
1700017N19Rik	control	control	narrow	medium	control	control	control	control	control	control	control
1700018A04Rik	control	control	control	control	control	control	control	control	control	control	control
1700018B08Rik	control	control	control	control	control	control	control	control	narrow	control	control
1700018B24Rik	control	control	control	control	narrow	narrow	control	control	control	control	control
1700018C11Rik	control	control	control	control	control	control	control	control	control	control	control
1700018F24Rik	control	control	control	control	control	control	control	control	control	control	control
1700018G05Rik	control	control	control	control	control	control	control	control	control	control	control
1700018L02Rik	medium	medium	medium	medium	medium	narrow	narrow	narrow	medium	medium	medium
1700019A02Rik	control	control	control	medium	control	control	control	control	control	control	narrow
1700019B03Rik	control	medium	medium	broad	control	control	control	control	control	narrow	broad
1700019B21Rik	control	control	control	control	control	control	control	control	control	control	control
1700019C18Rik	control	control	control	control	control	control	control	control	control	control	control
1700019D03Rik	narrow	medium	medium	medium	narrow	narrow	narrow	medium	medium	medium	medium
1700019E08Rik	control	control	control	control	control	control	control	control	control	control	control
1700019G24Rik	control	narrow	control	medium	narrow	narrow	control	control	control	narrow	medium
1700019M22Rik	control	control	control	control	narrow	narrow	control	control	control	control	control
1700019N19Rik	control	control	control	medium	control	control	control	control	control	control	medium
1700019O17Rik	control	control	medium	medium	control	control	control	control	narrow	control	control
1700020A23Rik	control	control	narrow	narrow	control	control	control	control	control	control	control
1700020D05Rik	control	control	control	medium	narrow	narrow	narrow	narrow	narrow	narrow	medium
1700020G17Rik	control	control	control	control	control	control	control	control	control	control	control
1700020I14Rik	narrow	medium	broad	medium	medium	narrow	medium	medium	medium	narrow	medium
1700020L24Rik	control	control	control	control	control	control	control	control	control	control	control
1700020M21Rik	control	control	control	control	narrow	narrow	narrow	control	narrow	control	control
1700020N01Rik	control	control	control	control	control	control	control	control	control	control	control
1700020N15Rik	control	control	control	control	control	control	control	control	control	control	control
1700020N18Rik	control	control	control	control	control	control	control	control	control	control	control
1700021F05Rik	narrow	medium	medium	broad	broad	broad	medium	broad	broad	broad	broad
1700021F07Rik	control	control	control	control	control	control	control	control	control	control	control
1700021N21Rik	control	narrow	broad	broad	narrow	control	control	control	control	narrow	narrow
1700022A21Rik	control	control	medium	medium	medium	control	control	control	control	control	medium
1700022A22Rik	control	control	control	control	control	control	control	control	control	control	control
1700022E09Rik	control	control	control	broad	medium	control	control	control	control	medium	broad
1700022H01Rik	medium	medium	medium	broad	medium	medium	medium	medium	medium	medium	medium
1700022H16Rik	medium	narrow	control	control	control	control	control	control	control	control	control
1700022I11Rik	control	control	control	medium	medium	medium	control	medium	medium	medium	medium
1700023C21Rik	control	control	control	medium	control	control	control	control	control	control	control
1700023F02Rik	control	control	control	control	control	control	control	control	control	narrow	control
1700023F06Rik	control	control	control	control	control	control	control	control	control	control	control
1700024B18Rik	narrow	control	control	control	control	control	control	control	control	control	control
1700024F13Rik	control	control	control	control	control	control	control	control	control	control	control
1700024G13Rik	control	control	control	narrow	control	control	control	control	control	control	control
1700024I08Rik	control	control	control	control	control	control	control	control	control	control	control
1700024N05Rik	control	control	control	control	control	control	control	control	control	control	control
1700024P04Rik	control	control	narrow	broad	control	control	control	control	control	control	control
1700024P16Rik	control	narrow	narrow	narrow	narrow	narrow	narrow	narrow	narrow	narrow	narrow
1700025B11Rik	control	control	control	control	control	control	control	control	control	control	control
1700025C18Rik	control	control	control	control	control	control	control	control	control	control	control
1700025F22Rik	control	control	control	control	control	control	control	control	control	control	control
1700025F24Rik	control	control	control	control	control	control	control	control	control	control	control
1700025G04Rik	medium	medium	medium	medium	medium	medium	medium	medium	medium	medium	medium
1700025J12Rik	control	control	control	control	control	control	control	control	control	control	control
1700025K24Rik	control	control	control	control	control	control	control	control	control	control	control
1700025M24Rik	control	control	control	control	control	control	control	control	control	control	control
1700025N23Rik	control	control	control	narrow	control	control	control	control	control	control	control
1700026D11Rik	control	control	control	control	control	control	control	control	control	control	control
1700026F02Rik	narrow	narrow	narrow	narrow	control	control	control	control	narrow	narrow	control
1700026J14Rik	narrow	medium	medium	medium	narrow	narrow	narrow	narrow	narrow	narrow	medium
1700027A15Rik	control	control	control	control	control	control	control	control	control	control	control
1700027F06Rik	control	control	control	control	control	control	control	control	control	control	control
1700027F09Rik	control	control	control	control	control	control	control	narrow	narrow	control	control
1700027H10Rik	control	control	control	control	control	control	control	control	control	control	control
1700027I24Rik	control	control	control	control	control	control	control	control	control	control	control
1700027J07Rik	control	control	control	control	control	control	control	control	control	control	control
1700028B04Rik	control	control	control	control	control	control	control	control	control	control	control
1700028D13Rik	control	control	control	control	control	control	control	control	control	control	control
1700028E10Rik	medium	medium	medium	medium	medium	medium	medium	medium	medium	medium	medium
1700028I16Rik	control	narrow	narrow	medium	medium	narrow	narrow	narrow	narrow	medium	medium
1700028J19Rik	control	control	control	medium	control	control	control	narrow	control	narrow	medium
1700028K03Rik	control	control	control	control	narrow	narrow	narrow	narrow	narrow	control	narrow
1700028M03Rik	control	control	control	control	control	control	control	control	control	control	control
1700028P14Rik	control	narrow	medium	narrow	narrow	narrow	control	narrow	narrow	control	control
1700028P15Rik	control	control	control	control	control	control	control	control	control	control	control
1700029B22Rik	control	control	control	control	control	control	control	control	control	control	control
1700029F12Rik	control	control	control	medium	medium	narrow	control	medium	medium	control	medium
1700029H14Rik	control	control	control	narrow	control	control	control	control	control	control	control
1700029I15Rik	control	control	control	control	control	control	control	control	control	control	control
1700029J03Rik	control	control	control	control	control	control	control	control	control	control	control
1700029J07Rik	medium	medium	medium	medium	medium	medium	medium	medium	medium	medium	medium
1700029M20Rik	control	control	control	control	control	control	control	control	control	control	control
1700029N11Rik	control	control	control	control	control	control	control	control	control	control	control
1700029P11Rik	control	control	control	narrow	narrow	narrow	narrow	narrow	narrow	control	control
1700030A11Rik	control	control	control	medium	control	control	control	control	narrow	control	medium
1700030C10Rik	control	narrow	control	narrow	medium	medium	medium	broad	medium	narrow	control
1700030F04Rik	control	control	control	control	control	control	control	control	control	control	control
1700030F18Rik	control	control	narrow	narrow	control	narrow	narrow	narrow	narrow	control	control
1700030J22Rik	medium	medium	medium	broad	broad	narrow	medium	medium	medium	narrow	medium
1700030K09Rik	narrow	narrow	narrow	medium	narrow	narrow	narrow	narrow	narrow	narrow	medium
1700030L20Rik	control	control	control	control	control	control	control	control	control	control	control
1700030M09Rik	control	control	control	control	control	control	control	control	narrow	control	control
1700030N03Rik	control	control	control	control	control	control	control	control	control	control	control
1700030O20Rik	narrow	narrow	medium	medium	medium	narrow	narrow	narrow	narrow	medium	medium
1700031A10Rik	control	control	control	control	control	control	control	narrow	narrow	control	control
1700031F05Rik	control	control	control	control	control	control	control	control	control	control	control
1700031M16Rik	control	control	control	control	control	control	control	control	control	control	control
1700031P21Rik	medium	medium	medium	broad	medium	medium	medium	medium	medium	medium	broad
1700034E13Rik	control	control	control	narrow	control	control	control	control	control	control	control
1700034G24Rik	control	control	control	control	control	control	control	control	control	control	control
1700034H15Rik	medium	medium	medium	medium	medium	medium	medium	broad	broad	medium	medium
1700034I23Rik	control	control	control	narrow	control	control	control	control	control	narrow	control
1700034J05Rik	control	control	narrow	narrow	narrow	control	control	control	control	control	control
1700034K08Rik	control	control	control	control	control	control	control	control	control	control	control
1700034O15Rik	control	control	control	control	control	control	medium	broad	broad	control	control
1700034P13Rik	medium	medium	medium	broad	medium	medium	medium	broad	broad	medium	medium
1700036G14Rik	control	control	control	control	control	control	control	control	control	control	control
1700037C18Rik	medium	medium	broad	medium	medium	medium	medium	medium	medium	medium	medium
1700037H04Rik	medium	medium	narrow	broad	medium	medium	medium	medium	medium	medium	medium
1700039E15Rik	narrow	narrow	control	medium	control	control	control	control	control	control	narrow
1700039E22Rik	narrow	medium	control	control	narrow	narrow	control	narrow	narrow	control	control
1700040L02Rik	narrow	narrow	control	narrow	narrow	narrow	control	control	narrow	narrow	narrow
1700041A01Rik	control	control	control	control	control	control	control	control	control	control	control
1700041C23Rik	control	control	control	control	control	control	control	control	control	control	control
1700041M19Rik	control	control	control	control	control	control	control	control	control	control	control
1700042G07Rik	control	narrow	medium	medium	control	control	control	control	narrow	control	control
1700042G15Rik	control	control	control	control	narrow	medium	narrow	narrow	medium	control	control
1700042O10Rik	control	narrow	control	medium	medium	control	narrow	control	narrow	medium	medium
1700044C05Rik	control	control	control	control	control	control	control	control	control	control	control
1700044K03Rik	control	control	control	control	control	medium	control	medium	medium	control	control
1700045H11Rik	medium	medium	medium	medium	medium	medium	narrow	medium	medium	medium	medium
1700046C09Rik	control	control	control	control	control	control	control	control	control	control	control
1700047A11Rik	control	control	medium	narrow	control	control	control	control	control	control	control
1700047E10Rik	control	control	control	control	control	control	control	control	control	control	control
1700047G03Rik	control	control	control	control	control	control	control	control	control	control	control
1700047I17Rik2	control	control	control	control	control	control	control	control	control	control	control
1700047L14Rik	control	control	control	control	control	control	control	control	control	control	control
1700047M11Rik	control	control	control	control	control	control	control	control	control	control	control
1700048M11Rik	control	control	control	narrow	control	control	control	control	control	control	control
1700048O20Rik	control	control	control	control	narrow	narrow	control	control	control	control	control
1700049E15Rik	control	control	control	control	control	control	control	control	control	control	control
1700049E22Rik	control	control	control	control	control	control	control	control	medium	control	control
1700049G17Rik	narrow	narrow	medium	medium	narrow	narrow	medium	narrow	medium	narrow	narrow
1700049L16Rik	control	control	control	control	control	control	control	control	control	control	control
1700051A21Rik	narrow	medium	control	medium	medium	medium	narrow	medium	medium	narrow	medium
1700052I22Rik	control	control	control	broad	narrow	control	control	control	narrow	medium	broad
1700052K11Rik	medium	medium	medium	medium	medium	medium	medium	broad	broad	medium	medium
1700054A03Rik	control	control	control	control	control	control	control	control	control	control	control
1700054K19Rik	control	control	control	control	control	control	control	control	control	control	control
1700054M17Rik	control	control	control	control	control	control	control	control	control	control	control
1700055C04Rik	control	control	broad	narrow	control	control	control	control	narrow	control	control
1700056E22Rik	medium	medium	medium	medium	medium	medium	broad	broad	broad	medium	medium
1700057G04Rik	control	control	control	control	control	control	control	control	control	control	control
1700057H15Rik	control	control	control	control	control	control	control	control	control	control	control
1700057H21Rik	control	control	control	control	control	control	control	control	control	control	control
1700060C16Rik	control	control	narrow	control	control	control	control	control	control	control	control
1700060C20Rik	control	control	control	control	control	control	control	control	control	control	control
1700061F12Rik	control	control	control	control	control	control	control	control	control	control	control
1700061G19Rik	control	control	control	broad	medium	narrow	narrow	narrow	narrow	narrow	broad
1700061I17Rik	control	control	control	control	control	control	control	control	control	control	control
1700061J23Rik	control	control	medium	medium	control	control	control	control	control	narrow	medium
1700063A18Rik	control	control	control	control	control	control	control	control	control	control	control
1700063D05Rik	narrow	control	narrow	narrow	medium	narrow	control	narrow	narrow	control	medium
1700063O14Rik	control	control	control	control	control	control	control	control	control	control	control
1700064J06Rik	control	control	control	control	control	control	control	control	control	control	control
1700064M15Rik	narrow	medium	medium	medium	medium	narrow	narrow	narrow	narrow	narrow	medium
1700065D16Rik	medium	medium	narrow	medium	medium	medium	medium	medium	medium	medium	medium
1700065I16Rik	control	control	control	control	control	control	control	control	control	control	control
1700065J11Rik	control	control	control	control	control	control	control	control	control	control	control
1700065J18Rik	control	control	control	control	control	control	control	control	control	control	control
1700065L07Rik	control	control	control	control	control	control	control	control	control	control	control
1700065O20Rik	control	control	control	control	control	control	control	control	control	control	control
1700066B17Rik	control	control	medium	medium	control	control	control	control	control	narrow	control
1700066B19Rik	control	control	control	medium	medium	control	control	control	medium	control	medium
1700066J03Rik	narrow	narrow	medium	broad	medium	control	control	medium	medium	medium	medium
1700066M21Rik	narrow	medium	medium	medium	medium	narrow	medium	medium	medium	medium	medium
1700066N21Rik	control	control	control	control	control	control	control	control	control	control	control
1700066O22Rik	control	control	control	control	control	control	control	control	control	control	control
1700067G17Rik	control	narrow	medium	medium	narrow	narrow	narrow	narrow	narrow	narrow	narrow
1700067K01Rik	control	control	broad	medium	narrow	narrow	narrow	narrow	broad	medium	medium
1700067P10Rik	control	control	control	control	control	control	control	control	control	control	control
1700069L16Rik	control	control	control	control	control	control	control	control	control	control	control
1700069P05Rik	control	control	control	control	control	control	control	control	control	control	control
1700071K01Rik	control	control	control	control	control	control	control	control	control	control	control
1700071M16Rik	control	control	control	control	control	control	control	control	control	control	control
1700072B07Rik	control	control	control	control	control	control	control	control	control	control	control
1700072I22Rik	control	control	control	control	control	control	control	control	control	control	control
1700072O05Rik	control	control	control	narrow	control	control	control	control	medium	control	control
1700073E17Rik	control	control	control	control	control	control	control	control	control	control	control
1700074H08Rik	control	control	narrow	narrow	control	control	control	control	control	control	narrow
1700074P13Rik	control	control	control	control	control	control	control	control	control	control	control
1700080E11Rik	control	control	control	control	control	control	control	narrow	narrow	control	control
1700080N15Rik	control	control	control	control	control	control	control	control	control	control	control
1700080O16Rik	control	control	control	control	control	control	control	control	control	control	control
1700081H04Rik	control	control	control	control	control	control	control	control	control	control	control
1700083H02Rik	control	control	control	control	control	control	control	control	control	control	control
1700084D21Rik	control	control	control	control	control	control	control	control	control	control	control
1700084E18Rik	medium	medium	medium	broad	medium	medium	medium	medium	medium	medium	medium
1700084F23Rik	control	control	control	control	control	control	control	control	control	control	control
1700084J12Rik	control	control	narrow	medium	medium	narrow	narrow	narrow	narrow	control	medium
1700084M14Rik	control	control	control	control	control	control	control	control	control	control	control
1700085C21Rik	control	control	control	control	control	control	control	control	control	control	control
1700086L19Rik	control	narrow	control	narrow	narrow	control	control	control	control	control	control
1700086O06Rik	medium	medium	medium	medium	medium	narrow	medium	medium	broad	narrow	medium
1700088E04Rik	medium	medium	medium	broad	medium	medium	medium	medium	medium	medium	broad
1700091H14Rik	control	control	control	control	control	control	control	control	control	control	control
1700092C02Rik	control	control	medium	medium	narrow	control	control	control	control	narrow	medium
1700092C10Rik	control	control	control	control	control	control	control	control	control	control	control
1700092E19Rik	control	control	control	control	control	control	control	control	control	control	control
1700092K14Rik	control	control	control	control	control	control	control	control	control	control	control
1700092M07Rik	medium	medium	broad	medium	medium	medium	medium	medium	medium	medium	medium
1700093K21Rik	control	control	medium	control	control	control	control	control	control	control	control
1700094D03Rik	control	control	control	broad	medium	control	control	control	control	narrow	broad
1700094J05Rik	control	control	control	narrow	medium	control	control	control	control	control	control
1700094M24Rik	control	control	control	control	control	control	control	control	control	control	control
1700095A21Rik	control	control	control	control	control	control	control	control	control	control	control
1700095B10Rik	control	control	control	control	control	control	control	control	control	control	control
1700095J12Rik	control	control	narrow	medium	control	control	control	control	control	control	medium
1700096J18Rik	control	control	medium	medium	control	control	control	medium	medium	control	narrow
1700096K18Rik	medium	medium	medium	medium	broad	broad	broad	broad	broad	medium	broad
1700096P03Rik	control	control	control	control	control	control	control	control	control	control	control
1700097N02Rik	control	control	control	control	control	control	control	control	control	control	medium
1700099I09Rik	control	control	narrow	narrow	control	control	control	control	control	control	control
1700100I10Rik	control	control	control	control	control	control	control	control	control	control	control
1700100L14Rik	control	control	control	control	control	control	control	control	control	control	control
1700101I11Rik	medium	medium	medium	medium	medium	narrow	medium	medium	medium	medium	medium
1700101O22Rik	control	control	control	control	control	control	control	control	control	control	control
1700102H20Rik	medium	medium	medium	medium	medium	medium	medium	medium	medium	medium	medium
1700102P08Rik	control	control	narrow	broad	narrow	narrow	control	narrow	narrow	control	narrow
1700104L18Rik	control	control	control	control	control	control	control	control	control	control	control
1700105P06Rik	medium	medium	medium	broad	broad	medium	medium	broad	broad	medium	broad
1700108F19Rik	control	control	narrow	medium	control	control	control	narrow	narrow	medium	medium
1700108J01Rik	control	control	control	control	control	control	control	control	control	control	control
1700109G14Rik	control	control	control	narrow	control	control	control	control	control	control	control
1700109G15Rik	control	control	control	control	control	control	control	control	control	control	control
1700109H08Rik	control	control	narrow	control	control	control	control	control	control	control	control
1700109I08Rik	control	control	control	control	control	control	control	control	control	control	control
1700109K24Rik	control	control	narrow	medium	control	control	control	control	control	control	control
1700110C19Rik	control	control	control	medium	control	control	control	control	control	control	control
1700110I01Rik	control	control	control	control	control	control	control	control	control	control	control
1700110I07Rik	control	control	control	control	control	control	control	control	control	control	control
1700110K17Rik	control	control	broad	control	narrow	narrow	narrow	control	narrow	control	narrow
1700111N16Rik	control	control	control	control	control	control	control	control	control	control	control
1700112E06Rik	narrow	medium	medium	medium	medium	narrow	control	control	narrow	narrow	narrow
1700112H15Rik	control	control	control	control	control	control	control	control	control	control	control
1700112J05Rik	control	control	control	control	control	control	control	control	control	control	control
1700112J16Rik	narrow	medium	medium	medium	medium	medium	narrow	medium	medium	narrow	medium
1700113A16Rik	medium	medium	medium	broad	medium	medium	medium	medium	medium	medium	broad
1700113B09Rik	control	control	control	control	control	control	control	control	control	control	control
1700113H08Rik	narrow	narrow	control	narrow	narrow	control	control	control	narrow	control	control
1700116B05Rik	control	narrow	medium	narrow	narrow	control	control	control	control	control	narrow
1700119H24Rik	control	control	control	control	control	control	control	control	control	control	control
1700120C14Rik	medium	medium	broad	broad	broad	medium	medium	medium	broad	medium	medium
1700120E14Rik	control	control	control	control	control	control	control	control	control	control	control
1700120G07Rik	control	control	control	control	control	control	control	control	control	control	control
1700120K04Rik	control	control	narrow	control	control	control	control	control	control	control	control
1700121L16Rik	control	control	control	control	control	control	control	control	control	control	control
1700121N20Rik	control	control	control	control	control	control	control	control	control	control	control
1700122C19Rik	control	control	control	control	control	control	control	control	control	control	control
1700122O11Rik	medium	medium	medium	medium	narrow	medium	control	control	control	medium	medium
1700123J17Rik	control	control	control	control	control	control	control	control	control	control	control
1700123K08Rik	control	control	control	control	control	control	control	control	control	control	control
1700123L14Rik	control	control	control	control	control	control	control	control	control	control	control
1700123M08Rik	medium	medium	narrow	medium	medium	medium	medium	medium	medium	medium	medium
1700123O12Rik	control	control	control	control	control	control	control	control	control	control	control
1700123O20Rik	medium	medium	medium	medium	medium	medium	medium	broad	broad	medium	medium
1700123O21Rik	control	control	control	control	control	control	control	control	control	control	control
1700124L16Rik	control	narrow	control	narrow	narrow	narrow	control	narrow	narrow	narrow	narrow
1700125G02Rik	control	narrow	control	medium	medium	medium	medium	medium	medium	medium	medium
1700125G22Rik	medium	medium	broad	broad	medium	medium	medium	broad	broad	narrow	medium
1700125H03Rik	control	control	control	control	control	control	control	control	control	control	control
1700125H20Rik	narrow	narrow	medium	medium	narrow	control	control	control	narrow	narrow	medium
1700126H18Rik	control	control	control	broad	medium	narrow	medium	medium	medium	medium	narrow
1700128A07Rik	control	control	control	control	control	control	control	control	control	control	control
1700128F08Rik	control	control	control	control	control	control	control	control	control	control	control
1700129C05Rik	control	control	control	control	control	control	control	control	control	control	control
1810006J02Rik	control	control	control	control	control	control	control	control	control	control	control
1810007C17Rik	control	control	control	control	control	control	control	control	control	control	control
1810007D17Rik	control	control	control	control	medium	control	control	control	control	control	control
1810008I18Rik	control	control	control	control	control	control	control	control	control	control	control
1810009A15Rik	medium	medium	medium	broad	broad	broad	medium	medium	medium	medium	broad
1810009J06Rik	control	control	control	control	control	control	control	control	control	control	control
1810010D01Rik	narrow	narrow	control	control	narrow	narrow	control	narrow	narrow	control	control
1810010H24Rik	medium	medium	medium	broad	medium	medium	narrow	medium	medium	medium	broad
1810011H11Rik	control	control	control	control	control	control	control	control	control	control	control
1810011O10Rik	narrow	narrow	control	medium	narrow	narrow	control	control	control	narrow	control
1810012K16Rik	medium	medium	medium	medium	medium	medium	medium	medium	medium	medium	medium
1810013A23Rik	control	control	broad	broad	broad	broad	broad	broad	broad	medium	broad
1810013L24Rik	medium	medium	medium	broad	medium	medium	broad	broad	broad	medium	broad
1810014B01Rik	narrow	medium	narrow	medium	medium	medium	narrow	medium	medium	narrow	medium
1810018F18Rik	control	control	control	control	control	control	control	control	control	control	control
1810019D21Rik	medium	medium	medium	broad	broad	medium	medium	broad	broad	medium	broad
1810020O05Rik	control	control	control	control	control	control	control	control	control	control	control
1810021B22Rik	medium	medium	medium	medium	medium	medium	medium	medium	medium	medium	medium
1810022K09Rik	medium	medium	narrow	narrow	medium	narrow	medium	medium	medium	narrow	medium
1810024B03Rik	medium	medium	medium	medium	medium	medium	medium	medium	medium	medium	medium
1810026B05Rik	medium	medium	medium	medium	medium	medium	medium	broad	broad	medium	medium
1810026J23Rik	medium	medium	medium	broad	broad	medium	medium	medium	broad	broad	broad
1810030O07Rik	narrow	medium	control	medium	medium	narrow	medium	medium	medium	medium	narrow
1810032O08Rik	medium	medium	broad	broad	medium	medium	medium	medium	broad	medium	broad
1810034E14Rik	narrow	narrow	medium	broad	broad	broad	medium	broad	broad	broad	broad
1810037I17Rik	medium	medium	medium	broad	medium	medium	medium	medium	medium	narrow	medium
1810041H14Rik	medium	medium	medium	medium	medium	medium	medium	medium	medium	medium	medium
1810041L15Rik	control	narrow	control	control	narrow	narrow	control	control	narrow	control	control
1810043G02Rik	narrow	medium	medium	medium	medium	narrow	narrow	narrow	narrow	narrow	medium
1810043H04Rik	medium	medium	medium	broad	medium	medium	medium	medium	medium	medium	medium
1810044D09Rik	narrow	medium	medium	medium	medium	medium	medium	medium	medium	medium	medium
1810046K07Rik	control	control	control	control	control	control	control	control	control	control	control
1810053B23Rik	control	control	control	control	control	control	control	control	control	control	control
1810055G02Rik	medium	medium	broad	broad	medium	narrow	narrow	medium	medium	medium	broad
1810058I24Rik	medium	medium	broad	broad	narrow	medium	medium	medium	broad	medium	medium
1810062G17Rik	medium	medium	medium	medium	medium	medium	medium	medium	medium	medium	medium
1810062O18Rik	medium	medium	medium	broad	medium	medium	medium	medium	medium	medium	medium
1810063I02Rik	control	control	narrow	control	control	control	control	control	narrow	control	control
1810064F22Rik	control	narrow	narrow	control	control	control	control	control	control	control	narrow
1810065E05Rik	control	control	control	narrow	control	control	control	control	control	control	control
2010001A14Rik	medium	medium	broad	broad	medium	medium	medium	broad	broad	broad	broad
2010003K11Rik	control	narrow	medium	broad	control	control	control	control	narrow	control	narrow
2010005H15Rik	control	control	control	control	control	control	control	control	control	control	control
2010009K17Rik	control	control	control	control	control	control	control	control	control	control	control
2010010A06Rik	control	control	control	medium	control	medium	control	narrow	medium	control	narrow
2010016I18Rik	control	control	medium	control	control	control	control	control	control	control	control
2010106C02Rik	control	control	control	control	control	control	control	control	control	control	control
2010106E10Rik	control	control	control	control	control	control	control	control	control	control	control
2010107E04Rik	narrow	narrow	medium	medium	medium	narrow	narrow	medium	medium	medium	medium
2010107G12Rik	control	control	narrow	control	control	control	control	control	control	control	control
2010107G23Rik	control	medium	control	control	narrow	narrow	narrow	narrow	medium	narrow	control
2010109A12Rik	medium	medium	medium	medium	medium	medium	medium	medium	medium	medium	medium
2010109I03Rik	control	control	control	control	control	control	control	control	control	control	control
2010111I01Rik	narrow	medium	narrow	medium	medium	narrow	narrow	narrow	medium	narrow	medium
2010204K13Rik	control	narrow	control	control	narrow	narrow	control	control	control	control	control
2010300C02Rik	narrow	medium	control	medium	medium	medium	medium	medium	medium	narrow	control
2010308F09Rik	control	control	control	control	control	control	control	control	control	control	control
2010310C07Rik	control	control	control	medium	medium	control	control	medium	medium	control	control
2010315B03Rik	medium	medium	narrow	medium	narrow	narrow	narrow	narrow	medium	narrow	narrow
2010320M18Rik	medium	medium	medium	medium	medium	medium	medium	medium	broad	medium	medium
2200002D01Rik	medium	medium	medium	broad	medium	medium	medium	medium	medium	medium	medium
2200002J24Rik	control	narrow	medium	medium	control	control	control	narrow	narrow	control	narrow
2210010C04Rik	control	control	control	control	control	control	control	control	control	control	control
2210011C24Rik	narrow	medium	medium	medium	medium	medium	medium	medium	medium	medium	medium
2210013O21Rik	medium	medium	medium	control	medium	narrow	narrow	control	narrow	narrow	narrow
2210016F16Rik	narrow	medium	medium	medium	medium	medium	medium	medium	broad	narrow	medium
2210016L21Rik	narrow	medium	medium	broad	broad	narrow	medium	medium	medium	medium	broad
2210019I11Rik	control	control	control	control	control	control	control	narrow	narrow	control	control
2210039B01Rik	control	control	control	control	medium	medium	medium	broad	broad	medium	control
2210404E10Rik	control	control	control	control	control	control	control	control	control	control	control
2210404O09Rik	narrow	medium	medium	medium	narrow	narrow	narrow	medium	medium	narrow	medium
2210406O10Rik	medium	medium	medium	medium	medium	medium	medium	medium	medium	medium	medium
2210407C18Rik	control	control	control	control	control	control	control	control	control	control	control
2210408F21Rik	medium	broad	broad	broad	broad	narrow	narrow	broad	broad	medium	broad
2210408I21Rik	medium	medium	narrow	medium	medium	medium	medium	medium	medium	medium	medium
2210409D07Rik	control	control	control	control	control	control	control	control	control	control	control
2210409E12Rik	narrow	medium	narrow	broad	medium	medium	narrow	broad	broad	medium	broad
2210414B05Rik	control	control	control	control	control	control	control	control	control	control	control
2210416O15Rik	medium	medium	medium	broad	medium	narrow	narrow	medium	medium	medium	medium
2210417A02Rik	control	control	control	narrow	control	control	control	control	control	control	control
2210418O10Rik	control	control	control	control	control	control	control	control	control	control	control
2210420H20Rik	control	control	control	control	control	control	control	medium	medium	control	control
2300002M23Rik	control	control	control	medium	medium	narrow	control	control	control	narrow	narrow
2300003K06Rik	control	control	control	control	control	control	control	control	control	control	control
2300009A05Rik	medium	medium	medium	medium	medium	medium	medium	medium	medium	medium	medium
2310001H17Rik	narrow	narrow	narrow	medium	narrow	narrow	narrow	narrow	narrow	narrow	narrow
2310001K24Rik	narrow	narrow	medium	medium	narrow	narrow	narrow	medium	medium	narrow	medium
2310002D06Rik	control	control	control	medium	control	control	control	control	control	control	control
2310002F09Rik	control	control	control	control	control	control	control	control	control	control	control
2310002L09Rik	control	control	control	control	control	control	control	control	control	control	control
2310003N18Rik	control	control	control	control	control	control	control	control	control	control	control
2310005A03Rik	control	control	narrow	medium	medium	medium	control	medium	medium	control	medium
2310005E17Rik	control	control	control	control	control	control	control	control	control	control	control
2310007B03Rik	control	control	control	control	control	control	control	control	control	control	control
2310008N11Rik	control	control	control	control	control	control	control	control	control	control	control
2310009A05Rik	medium	medium	medium	medium	medium	medium	medium	medium	medium	medium	medium
2310009B15Rik	narrow	narrow	narrow	medium	narrow	narrow	narrow	medium	narrow	narrow	medium
2310010J17Rik	medium	medium	medium	medium	broad	medium	medium	medium	medium	medium	broad
2310011J03Rik	narrow	medium	narrow	medium	medium	medium	medium	medium	medium	medium	medium
2310015A10Rik	narrow	medium	narrow	medium	medium	narrow	narrow	medium	narrow	medium	medium
2310015D24Rik	control	control	control	medium	medium	medium	medium	control	medium	control	medium
2310016D03Rik	control	control	control	control	control	control	control	control	control	control	control
2310020H05Rik	control	control	control	narrow	control	control	control	control	control	control	control
2310022A10Rik	control	control	medium	medium	narrow	control	control	control	medium	narrow	medium
2310022B05Rik	medium	medium	medium	medium	medium	medium	medium	medium	medium	medium	medium
2310030A07Rik	control	control	control	control	control	control	control	control	control	control	control
2310030G06Rik	narrow	narrow	narrow	medium	medium	narrow	narrow	narrow	medium	narrow	medium
2310033P09Rik	medium	medium	medium	medium	narrow	narrow	narrow	broad	broad	medium	medium
2310034C09Rik	control	control	control	control	control	control	control	control	control	control	control
2310034G01Rik	medium	medium	medium	broad	medium	narrow	medium	broad	broad	medium	medium
2310034O05Rik	control	control	control	control	control	control	control	control	control	control	control
2310035C23Rik	medium	medium	medium	medium	medium	medium	medium	medium	broad	medium	medium
2310036O22Rik	medium	medium	medium	broad	broad	broad	broad	broad	broad	broad	broad
2310039H08Rik	medium	medium	broad	broad	broad	medium	medium	broad	broad	broad	medium
2310039L15Rik	control	narrow	narrow	medium	narrow	control	control	control	narrow	control	medium
2310040G24Rik	narrow	medium	medium	broad	broad	medium	narrow	medium	medium	medium	broad
2310043L19Rik	control	control	medium	medium	narrow	control	control	control	control	control	control
2310043O21Rik	control	control	medium	medium	narrow	narrow	control	narrow	narrow	medium	medium
2310045n01rik-mef2b	medium	medium	control	medium	medium	medium	medium	medium	medium	medium	medium
2310050C09Rik	control	control	control	control	control	control	control	control	control	control	control
2310057J18Rik	control	control	control	control	control	control	control	control	control	control	control
2310057M21Rik	medium	medium	medium	broad	medium	medium	medium	medium	medium	medium	medium
2310057N15Rik	control	control	control	control	control	control	control	control	control	control	control
2310061I04Rik	narrow	narrow	narrow	broad	narrow	narrow	narrow	medium	broad	medium	broad
2310061N02Rik	control	control	control	control	control	control	control	control	control	control	control
2310065F04Rik	control	control	control	control	control	control	control	control	control	control	control
2310068J16Rik	medium	medium	medium	broad	broad	broad	medium	broad	broad	broad	broad
2310069B03Rik	control	control	narrow	narrow	narrow	narrow	medium	medium	broad	narrow	narrow
2310069G16Rik	control	narrow	control	narrow	medium	narrow	narrow	narrow	narrow	narrow	narrow
2310075C17Rik	control	control	control	control	control	control	control	control	control	control	control
2310079G19Rik	control	control	control	control	control	control	control	control	control	control	control
2310081J21Rik	control	control	control	control	control	control	control	control	control	control	control
2400006E01Rik	control	control	control	narrow	medium	medium	medium	medium	medium	control	medium
2410002F23Rik	medium	medium	medium	medium	medium	medium	medium	broad	broad	medium	medium
2410003L11Rik	control	control	control	control	narrow	narrow	medium	medium	medium	control	control
2410004B18Rik	narrow	medium	medium	medium	medium	medium	medium	medium	broad	medium	medium
2410004I01Rik	control	control	control	control	control	control	control	control	control	control	control
2410004P03Rik	narrow	control	control	narrow	narrow	narrow	narrow	narrow	narrow	control	narrow
2410006H16Rik	medium	medium	medium	medium	medium	medium	medium	broad	medium	medium	broad
2410012E07Rik	control	control	control	control	control	control	control	control	control	control	control
2410015M20Rik	medium	medium	medium	broad	medium	medium	medium	medium	medium	medium	medium
2410016O06Rik	medium	medium	medium	broad	broad	broad	broad	broad	broad	medium	broad
2410017I17Rik	narrow	narrow	control	control	narrow	narrow	narrow	narrow	medium	narrow	control
2410018L13Rik	medium	medium	narrow	medium	medium	medium	medium	medium	medium	medium	medium
2410021H03Rik	control	control	control	control	control	control	control	medium	narrow	control	control
2410089E03Rik	medium	medium	medium	broad	medium	medium	narrow	medium	medium	medium	broad
2410124H12Rik	control	control	control	control	control	control	control	control	control	control	control
2410131K14Rik	medium	medium	medium	medium	medium	medium	medium	medium	medium	medium	medium
2410137M14Rik	control	control	control	control	medium	medium	medium	medium	medium	narrow	control
2410141K09Rik	control	control	control	control	control	control	control	narrow	control	control	control
2500002B13Rik	control	control	medium	medium	narrow	narrow	medium	medium	medium	narrow	narrow
2500004C02Rik	medium	broad	medium	broad	medium	medium	medium	medium	broad	medium	broad
2510002D24Rik	narrow	medium	medium	broad	medium	narrow	narrow	medium	medium	medium	medium
2510003B16Rik	medium	medium	medium	broad	broad	medium	medium	medium	broad	medium	broad
2510009E07Rik	medium	medium	broad	medium	medium	medium	medium	medium	medium	medium	medium
2510039O18Rik	medium	medium	medium	medium	medium	medium	medium	broad	broad	medium	medium
2610001J05Rik	medium	medium	medium	medium	medium	medium	medium	broad	medium	medium	medium
2610002M06Rik	medium	medium	narrow	medium	medium	medium	narrow	narrow	narrow	narrow	medium
2610005L07Rik	medium	narrow	narrow	medium	medium	narrow	narrow	medium	medium	medium	medium
2610008E11Rik	narrow	medium	narrow	medium	narrow	narrow	narrow	narrow	narrow	narrow	narrow
2610016A17Rik	medium	medium	control	narrow	medium	medium	narrow	medium	medium	control	control
2610020C07Rik	medium	medium	medium	broad	medium	medium	medium	broad	broad	medium	broad
2610020H08Rik	medium	medium	medium	medium	medium	medium	medium	medium	medium	medium	medium
2610027K06Rik	medium	medium	control	medium	medium	medium	narrow	medium	medium	medium	medium
2610028E06Rik	control	control	narrow	medium	narrow	control	control	control	control	narrow	medium
2610028H24Rik	control	control	control	broad	narrow	control	control	control	control	control	medium
2610035D17Rik	narrow	medium	narrow	medium	narrow	narrow	narrow	narrow	narrow	medium	medium
2610035F20Rik	control	medium	control	control	medium	medium	medium	medium	medium	narrow	control
2610037D02Rik	control	control	control	control	control	control	control	control	control	control	control
2610042L04Rik	control	control	narrow	narrow	medium	narrow	narrow	narrow	narrow	narrow	narrow
2610044O15Rik8	medium	medium	medium	medium	medium	medium	medium	medium	medium	medium	medium
2610203C22Rik	control	control	medium	narrow	control	control	control	control	control	control	control
2610206C17Rik	medium	medium	medium	medium	medium	medium	medium	medium	medium	medium	medium
2610301B20Rik	medium	medium	narrow	medium	medium	medium	medium	medium	medium	medium	medium
2610305D13Rik	control	control	control	control	control	control	narrow	control	narrow	control	control
2610306M01Rik	medium	medium	medium	broad	medium	medium	medium	medium	medium	medium	medium
2610307P16Rik	medium	medium	narrow	broad	medium	medium	control	control	narrow	medium	medium
2610316D01Rik	broad	broad	broad	broad	broad	broad	medium	medium	broad	broad	broad
2610318N02Rik	narrow	medium	broad	medium	medium	narrow	medium	medium	medium	medium	medium
2610507B11Rik	medium	medium	medium	broad	medium	medium	medium	medium	medium	medium	broad
2610507I01Rik	medium	medium	medium	broad	medium	medium	medium	medium	medium	medium	broad
2610524H06Rik	medium	medium	control	broad	medium	narrow	medium	medium	medium	medium	medium
2610528A11Rik	control	control	control	control	control	control	control	control	control	control	control
2610528J11Rik	control	control	control	control	control	narrow	medium	medium	medium	control	control
2700038G22Rik	medium	medium	narrow	medium	medium	medium	medium	broad	broad	medium	medium
2700046A07Rik	control	narrow	medium	medium	narrow	narrow	control	control	control	narrow	medium
2700046G09Rik	medium	medium	broad	medium	medium	medium	medium	broad	broad	medium	medium
2700049A03Rik	medium	medium	medium	broad	medium	medium	medium	broad	broad	medium	broad
2700054A10Rik	control	control	medium	medium	medium	medium	control	medium	medium	control	medium
2700060E02Rik	medium	medium	narrow	medium	medium	medium	medium	narrow	medium	medium	medium
2700062C07Rik	narrow	medium	broad	broad	broad	broad	medium	medium	medium	broad	broad
2700069I18Rik	medium	medium	medium	medium	medium	medium	medium	medium	medium	medium	medium
2700070H01Rik	control	control	medium	broad	control	control	control	control	control	control	medium
2700081O15Rik	medium	medium	medium	medium	medium	medium	medium	medium	medium	medium	medium
2700089I24Rik	control	control	control	control	control	control	control	control	control	control	control
2700094K13Rik	medium	medium	broad	medium	medium	medium	medium	medium	medium	medium	medium
2700097O09Rik	medium	medium	medium	broad	medium	medium	medium	medium	medium	medium	medium
2700099C18Rik	medium	medium	medium	medium	medium	medium	medium	medium	broad	medium	medium
2810001G20Rik	medium	medium	medium	medium	medium	medium	medium	broad	broad	medium	medium
2810002D19Rik	medium	medium	medium	medium	medium	medium	medium	medium	medium	medium	medium
2810004N23Rik	medium	medium	narrow	broad	medium	medium	medium	medium	broad	medium	broad
2810006K23Rik	medium	medium	medium	medium	medium	medium	medium	medium	medium	medium	medium
2810013P06Rik	medium	medium	medium	broad	broad	medium	broad	broad	broad	medium	broad
2810021J22Rik	narrow	medium	medium	broad	medium	narrow	narrow	medium	medium	narrow	medium
2810025M15Rik	medium	medium	narrow	broad	medium	medium	medium	broad	broad	medium	broad
2810029C07Rik	medium	medium	medium	broad	medium	medium	medium	broad	broad	broad	broad
2810032G03Rik	control	control	control	control	control	control	control	control	control	control	control
2810047C21Rik1	control	control	control	control	control	control	control	control	narrow	control	control
2810049E08Rik	control	control	control	control	control	control	control	control	control	control	control
2810403A07Rik	medium	medium	broad	broad	broad	medium	medium	broad	broad	medium	broad
2810403D21Rik	medium	medium	narrow	medium	medium	medium	medium	medium	medium	medium	medium
2810404M03Rik	control	control	control	control	control	control	control	control	control	control	control
2810405F15Rik	narrow	narrow	control	control	narrow	control	control	control	control	control	control
2810408A11Rik	medium	medium	medium	medium	medium	medium	medium	medium	medium	medium	medium
2810408I11Rik	medium	medium	medium	medium	medium	medium	medium	medium	broad	medium	medium
2810410L24Rik	broad	broad	broad	broad	broad	medium	medium	broad	broad	medium	broad
2810417H13Rik	narrow	narrow	narrow	medium	medium	narrow	narrow	narrow	narrow	narrow	medium
2810428I15Rik	narrow	medium	medium	medium	broad	medium	medium	broad	broad	medium	medium
2810429I04Rik	narrow	narrow	narrow	broad	narrow	narrow	narrow	narrow	narrow	medium	broad
2810433D01Rik	control	control	control	broad	medium	medium	control	control	control	control	medium
2810442N19Rik	control	control	control	medium	medium	medium	control	control	control	control	narrow
2810454H06Rik	medium	medium	control	medium	medium	medium	medium	medium	medium	medium	medium
2810459M11Rik	narrow	narrow	narrow	medium	medium	medium	narrow	medium	medium	medium	medium
2810468N07Rik	narrow	medium	control	medium	medium	narrow	control	narrow	narrow	medium	medium
2810471M01Rik	control	control	control	control	control	control	control	control	control	control	control
2810474O19Rik	medium	medium	narrow	medium	broad	medium	broad	broad	broad	medium	medium
2900005J15Rik	medium	medium	medium	medium	medium	medium	medium	medium	medium	medium	medium
2900009J06Rik	medium	medium	medium	broad	medium	medium	medium	broad	broad	medium	broad
2900011O08Rik	narrow	narrow	control	narrow	narrow	narrow	control	control	control	narrow	narrow
2900026A02Rik	narrow	medium	control	medium	medium	medium	control	medium	medium	control	control
2900041M22Rik	control	control	control	narrow	control	control	control	control	control	control	control
2900052N01Rik	control	control	control	control	control	control	control	control	control	control	control
2900055J20Rik	control	narrow	control	narrow	narrow	control	control	control	control	narrow	control
2900057B20Rik	control	control	narrow	control	control	control	control	control	control	control	control
2900060B14Rik	narrow	narrow	broad	broad	medium	narrow	narrow	narrow	medium	medium	medium
2900076A07Rik	narrow	medium	narrow	medium	medium	narrow	medium	broad	broad	medium	medium
2900079G21Rik	control	control	control	control	control	control	control	control	control	control	control
2900092C05Rik	control	control	control	control	control	control	control	control	control	control	control
2900092D14Rik	control	medium	control	control	medium	medium	medium	control	medium	control	control
2900097C17Rik	medium	medium	medium	medium	medium	medium	medium	broad	broad	medium	medium
3000002C10Rik	medium	medium	medium	broad	medium	medium	medium	medium	medium	medium	broad
3010001F23Rik	narrow	medium	narrow	narrow	narrow	control	control	control	control	narrow	medium
3010026O09Rik	narrow	medium	medium	broad	medium	medium	medium	medium	medium	medium	medium
3100003L05Rik	control	control	control	control	control	control	control	control	control	control	control
3110001I22Rik	medium	medium	medium	broad	medium	medium	medium	medium	medium	medium	broad
3110002H16Rik	medium	medium	broad	broad	broad	broad	medium	broad	broad	broad	broad
3110009E18Rik	medium	medium	medium	medium	medium	medium	medium	medium	broad	medium	medium
3110009F21Rik	control	control	control	control	control	control	control	control	control	control	control
3110015C05Rik	control	control	control	control	control	control	control	control	control	control	control
3110021A11Rik	medium	medium	medium	medium	medium	medium	medium	medium	medium	medium	medium
3110035E14Rik	control	control	control	control	control	narrow	control	control	control	control	control
3110039I08Rik	control	control	control	control	control	control	control	control	control	control	control
3110039M20Rik	control	control	control	control	control	narrow	control	narrow	narrow	control	control
3110040N11Rik	medium	medium	medium	medium	medium	medium	medium	medium	medium	medium	medium
3110043O21Rik	medium	medium	medium	medium	medium	medium	medium	medium	medium	medium	medium
3110045C21Rik	medium	medium	medium	medium	medium	narrow	medium	medium	medium	medium	medium
3110052M02Rik	medium	medium	narrow	medium	medium	narrow	narrow	narrow	narrow	medium	medium
3110056K07Rik	medium	medium	medium	medium	medium	medium	medium	medium	broad	medium	medium
3110062M04Rik	medium	medium	broad	medium	broad	narrow	narrow	medium	medium	narrow	medium
3110070M22Rik	narrow	narrow	control	medium	medium	narrow	narrow	medium	medium	medium	control
3110079O15Rik	control	control	control	control	control	control	control	control	control	control	control
3110082I17Rik	narrow	medium	medium	medium	medium	narrow	medium	medium	medium	medium	medium
3110082J24Rik	control	narrow	control	medium	narrow	narrow	control	narrow	narrow	medium	narrow
3110099E03Rik	control	control	control	control	control	control	control	control	control	control	control
3200001D21Rik	control	control	control	narrow	narrow	control	control	control	control	control	narrow
3300002I08Rik	medium	medium	medium	medium	medium	narrow	narrow	medium	medium	medium	medium
3300002P13Rik	control	control	control	control	control	control	control	control	control	control	control
3300005D01Rik	control	control	control	control	control	control	control	control	control	control	control
3425401B19Rik	control	control	control	narrow	control	control	control	narrow	control	control	control
3632451O06Rik	control	narrow	narrow	narrow	narrow	narrow	control	narrow	narrow	narrow	control
3632454L22Rik	control	control	control	control	control	control	control	control	control	control	control
3830403N18Rik	control	control	control	control	narrow	control	control	control	control	control	control
3830406C13Rik	medium	medium	narrow	medium	medium	narrow	medium	medium	medium	narrow	medium
3830408C21Rik	medium	medium	medium	medium	medium	medium	medium	medium	medium	medium	medium
3830417A13Rik	control	control	control	control	control	control	control	control	control	control	control
3830432H09Rik	control	control	narrow	broad	medium	narrow	narrow	narrow	medium	medium	medium
3930402G23Rik	control	control	medium	broad	control	control	control	control	control	control	medium
4430402I18Rik	narrow	medium	medium	medium	medium	narrow	narrow	medium	medium	narrow	narrow
4631405J19Rik	control	control	control	narrow	control	narrow	narrow	narrow	narrow	control	control
4632404H12Rik	medium	medium	medium	medium	medium	medium	medium	medium	medium	medium	medium
4632415L05Rik	medium	medium	medium	medium	medium	medium	narrow	medium	medium	medium	medium
4632427E13Rik	medium	medium	medium	medium	medium	medium	medium	broad	broad	medium	medium
4632428C04Rik	narrow	medium	medium	medium	medium	medium	medium	narrow	medium	medium	medium
4732416N19Rik	medium	medium	medium	medium	medium	medium	medium	medium	medium	medium	broad
4732471J01Rik	narrow	narrow	medium	medium	narrow	narrow	narrow	narrow	medium	narrow	medium
4732490B19Rik	control	control	narrow	medium	medium	narrow	narrow	control	narrow	control	control
4732491K20Rik	medium	medium	broad	broad	medium	medium	medium	medium	medium	medium	broad
4831407H17Rik	control	control	medium	control	control	control	control	control	control	control	narrow
4831440E17Rik	medium	medium	medium	broad	broad	broad	broad	broad	broad	medium	broad
4833411C07Rik	narrow	medium	narrow	medium	narrow	control	control	control	control	narrow	medium
4833412C05Rik	narrow	narrow	narrow	narrow	medium	control	control	control	control	narrow	narrow
4833415N18Rik	control	control	control	control	control	control	control	control	control	control	control
4833417C18Rik	medium	medium	narrow	broad	medium	medium	medium	medium	medium	medium	medium
4833418N02Rik	medium	medium	medium	medium	medium	medium	medium	medium	medium	medium	medium
4833419F23Rik	narrow	medium	narrow	medium	narrow	narrow	narrow	narrow	narrow	narrow	medium
4833420G17Rik	medium	medium	broad	medium	medium	medium	medium	medium	medium	medium	medium
4833422C13Rik	narrow	narrow	narrow	narrow	narrow	narrow	narrow	narrow	narrow	narrow	narrow
4833422M21Rik	control	narrow	control	medium	narrow	narrow	control	control	narrow	narrow	medium
4833423E24Rik	control	control	control	control	control	control	control	control	control	control	control
4833427F10Rik	control	control	broad	broad	control	control	control	control	control	control	medium
4833427G06Rik	narrow	medium	medium	medium	medium	narrow	narrow	narrow	narrow	narrow	medium
4833428L15Rik	control	control	control	control	control	control	control	medium	medium	control	control
4833439L19Rik	medium	medium	broad	medium	medium	narrow	medium	medium	medium	medium	medium
4921501E09Rik	control	control	control	control	control	control	control	control	control	control	control
4921504A21Rik	medium	medium	medium	medium	medium	medium	narrow	narrow	narrow	medium	medium
4921504E06Rik	narrow	narrow	control	narrow	narrow	narrow	control	narrow	narrow	control	narrow
4921507P07Rik	narrow	narrow	narrow	narrow	narrow	narrow	narrow	narrow	narrow	narrow	narrow
4921508D12Rik	control	control	control	control	control	control	control	control	control	control	control
4921509C19Rik	control	control	control	control	control	control	control	control	control	control	control
4921509O07Rik	control	control	control	control	control	control	control	control	control	control	control
4921511C10Rik	control	narrow	medium	medium	medium	narrow	control	control	medium	control	medium
4921511C20Rik	control	control	control	control	control	control	control	control	control	control	control
4921511H03Rik	control	control	control	control	control	control	control	control	control	control	control
4921511I17Rik	control	control	control	control	control	control	control	control	control	control	control
4921511M17Rik	control	control	control	control	control	control	control	control	control	control	control
4921513I03Rik	control	control	control	control	control	control	control	control	control	control	control
4921515E04Rik	control	control	control	control	control	control	control	control	control	control	control
4921517D22Rik	control	control	control	control	control	control	control	control	control	control	control
4921518K17Rik	control	control	control	control	control	control	control	control	control	control	control
4921524J17Rik	medium	medium	broad	broad	medium	medium	narrow	medium	broad	narrow	broad
4921524L21Rik	control	control	control	control	control	control	control	control	control	control	control
4921525O09Rik	control	control	control	control	control	control	control	control	control	control	control
4921529L05Rik	control	control	control	control	control	control	control	control	control	control	control
4921530L21Rik	control	narrow	control	control	narrow	control	control	control	control	control	control
4921531C22Rik	medium	medium	narrow	broad	medium	medium	medium	medium	broad	medium	medium
4921531P14Rik	control	control	control	control	narrow	narrow	control	control	control	control	control
4921533I20Rik	control	control	control	narrow	medium	medium	control	control	control	control	control
4921534H16Rik	control	control	control	control	control	control	control	control	control	control	control
4921536K21Rik	narrow	medium	broad	medium	medium	narrow	medium	broad	broad	medium	medium
4921539E11Rik	control	control	control	control	control	control	control	control	control	control	control
4922502D21Rik	control	control	control	control	control	control	control	control	control	control	control
4922502H24Rik	control	control	control	control	control	control	control	control	control	control	control
4922502N22Rik	control	control	control	control	control	control	control	control	control	control	control
4930401C15Rik	control	control	control	control	control	control	control	control	control	control	control
4930401O10Rik	control	control	control	control	control	control	control	control	control	control	control
4930401O12Rik	control	control	control	control	control	control	control	control	control	control	control
4930402F06Rik	control	control	control	control	control	control	control	control	narrow	control	control
4930402F11Rik	control	control	control	control	control	control	control	control	control	control	control
4930402H24Rik	medium	medium	narrow	broad	medium	medium	medium	medium	medium	medium	medium
4930402K13Rik	control	control	control	control	control	control	control	control	control	control	control
4930404A05Rik	control	control	control	control	control	control	control	control	control	control	control
4930404H11Rik	control	control	narrow	control	control	control	control	control	control	control	control
4930404I05Rik	medium	medium	medium	medium	medium	medium	medium	medium	medium	medium	medium
4930404N11Rik	control	medium	control	medium	medium	narrow	control	broad	broad	narrow	narrow
4930405A10Rik	control	control	control	control	control	control	control	control	control	control	control
4930405A21Rik	medium	medium	broad	broad	medium	medium	medium	broad	broad	medium	medium
4930405D11Rik	control	control	control	control	control	control	control	control	control	control	control
4930405J17Rik	control	control	narrow	broad	medium	control	control	narrow	broad	control	narrow
4930405L22Rik	control	control	control	control	control	control	control	control	control	control	control
4930405O22Rik	control	control	control	control	control	control	control	control	control	control	control
4930406D18Rik	control	control	control	control	control	control	control	control	control	control	control
4930407G08Rik	control	control	control	control	control	control	control	control	control	control	control
4930407I10Rik	control	control	control	medium	control	control	control	control	control	control	control
4930407I19Rik	control	control	control	control	control	control	control	control	control	control	control
4930412B13Rik	control	control	control	control	control	control	control	control	control	control	control
4930412C18Rik	medium	medium	medium	medium	medium	narrow	narrow	narrow	narrow	narrow	medium
4930412O13Rik	medium	medium	control	broad	broad	medium	broad	broad	broad	broad	narrow
4930413E15Rik	control	control	control	control	control	control	control	control	control	control	control
4930413F20Rik	control	control	control	control	control	control	control	control	control	control	control
4930413G21Rik	medium	medium	medium	broad	broad	broad	medium	broad	broad	broad	broad
4930413M19Rik	control	control	control	control	control	control	control	control	control	control	control
4930414N06Rik	control	control	control	medium	narrow	narrow	control	control	broad	control	medium
4930415F15Rik	control	control	control	control	control	control	control	control	control	control	control
4930415L06Rik	control	control	control	control	control	control	control	control	control	control	control
4930415O20Rik	medium	medium	broad	broad	medium	medium	medium	broad	broad	medium	medium
4930417O13Rik	control	control	control	medium	medium	control	control	control	control	control	control
4930417O22Rik	control	control	control	control	control	control	control	control	narrow	control	control
4930419G24Rik	control	control	control	control	control	control	control	control	control	control	control
4930423M02Rik	control	control	control	control	control	control	control	control	control	control	control
4930425K10Rik	control	control	control	control	control	control	control	control	control	control	control
4930425L21Rik	control	control	control	control	control	control	control	control	control	control	control
4930425O10Rik	control	control	control	control	control	control	control	control	control	control	control
4930426D05Rik	narrow	medium	control	medium	medium	medium	narrow	narrow	medium	control	narrow
4930426L09Rik	medium	medium	medium	broad	medium	medium	medium	medium	medium	medium	medium
4930427A07Rik	medium	medium	medium	medium	medium	medium	medium	broad	broad	medium	medium
4930428D20Rik	control	control	control	control	control	control	control	control	control	control	control
4930428E07Rik	control	control	control	control	control	control	control	control	control	control	control
4930428G15Rik	control	control	control	control	control	control	control	control	control	control	control
4930428O21Rik	control	control	control	control	control	control	control	control	control	control	control
4930429B21Rik	medium	medium	medium	broad	medium	medium	medium	medium	broad	medium	medium
4930429D17Rik	control	control	control	control	control	control	control	control	control	control	control
4930429F11Rik	control	control	control	control	control	control	control	control	control	control	control
4930429F24Rik	medium	medium	narrow	broad	medium	medium	medium	medium	medium	medium	medium
4930430A15Rik	control	control	control	control	control	control	control	control	control	control	control
4930430F08Rik	narrow	narrow	medium	medium	narrow	narrow	narrow	narrow	narrow	narrow	medium
4930430F21Rik	control	control	control	control	control	control	control	control	control	control	control
4930430J02Rik	control	control	control	control	control	control	control	control	control	control	control
4930431F12Rik	control	control	control	control	control	control	control	control	control	control	control
4930431P03Rik	control	control	control	control	control	control	control	control	control	control	control
4930432J09Rik	control	control	control	control	control	control	control	control	control	control	control
4930432K21Rik	narrow	medium	medium	broad	medium	medium	medium	medium	medium	medium	broad
4930432M17Rik	control	control	control	control	control	control	control	control	control	control	control
4930433B08Rik	control	control	control	control	control	control	control	control	control	control	control
4930433I11Rik	control	control	control	control	control	control	control	control	control	control	control
4930433N12Rik	control	medium	control	narrow	medium	narrow	narrow	medium	medium	narrow	narrow
4930434J06Rik	control	control	control	control	control	control	control	control	control	control	control
4930435E12Rik	control	control	control	control	control	control	control	control	control	control	control
4930438E09Rik	control	control	control	control	control	control	control	control	control	control	control
4930440C22Rik	control	narrow	narrow	control	control	control	control	control	control	control	control
4930440I19Rik	narrow	medium	control	narrow	control	control	control	control	control	control	control
4930441H08Rik	control	control	control	control	control	control	control	control	control	control	control
4930441J16Rik	control	control	control	control	control	control	control	control	control	control	control
4930442J19Rik	control	control	control	control	control	control	control	control	control	control	control
4930442L01Rik	control	control	narrow	narrow	control	control	control	medium	broad	control	control
4930443O20Rik	control	control	medium	control	control	narrow	control	control	control	control	narrow
4930444F02Rik	control	control	control	control	control	control	control	control	control	control	control
4930444G20Rik	control	control	control	control	control	control	control	control	control	control	control
4930444M15Rik	control	medium	medium	narrow	control	control	control	control	control	control	control
4930444P10Rik	narrow	narrow	medium	broad	broad	medium	medium	medium	medium	narrow	broad
4930445N18Rik	narrow	medium	broad	medium	medium	medium	medium	medium	medium	medium	medium
4930447A16Rik	control	control	control	narrow	control	control	control	control	control	control	narrow
4930447C04Rik	narrow	narrow	narrow	narrow	medium	narrow	narrow	narrow	narrow	narrow	narrow
4930447F24Rik	control	control	control	control	control	control	control	control	control	control	control
4930447J18Rik	control	control	control	narrow	control	control	control	control	control	control	narrow
4930447K03Rik	control	control	control	control	control	control	control	control	control	control	control
4930447M23Rik	control	control	narrow	medium	narrow	control	control	control	control	narrow	narrow
4930447N08Rik	control	control	control	control	control	control	narrow	control	control	control	control
4930448C13Rik	control	control	control	control	control	control	control	control	control	control	control
4930448F12Rik	control	control	control	control	control	control	control	control	control	control	control
4930448H16Rik	control	control	control	control	control	control	control	control	control	control	control
4930448I06Rik	control	control	control	control	control	control	control	control	control	control	control
4930448I18Rik	control	control	control	control	control	control	control	control	control	control	control
4930448K20Rik	control	control	control	control	control	control	control	control	control	control	control
4930449E01Rik	control	control	medium	medium	medium	control	control	control	control	control	broad
4930449E18Rik	narrow	medium	medium	broad	medium	medium	control	medium	medium	medium	medium
4930449I24Rik	control	control	control	control	control	control	control	control	control	control	control
4930451G09Rik	medium	medium	medium	broad	medium	medium	medium	medium	medium	medium	medium
4930451I11Rik	control	control	control	narrow	narrow	narrow	narrow	narrow	narrow	narrow	control
4930452A19Rik	control	control	control	control	control	control	control	control	control	control	control
4930452B06Rik	narrow	medium	narrow	narrow	narrow	narrow	narrow	narrow	narrow	narrow	medium
4930452G13Rik	control	control	narrow	medium	control	control	control	control	control	control	narrow
4930452N14Rik	control	control	control	control	control	control	control	control	control	control	control
4930453H23Rik	control	control	control	control	control	control	control	control	control	control	control
4930453L07Rik	control	control	control	control	control	control	control	control	control	control	control
4930453N24Rik	medium	medium	narrow	medium	medium	medium	medium	medium	medium	medium	medium
4930455B14Rik	narrow	medium	narrow	narrow	narrow	narrow	narrow	narrow	narrow	narrow	medium
4930455C13Rik	control	control	medium	medium	narrow	medium	control	medium	narrow	control	medium
4930455D15Rik	medium	medium	narrow	medium	medium	narrow	medium	medium	medium	medium	broad
4930455F16Rik	control	control	control	narrow	control	control	control	control	control	control	control
4930455G09Rik	control	control	control	narrow	narrow	narrow	narrow	control	narrow	control	narrow
4930455H04Rik	narrow	narrow	control	control	narrow	narrow	control	control	control	control	narrow
4930455J16Rik	control	control	control	control	control	control	control	control	control	control	control
4930456L15Rik	control	control	control	control	control	control	control	control	control	control	control
4930459C07Rik	control	control	control	control	control	control	control	control	control	control	control
4930459L07Rik	control	control	control	control	control	control	control	control	control	control	control
4930461G14Rik	control	control	control	control	control	control	control	control	narrow	control	control
4930463O16Rik	control	control	control	medium	control	control	control	control	control	control	narrow
4930465K10Rik	medium	medium	medium	broad	medium	medium	medium	medium	broad	medium	broad
4930465M20Rik	control	control	control	control	control	control	control	control	control	control	control
4930467D21Rik	control	control	control	control	control	control	control	medium	medium	control	control
4930467E23Rik	control	control	control	control	control	control	control	control	control	control	control
4930467K11Rik	medium	medium	medium	medium	medium	medium	medium	broad	broad	medium	medium
4930469G21Rik	control	control	narrow	narrow	control	control	control	control	control	control	narrow
4930470H14Rik	control	control	control	control	control	control	control	control	control	control	control
4930470O06Rik	control	control	control	control	control	control	control	control	control	control	control
4930470P17Rik	control	control	control	control	control	control	control	control	control	control	control
4930471C04Rik	control	control	control	control	control	control	control	control	control	control	control
4930471G03Rik	control	control	control	control	control	control	control	control	control	control	control
4930471L23Rik	control	control	control	control	control	control	control	control	control	control	control
4930471M09Rik	narrow	medium	medium	medium	medium	medium	medium	medium	medium	medium	medium
4930473A02Rik	medium	medium	narrow	medium	medium	medium	medium	medium	medium	medium	medium
4930473O22Rik	control	control	control	control	control	control	control	control	control	control	control
4930474G06Rik	control	control	control	control	control	control	control	control	control	control	control
4930474H20Rik	control	control	control	control	control	control	control	control	control	control	control
4930474M22Rik	control	control	control	control	control	control	control	control	control	control	control
4930474N05Rik	control	control	control	control	control	control	control	control	control	control	control
4930474N09Rik	control	control	control	narrow	narrow	control	control	control	narrow	control	narrow
4930477N07Rik	control	control	control	control	control	control	control	control	control	control	control
4930478L05Rik	control	control	broad	broad	broad	narrow	narrow	narrow	broad	medium	broad
4930478P22Rik	control	control	control	control	control	control	control	control	control	control	control
4930479D17Rik	control	control	control	control	medium	control	control	narrow	medium	control	narrow
4930480E11Rik	control	control	control	control	control	control	control	control	control	control	control
4930480G23Rik	control	control	control	medium	control	control	control	control	control	medium	control
4930480K15Rik	control	control	control	control	control	control	control	control	control	control	control
4930480K23Rik	medium	medium	broad	broad	medium	medium	medium	broad	broad	medium	medium
4930480M12Rik	control	control	control	narrow	control	control	control	control	control	control	control
4930481A15Rik	control	control	control	medium	narrow	control	control	narrow	medium	control	medium
4930482G09Rik	control	control	control	control	control	control	control	control	control	control	control
4930483J18Rik	medium	medium	medium	medium	medium	medium	medium	broad	broad	medium	medium
4930483K19Rik	control	control	control	control	control	control	control	control	control	control	control
4930483O08Rik	control	control	broad	control	control	control	control	control	control	control	control
4930484H19Rik	control	control	control	control	control	control	control	control	control	control	control
4930486F22Rik	control	control	control	control	control	control	control	control	control	control	control
4930486I03Rik	control	control	control	control	control	control	control	control	control	control	control
4930486L24Rik	control	control	control	control	control	control	control	control	narrow	control	control
4930487D11Rik	control	control	control	control	control	control	control	control	control	control	control
4930487H11Rik	narrow	narrow	control	control	narrow	control	control	control	control	control	control
4930488B22Rik	control	control	control	control	control	control	control	control	control	control	control
4930488L21Rik	medium	medium	control	narrow	medium	narrow	control	control	narrow	medium	control
4930500F04Rik	control	control	control	control	control	control	control	control	control	control	control
4930500L23Rik	control	control	control	control	control	control	control	control	control	control	control
4930502A04Rik	control	narrow	narrow	control	control	control	control	control	control	control	control
4930502E09Rik	narrow	medium	narrow	medium	medium	medium	narrow	medium	medium	narrow	medium
4930502E18Rik	control	control	control	control	narrow	control	control	control	control	control	control
4930503B20Rik	control	control	control	control	control	control	control	control	control	control	control
4930503E14Rik	control	control	control	control	control	control	control	control	control	control	control
4930503E24Rik	control	control	control	control	control	control	control	control	control	control	control
4930503F20Rik	control	control	control	control	control	control	control	control	control	control	control
4930503H13Rik	control	control	control	control	control	control	control	control	control	control	control
4930503L19Rik	medium	medium	medium	medium	medium	medium	medium	narrow	medium	medium	medium
4930503O07Rik	control	control	control	control	control	control	control	control	control	control	control
4930504C09Rik	control	control	control	control	control	control	control	control	control	control	control
4930504O13Rik	control	control	control	control	control	control	control	control	control	control	control
4930505A04Rik	narrow	narrow	medium	medium	narrow	narrow	control	narrow	narrow	narrow	medium
4930505G20Rik	control	control	control	control	control	control	control	control	control	control	control
4930505K13Rik	control	control	control	control	control	control	control	control	control	control	control
4930505K14Rik	control	control	control	control	control	control	control	control	control	control	control
4930506A18Rik	control	control	control	narrow	control	control	control	control	control	medium	broad
4930506C21Rik	medium	medium	medium	medium	medium	medium	medium	medium	medium	medium	medium
4930507D05Rik	medium	medium	narrow	medium	medium	medium	medium	medium	medium	medium	medium
4930507D10Rik	control	control	control	control	control	control	control	control	control	control	control
4930509E16Rik	medium	medium	medium	medium	medium	medium	medium	medium	medium	medium	medium
4930509J09Rik	control	control	control	control	control	control	control	control	control	control	control
4930509K18Rik	control	control	control	control	control	control	control	control	control	control	control
4930511A02Rik	narrow	narrow	control	medium	medium	medium	control	control	narrow	medium	medium
4930511A08Rik	control	control	narrow	narrow	control	control	control	control	control	control	control
4930511E03Rik	control	control	control	control	control	control	control	control	control	control	control
4930511M06Rik	control	control	control	medium	medium	narrow	control	control	control	narrow	medium
4930512B01Rik	medium	narrow	narrow	medium	medium	narrow	narrow	narrow	medium	medium	medium
4930512J16Rik	control	control	medium	medium	control	control	control	control	control	control	control
4930512M02Rik	control	control	control	control	control	control	control	control	control	control	control
4930513D17Rik	control	control	control	control	control	control	control	control	control	control	control
4930513N10Rik	medium	medium	medium	broad	broad	broad	broad	broad	broad	broad	broad
4930513O06Rik	control	control	control	control	control	control	control	control	control	control	control
4930515B02Rik	control	control	control	control	control	control	control	control	control	control	control
4930515G01Rik	medium	medium	broad	broad	broad	medium	medium	broad	broad	medium	broad
4930515G16Rik	control	control	control	control	control	control	control	control	control	control	control
4930515L03Rik	control	control	control	control	control	control	control	control	control	control	control
4930515L19Rik	control	control	control	control	control	control	control	control	control	control	control
4930517E11Rik	control	control	control	control	control	control	control	control	control	control	control
4930517M08Rik	control	control	narrow	medium	control	control	control	control	control	control	control
4930518J21Rik	control	control	control	control	control	control	control	control	control	control	control
4930518P08Rik	control	control	control	medium	medium	control	control	control	control	narrow	narrow
4930519D14Rik	control	control	control	control	control	control	control	control	control	control	control
4930519F09Rik	control	narrow	control	control	control	control	control	control	control	control	control
4930519F16Rik	control	control	control	control	control	control	control	control	control	control	control
4930519F24Rik	control	control	control	control	control	control	control	control	control	control	control
4930519G04Rik	control	control	control	control	control	control	control	control	control	control	control
4930519H02Rik	control	control	control	control	control	control	control	control	control	control	control
4930519K11Rik	medium	medium	medium	medium	medium	medium	medium	medium	narrow	medium	medium
4930520O04Rik	narrow	medium	medium	medium	medium	narrow	narrow	medium	medium	narrow	narrow
4930520P13Rik	control	control	control	control	narrow	control	control	control	narrow	control	control
4930521E06Rik	control	control	control	control	control	control	control	control	control	control	control
4930522H14Rik	control	control	control	control	narrow	control	narrow	medium	medium	control	control
4930522O17Rik	control	control	control	control	control	control	control	control	control	control	control
4930523C07Rik	narrow	narrow	control	narrow	narrow	narrow	narrow	narrow	narrow	narrow	narrow
4930523O13Rik	control	control	control	control	control	control	control	control	control	control	control
4930524B15Rik	narrow	control	control	narrow	narrow	narrow	narrow	narrow	narrow	narrow	control
4930524B17Rik	control	control	control	control	control	control	control	control	control	control	control
4930524C18Rik	control	control	control	control	control	control	control	control	control	control	control
4930524N10Rik	control	control	control	control	control	control	control	control	control	control	control
4930524O05Rik	control	control	control	control	control	control	control	control	control	control	control
4930524O08Rik	control	control	control	control	narrow	control	control	control	narrow	control	control
4930525C09Rik	control	control	control	control	control	control	control	control	control	control	control
4930525D18Rik	control	control	control	control	control	control	control	control	control	control	control
4930525G20Rik	narrow	medium	medium	medium	narrow	narrow	narrow	narrow	medium	narrow	medium
4930526H09Rik	control	control	control	control	control	control	control	control	control	control	control
4930526I15Rik	medium	medium	medium	medium	medium	medium	medium	medium	medium	medium	medium
4930526L06Rik	control	control	control	control	control	control	control	control	control	control	control
4930527F14Rik	control	control	medium	medium	narrow	control	control	control	control	control	medium
4930527G23Rik	control	control	control	control	control	control	control	control	control	control	control
4930528A17Rik	medium	narrow	narrow	medium	medium	medium	medium	medium	medium	medium	medium
4930528D03Rik	control	control	control	control	control	control	control	control	control	control	control
4930528G23Rik	control	control	control	control	control	control	control	control	control	control	control
4930528H21Rik	control	control	control	control	control	control	control	control	control	control	control
4930528P14Rik	control	control	control	control	control	control	control	control	control	control	control
4930529C04Rik	control	control	control	control	control	control	control	control	control	control	control
4930529K09Rik	control	control	control	control	control	control	control	control	control	control	control
4930529L06Rik	control	control	control	control	control	control	control	control	control	control	control
4930532I03Rik	control	control	control	control	control	control	control	control	control	control	control
4930532M18Rik	control	control	control	control	control	control	control	control	control	control	control
4930533B01Rik	control	control	control	control	control	control	control	control	control	control	control
4930533N22Rik	control	control	control	control	control	control	control	control	control	control	control
4930533P14Rik	control	control	control	control	control	control	control	control	control	control	control
4930538K18Rik	control	control	narrow	control	control	control	control	control	control	control	control
4930539C22Rik	control	control	control	control	control	control	control	control	control	control	control
4930539E08Rik	control	control	control	broad	control	control	control	control	control	control	control
4930539J05Rik	medium	medium	broad	medium	medium	medium	medium	broad	broad	medium	medium
4930539M17Rik	control	control	control	medium	medium	medium	control	control	control	narrow	medium
4930539N22Rik	control	control	control	control	control	control	control	control	control	control	control
4930540M03Rik	control	control	control	control	control	control	control	control	control	control	control
4930542C21Rik	control	control	medium	broad	medium	medium	control	control	control	control	narrow
4930542D17Rik	control	control	control	control	control	control	control	control	control	control	control
4930543E12Rik	control	control	medium	control	control	control	control	control	control	control	control
4930543N07Rik	control	control	control	control	control	control	control	control	control	control	control
4930544D05Rik	narrow	narrow	medium	narrow	medium	narrow	medium	narrow	medium	narrow	narrow
4930544G11Rik	control	control	control	control	control	control	control	control	control	control	control
4930544M13Rik	control	control	control	control	control	control	control	control	control	control	control
4930545E07Rik	control	control	control	control	control	control	control	control	control	control	control
4930545H06Rik	control	control	control	control	control	control	control	control	control	control	control
4930545L23Rik	control	control	control	control	control	control	control	control	control	control	control
4930546C10Rik	control	control	control	control	control	control	control	control	control	control	control
4930546K05Rik	control	control	control	medium	control	control	control	control	control	control	control
4930547E08Rik	control	control	control	medium	medium	medium	narrow	medium	medium	control	medium
4930547E14Rik	narrow	medium	narrow	medium	medium	medium	narrow	narrow	medium	narrow	medium
4930548G14Rik	control	control	control	control	control	control	control	control	control	control	control
4930548H24Rik	control	control	control	medium	control	control	control	medium	medium	control	control
4930548J01Rik	control	control	control	control	control	control	control	control	control	control	control
4930548K13Rik	control	control	control	control	control	control	control	control	control	control	control
4930549C01Rik	control	control	narrow	broad	broad	control	control	control	control	narrow	medium
4930549C15Rik	control	control	control	medium	control	control	control	control	control	control	control
4930549G23Rik	medium	medium	broad	broad	medium	medium	medium	medium	medium	medium	medium
4930550C14Rik	medium	medium	medium	broad	broad	medium	medium	medium	medium	medium	broad
4930550C17Rik	control	control	control	control	control	control	control	control	control	control	control
4930550L24Rik	control	control	control	control	narrow	control	control	control	control	control	control
4930552N02Rik	control	control	control	control	control	control	control	control	control	control	control
4930552P12Rik	control	control	control	control	control	control	control	narrow	narrow	control	control
4930553C11Rik	control	control	control	control	control	control	control	control	control	control	control
4930553E22Rik	control	control	control	control	control	control	control	control	control	control	control
4930554C24Rik	control	control	control	control	control	control	control	control	control	control	control
4930554G24Rik	control	control	control	control	control	control	control	control	control	control	control
4930554H23Rik	control	narrow	narrow	medium	medium	medium	narrow	narrow	narrow	narrow	narrow
4930554I06Rik	narrow	medium	medium	broad	narrow	narrow	narrow	narrow	medium	narrow	narrow
4930555B11Rik	narrow	medium	medium	medium	medium	narrow	narrow	medium	medium	medium	medium
4930555B12Rik	control	control	control	control	control	control	control	control	control	control	control
4930555G01Rik	control	control	control	control	control	control	control	control	control	control	control
4930555G21Rik	control	control	control	control	control	control	control	control	control	control	control
4930555K05Rik	control	control	control	control	control	control	control	control	control	control	control
4930556C24Rik	control	control	control	control	control	control	control	control	control	control	control
4930556G01Rik	control	control	control	control	control	control	control	control	control	control	control
4930556J02Rik	control	control	medium	control	control	control	control	control	control	control	control
4930556M19Rik	medium	medium	medium	medium	medium	medium	medium	broad	broad	medium	medium
4930556N09Rik	control	control	control	narrow	narrow	narrow	control	control	control	control	control
4930556N13Rik	control	narrow	narrow	broad	medium	narrow	control	medium	broad	narrow	broad
4930557A04Rik	control	narrow	narrow	control	control	control	control	control	control	control	control
4930557F10Rik	control	narrow	control	control	narrow	narrow	narrow	medium	medium	control	control
4930557J02Rik	control	control	control	control	control	control	control	control	control	control	control
4930557K07Rik	control	control	medium	control	control	control	control	medium	medium	control	control
4930558C23Rik	control	control	control	narrow	control	control	control	broad	broad	control	narrow
4930558F17Rik	control	control	control	control	control	control	control	control	control	control	control
4930558G05Rik	control	control	control	medium	control	control	control	control	control	control	medium
4930558J18Rik	narrow	medium	medium	medium	medium	narrow	medium	medium	medium	medium	medium
4930558K02Rik	control	control	control	control	control	control	control	control	control	control	control
4930559C10Rik	control	control	control	control	control	control	control	control	control	control	control
4930562C15Rik	control	control	control	narrow	control	control	control	control	control	control	narrow
4930562F07Rik	control	control	control	control	control	control	control	control	control	control	control
4930563D23Rik	control	narrow	control	control	control	control	control	control	control	control	control
4930563E18Rik	narrow	medium	narrow	medium	medium	medium	medium	medium	medium	medium	medium
4930563E22Rik	narrow	medium	medium	medium	medium	medium	medium	medium	medium	medium	medium
4930563F08Rik	control	control	control	control	control	control	control	control	control	control	control
4930563H07Rik	control	control	control	control	control	control	control	control	control	control	control
4930563M20Rik	control	control	control	control	control	control	control	control	control	control	control
4930563M21Rik	control	control	control	control	control	control	control	control	control	control	control
4930564C03Rik	control	control	narrow	control	control	control	control	control	control	control	control
4930564D02Rik	control	control	control	control	control	control	control	control	control	control	control
4930565D16Rik	control	control	control	control	control	control	control	control	control	control	control
4930565N06Rik	control	control	narrow	narrow	control	control	control	control	control	narrow	control
4930567H12Rik	control	control	control	control	control	control	control	control	control	control	control
4930567H17Rik	control	control	control	control	control	control	control	control	control	control	control
4930567J20Rik	control	control	control	control	control	control	control	control	control	control	control
4930567K12Rik	control	control	control	control	control	control	control	control	control	control	control
4930567K20Rik	control	control	control	control	control	control	control	control	control	control	control
4930568D16Rik	control	control	control	control	control	control	control	control	control	control	control
4930568E12Rik	control	control	control	control	control	control	control	control	control	control	control
4930568G15Rik	control	control	narrow	medium	medium	control	control	narrow	narrow	narrow	medium
4930570G19Rik	control	medium	control	medium	medium	medium	medium	medium	medium	narrow	narrow
4930571K23Rik	control	control	control	control	control	control	control	control	control	control	control
4930571O06Rik	control	control	control	control	control	control	control	control	control	control	control
4930572K03Rik	control	control	control	control	control	control	control	control	control	control	control
4930572O03Rik	control	control	control	control	control	control	control	control	control	control	control
4930572O13Rik	control	control	control	control	control	control	control	control	control	control	control
4930573O16Rik	control	control	control	control	control	control	control	control	control	control	control
4930577N17Rik	medium	medium	medium	medium	medium	medium	medium	medium	medium	medium	medium
4930578C19Rik	control	control	control	control	control	control	control	control	control	control	control
4930578E11Rik	control	control	control	control	control	control	control	control	control	control	control
4930578I06Rik	control	control	control	control	control	control	control	control	control	control	control
4930578M01Rik	narrow	medium	medium	broad	medium	narrow	narrow	narrow	medium	narrow	medium
4930578N18Rik	control	control	control	control	control	control	control	control	control	control	control
4930579F01Rik	control	control	control	control	medium	control	control	narrow	narrow	narrow	medium
4930579G18Rik	control	medium	medium	broad	control	control	control	broad	broad	broad	medium
4930579G24Rik	medium	medium	medium	medium	medium	medium	medium	medium	broad	medium	medium
4930579H20Rik	control	control	control	control	control	control	control	control	control	control	control
4930579J19Rik	control	control	medium	narrow	narrow	control	control	control	control	control	narrow
4930579K19Rik	medium	medium	medium	medium	medium	medium	medium	medium	medium	medium	medium
4930579P08Rik	narrow	narrow	medium	medium	medium	narrow	narrow	narrow	narrow	medium	medium
4930581F22Rik	medium	medium	medium	broad	medium	narrow	narrow	narrow	narrow	medium	medium
4930583K01Rik	medium	medium	medium	medium	broad	medium	broad	broad	broad	medium	medium
4930583P06Rik	control	control	control	control	control	control	control	control	control	control	control
4930584F24Rik	control	control	control	control	control	control	control	control	control	control	control
4930586N03Rik	control	narrow	control	control	narrow	narrow	narrow	medium	medium	control	control
4930587E11Rik	control	control	control	control	control	control	control	control	control	control	control
4930590J08Rik	control	control	control	narrow	control	control	control	control	control	control	control
4930590L20Rik	control	control	control	control	control	control	control	control	control	control	control
4930591A17Rik	control	control	control	control	control	control	control	control	control	control	control
4930591E09Rik	control	control	control	control	control	control	control	control	control	control	control
4930592A05Rik	control	control	control	control	control	control	control	control	control	control	control
4930592I03Rik	control	control	control	broad	medium	control	control	broad	broad	control	control
4930593A02Rik	medium	medium	medium	medium	medium	medium	medium	medium	broad	medium	medium
4930593C16Rik	control	control	control	medium	medium	control	control	control	narrow	medium	medium
4930594C11Rik	control	control	control	control	narrow	narrow	control	control	control	control	control
4930594O21Rik	control	control	control	control	control	control	control	control	control	control	control
4930595D18Rik	control	control	control	medium	control	control	control	control	control	control	narrow
4930595M18Rik	control	control	control	control	control	control	control	control	control	control	control
4930596D02Rik	control	control	control	control	control	control	control	control	control	control	control
4930596I21Rik	control	control	control	control	control	control	control	narrow	medium	control	control
4930597A21Rik	control	control	control	control	control	control	control	control	control	control	control
4930597G03Rik	control	control	control	control	control	control	control	control	control	control	control
4930598F16Rik	control	control	control	control	control	control	control	control	control	control	control
4930599N23Rik	medium	medium	narrow	broad	medium	medium	narrow	narrow	medium	medium	medium
4931402G19Rik	control	control	control	control	control	control	control	control	control	control	control
4931403E22Rik	control	control	control	control	narrow	control	control	control	control	control	control
4931403G20Rik	control	control	control	control	control	control	control	control	control	control	control
4931406B18Rik	control	control	control	control	control	control	control	control	control	control	control
4931406C07Rik	control	narrow	narrow	medium	medium	control	control	control	control	medium	broad
4931406H21Rik	control	medium	broad	narrow	control	control	control	medium	broad	control	narrow
4931406P16Rik	control	control	control	narrow	narrow	narrow	control	narrow	narrow	control	control
4931408C20Rik	control	control	control	control	control	control	control	control	control	control	control
4931408D14Rik	narrow	medium	medium	medium	medium	control	narrow	narrow	narrow	narrow	medium
4931409K22Rik	control	control	narrow	medium	medium	medium	narrow	control	narrow	medium	medium
4931414P19Rik	narrow	narrow	broad	broad	medium	narrow	narrow	medium	medium	narrow	broad
4931417E11Rik	control	control	control	control	control	control	control	control	control	control	control
4931419H13Rik	control	narrow	control	narrow	narrow	narrow	narrow	narrow	narrow	narrow	control
4931420L22Rik	control	control	control	control	control	control	control	control	control	control	control
4931423N10Rik	control	control	control	control	control	control	control	control	control	control	control
4931428F04Rik	narrow	medium	control	medium	medium	medium	medium	medium	medium	medium	medium
4931428L18Rik	control	control	control	control	control	control	control	control	control	control	control
4931429L15Rik	control	control	control	control	control	control	control	control	control	control	control
4931429P17Rik	narrow	control	control	control	control	control	control	control	control	control	control
4931430N09Rik	control	control	control	control	control	control	control	control	control	control	control
4931431B13Rik	control	control	control	control	control	control	control	control	control	control	control
4931431C16Rik	control	control	control	control	control	control	control	control	control	control	control
4931431F19Rik	control	control	control	control	control	control	control	control	control	control	control
4931440F15Rik	control	control	narrow	narrow	medium	medium	narrow	narrow	narrow	narrow	medium
4931440J10Rik	medium	medium	medium	medium	medium	medium	medium	medium	medium	medium	medium
4931440P22Rik	medium	medium	medium	broad	medium	medium	medium	medium	medium	medium	broad
4932411N23Rik	control	control	control	control	control	control	control	control	control	control	control
4932412D23Rik	medium	medium	medium	medium	medium	medium	medium	medium	medium	medium	medium
4932413F04Rik	control	control	control	control	control	control	control	control	control	control	control
4932414J04Rik	control	control	control	control	control	control	control	control	control	control	control
4932414N04Rik	control	control	control	control	control	control	control	control	control	control	control
4932415M13Rik	control	control	control	control	control	control	control	control	control	control	control
4932416H05Rik	medium	medium	medium	broad	broad	medium	medium	broad	broad	medium	broad
4932429P05Rik	control	control	control	control	control	control	control	control	control	control	control
4932435O22Rik	control	narrow	control	narrow	narrow	control	control	control	control	control	control
4932438A13Rik	medium	medium	medium	medium	medium	narrow	narrow	medium	medium	narrow	medium
4932438H23Rik	control	control	control	control	control	control	control	control	control	control	control
4932441J04Rik	broad	broad	broad	broad	broad	broad	medium	medium	medium	broad	broad
4932443I19Rik	control	control	control	control	control	control	control	control	control	control	control
4932702P03Rik	control	control	medium	narrow	medium	control	control	control	narrow	control	control
4933400A11Rik	control	control	control	control	control	control	control	control	control	control	control
4933400B14Rik	control	control	control	control	control	control	control	control	control	control	control
4933400C23Rik	control	control	control	control	control	control	control	control	control	control	control
4933400F21Rik	control	control	medium	control	control	control	control	control	control	control	control
4933400L20Rik	control	control	control	control	control	control	control	control	control	control	control
4933401B06Rik	control	control	control	control	control	control	control	control	control	control	control
4933401D09Rik	narrow	narrow	narrow	medium	medium	control	control	control	control	control	medium
4933401H06Rik	control	control	control	control	control	control	control	control	control	control	control
4933402C06Rik	control	control	control	control	control	control	control	control	control	control	control
4933402D24Rik	control	control	control	control	control	control	control	control	control	control	control
4933402E13Rik	control	control	control	control	control	control	control	control	control	control	control
4933402J07Rik	control	control	control	control	control	control	control	control	control	control	control
4933402J10Rik	control	control	control	control	control	control	control	control	control	control	control
4933402J15Rik	control	control	control	control	control	control	control	control	control	control	control
4933402N03Rik	control	control	control	control	control	control	control	control	control	control	control
4933402N22Rik	control	control	control	control	control	control	control	control	control	control	control
4933402P03Rik	control	control	control	control	control	control	control	control	control	control	control
4933403O08Rik	control	control	control	control	control	control	control	control	control	control	control
4933404G15Rik	control	control	control	control	control	control	control	control	control	control	control
4933404K08Rik	control	control	control	narrow	control	control	control	control	control	control	control
4933404K13Rik	control	control	control	control	control	control	control	control	narrow	control	control
4933404O12Rik	medium	medium	narrow	broad	medium	narrow	medium	medium	medium	medium	broad
4933405D12Rik	medium	medium	medium	broad	medium	medium	medium	medium	medium	narrow	medium
4933405E24Rik	control	control	control	control	control	control	control	control	control	control	control
4933405L10Rik	narrow	medium	medium	medium	narrow	narrow	narrow	narrow	narrow	narrow	narrow
4933405O20Rik	control	control	control	control	control	control	control	control	control	control	control
4933406C10Rik	medium	medium	medium	medium	medium	medium	medium	medium	broad	medium	medium
4933406D12Rik	control	control	control	control	control	control	control	narrow	medium	control	control
4933406F09Rik	control	control	control	control	control	control	control	control	control	control	control
4933406G16Rik	control	control	control	control	control	control	control	control	control	control	control
4933406I18Rik	medium	medium	control	medium	medium	medium	narrow	medium	medium	medium	medium
4933406J10Rik	control	control	control	control	control	control	control	control	control	control	control
4933406K04Rik	control	control	control	control	control	control	control	control	control	control	control
4933406M09Rik	control	control	control	control	control	narrow	control	control	control	control	control
4933407E24Rik	control	control	control	control	control	control	control	control	control	control	control
4933407G14Rik	control	control	control	narrow	control	control	control	control	control	control	control
4933407I05Rik	control	control	control	narrow	narrow	control	control	control	control	control	narrow
4933407K13Rik	narrow	medium	narrow	narrow	medium	narrow	narrow	medium	medium	narrow	medium
4933407L21Rik	control	control	control	control	control	control	control	control	control	control	control
4933408B17Rik	control	medium	control	control	medium	narrow	control	control	control	control	control
4933408J17Rik	medium	medium	narrow	medium	medium	medium	medium	medium	medium	medium	medium
4933408N05Rik	control	control	narrow	narrow	narrow	narrow	control	control	control	narrow	narrow
4933409G03Rik	control	control	control	control	control	control	control	control	control	control	control
4933411E08Rik	control	control	control	narrow	narrow	narrow	narrow	narrow	medium	narrow	narrow
4933411G06Rik	control	control	control	control	control	control	control	control	control	control	control
4933411K16Rik	control	control	control	control	control	control	control	control	control	control	medium
4933412E12Rik	medium	medium	medium	broad	medium	medium	medium	medium	broad	medium	medium
4933412E24Rik	control	control	control	control	control	control	control	control	control	control	control
4933412O06Rik	control	control	control	control	control	control	control	control	control	control	control
4933413G19Rik	control	control	control	control	control	control	control	control	control	control	control
4933413J09Rik	control	control	narrow	narrow	narrow	narrow	control	narrow	narrow	narrow	narrow
4933413L06Rik	control	control	control	control	control	control	control	control	control	control	control
4933415F23Rik	control	control	control	control	control	control	control	control	control	control	control
4933416C03Rik	control	control	control	control	control	control	control	narrow	narrow	control	control
4933416E03Rik	control	control	control	control	control	control	control	control	control	control	control
4933416I08Rik	control	control	control	control	control	control	control	control	control	control	control
4933416M06Rik	control	control	control	control	control	control	control	control	control	control	control
4933416M07Rik	control	control	medium	control	control	control	control	control	control	control	control
4933417A18Rik	control	control	control	control	control	control	control	control	control	control	control
4933417D19Rik	medium	medium	medium	broad	narrow	medium	narrow	medium	medium	medium	medium
4933417E11Rik	control	control	medium	narrow	control	control	control	control	control	control	narrow
4933417G07Rik	control	control	narrow	control	control	control	control	control	control	control	control
4933417O13Rik	control	control	control	control	control	control	control	control	control	control	control
4933421I07Rik	control	control	control	control	control	control	control	control	control	control	control
4933421O10Rik	medium	medium	narrow	medium	medium	medium	medium	medium	medium	medium	medium
4933422A05Rik	control	control	control	control	control	control	control	control	control	control	control
4933424G05Rik	control	control	broad	narrow	narrow	narrow	narrow	medium	medium	control	narrow
4933424G06Rik	control	control	control	control	control	control	control	control	control	control	narrow
4933425B07Rik	control	control	control	control	control	control	control	control	control	control	control
4933425L06Rik	control	control	control	control	narrow	control	control	control	control	control	control
4933427D06Rik	control	control	control	control	control	control	control	control	control	control	control
4933427D14Rik	control	control	narrow	medium	control	control	control	control	control	medium	control
4933427E11Rik	narrow	medium	narrow	medium	medium	narrow	medium	medium	medium	narrow	medium
4933427E13Rik	control	control	control	control	control	control	control	control	control	control	control
4933427G17Rik	medium	medium	medium	broad	medium	medium	medium	medium	medium	medium	medium
4933427I22Rik	control	control	control	control	control	control	control	control	control	control	control
4933428C19Rik	control	control	control	control	control	control	control	control	control	control	control
4933428G20Rik	control	control	control	control	medium	medium	medium	medium	medium	control	control
4933429K18Rik	control	control	control	medium	medium	medium	control	control	control	medium	medium
4933429O19Rik	control	control	control	control	control	control	control	control	control	control	control
4933430H16Rik	control	control	control	control	control	control	control	control	control	control	control
4933430I17Rik	medium	narrow	narrow	broad	medium	narrow	medium	broad	medium	narrow	broad
4933430M04Rik	control	control	narrow	control	control	control	control	control	control	control	control
4933430N04Rik	control	control	control	control	control	control	control	control	control	control	control
4933431E20Rik	narrow	narrow	narrow	medium	narrow	narrow	narrow	narrow	narrow	narrow	medium
4933431G14Rik	control	control	control	broad	narrow	control	control	control	control	narrow	broad
4933432G23Rik	control	control	narrow	control	control	control	control	control	control	control	control
4933432I03Rik	control	control	control	control	control	control	control	control	control	control	control
4933432I09Rik	control	control	control	control	control	control	control	control	control	control	control
4933432K03Rik	control	control	control	control	control	control	control	control	control	control	control
4933433F19Rik	control	control	control	control	control	control	control	control	control	control	control
4933433G08Rik	control	control	control	control	control	control	control	control	control	control	control
4933433G15Rik	medium	medium	medium	broad	broad	medium	medium	broad	broad	medium	broad
4933433G19Rik	control	control	control	control	control	control	control	control	control	control	control
4933433H22Rik	control	control	narrow	narrow	control	control	control	control	control	control	control
4933434E20Rik	medium	medium	medium	broad	medium	medium	medium	broad	broad	medium	broad
4933436E23Rik	control	control	control	control	narrow	control	control	control	control	control	control
4933436H12Rik	control	control	control	control	control	control	control	control	control	control	control
4933436I01Rik	control	control	control	control	control	control	control	control	control	control	control
4933438B17Rik	control	control	control	control	control	control	control	control	control	control	control
4933438K21Rik	control	control	control	control	control	control	control	control	control	control	control
4933439C10Rik	medium	medium	medium	medium	medium	medium	medium	medium	medium	medium	medium
4933439K11Rik	narrow	medium	control	narrow	control	control	control	control	control	control	control
4933440J02Rik	control	control	medium	medium	medium	medium	medium	medium	medium	narrow	narrow
4933440M02Rik	control	control	control	control	control	control	control	control	control	control	control
5031410I06Rik	control	control	control	control	control	control	control	control	control	control	control
5031414D18Rik	narrow	narrow	narrow	narrow	narrow	narrow	narrow	narrow	narrow	narrow	narrow
5031425E22Rik	broad	broad	medium	broad	medium	medium	broad	broad	broad	medium	medium
5031425F14Rik	control	control	control	narrow	narrow	narrow	control	narrow	narrow	control	narrow
5031426D15Rik	control	control	control	control	control	control	control	control	control	control	control
5031434C07Rik	control	control	control	control	control	control	control	control	control	control	control
5031434O11Rik	medium	medium	medium	medium	medium	medium	medium	medium	medium	medium	medium
5031439G07Rik	medium	medium	medium	broad	medium	medium	broad	broad	broad	medium	medium
5033403F01Rik	narrow	medium	medium	medium	medium	narrow	narrow	medium	medium	narrow	medium
5033403H07Rik	control	control	control	broad	narrow	medium	medium	medium	medium	medium	broad
5033404E19Rik	control	control	control	control	control	control	control	control	control	control	control
5033406O09Rik	control	control	narrow	medium	narrow	control	narrow	medium	medium	control	narrow
5033428I22Rik	control	control	control	control	control	control	control	control	control	control	control
5330411J11Rik	control	control	narrow	medium	medium	narrow	narrow	medium	medium	narrow	medium
5330413P13Rik	control	medium	medium	medium	medium	narrow	control	control	narrow	narrow	medium
5330417C22Rik	control	narrow	medium	medium	medium	control	control	narrow	control	medium	medium
5330434G04Rik	control	control	control	control	control	control	control	control	control	control	control
5330439B14Rik	control	control	control	control	control	control	control	control	control	control	control
5430401F13Rik	control	control	control	control	control	control	control	control	control	control	control
5430402E10Rik	control	control	control	control	control	control	control	control	control	control	control
5430402O13Rik	medium	medium	medium	medium	medium	medium	medium	medium	medium	medium	medium
5430403N17Rik	control	control	control	control	control	control	control	control	control	control	control
5430405H02Rik	medium	medium	broad	broad	broad	broad	medium	broad	broad	medium	broad
5430416N02Rik	medium	medium	broad	medium	medium	medium	medium	broad	broad	medium	medium
5430416O09Rik	control	medium	medium	broad	narrow	control	control	control	control	control	medium
5430419D17Rik	control	control	narrow	control	control	control	control	control	control	control	control
5430421F17Rik	control	control	control	narrow	narrow	control	control	control	medium	narrow	narrow
5430425K12Rik	control	control	control	medium	medium	control	control	control	control	control	medium
5430427M07Rik	control	control	control	control	control	control	control	control	control	control	control
5430427O19Rik	control	control	control	control	control	control	control	control	control	control	control
5430428K19Rik	control	control	control	control	control	control	narrow	control	control	control	control
5430431A17Rik	control	control	control	narrow	control	control	control	control	control	control	control
5430434I15Rik	control	control	control	control	control	control	control	control	control	control	control
5430437J10Rik	control	control	control	control	control	control	control	control	control	control	control
5430440P10Rik	control	control	medium	medium	medium	control	control	control	control	control	medium
5530400C23Rik	control	control	control	control	control	control	control	control	control	control	control
5530401A14Rik	control	control	control	control	control	control	control	control	control	control	control
5530601H04Rik	narrow	medium	medium	medium	medium	narrow	medium	medium	medium	narrow	medium
5730403I07Rik	control	control	control	control	control	control	control	control	control	control	control
5730405O15Rik	narrow	narrow	control	medium	medium	narrow	narrow	narrow	medium	narrow	narrow
5730408K05Rik	medium	medium	medium	broad	broad	broad	medium	medium	medium	medium	broad
5730409E04Rik	narrow	medium	control	medium	medium	narrow	narrow	narrow	narrow	narrow	narrow
5730412P04Rik	control	control	control	control	control	control	control	control	control	control	control
5730416F02Rik	control	control	control	control	control	control	control	control	control	control	control
5730420D15Rik	broad	broad	medium	medium	medium	medium	medium	medium	medium	medium	medium
5730422E09Rik	medium	medium	broad	broad	medium	narrow	narrow	medium	broad	medium	broad
5730435O14Rik	control	control	medium	medium	control	medium	control	medium	medium	control	control
5730455P16Rik	narrow	medium	medium	broad	narrow	narrow	narrow	medium	medium	medium	broad
5730460C07Rik	control	control	control	control	control	control	control	control	control	control	control
5730480H06Rik	control	control	control	control	control	control	control	control	control	control	control
5730488B01Rik	control	narrow	control	control	medium	medium	control	control	narrow	control	control
5730507C01Rik	narrow	medium	control	narrow	medium	medium	medium	medium	medium	narrow	narrow
5730508B09Rik	narrow	narrow	medium	medium	narrow	narrow	narrow	medium	medium	narrow	narrow
5730522E02Rik	narrow	medium	narrow	medium	medium	narrow	narrow	medium	narrow	narrow	medium
5730559C18Rik	medium	medium	medium	broad	narrow	narrow	narrow	medium	broad	medium	narrow
5830411N06Rik	control	control	control	control	control	control	control	control	control	control	control
5830416I19Rik	control	control	medium	medium	narrow	control	control	control	control	control	medium
5830417I10Rik	narrow	narrow	narrow	broad	medium	medium	medium	broad	broad	medium	broad
5830418P13Rik	control	control	medium	medium	narrow	narrow	control	control	narrow	control	medium
5830428M24Rik	control	control	medium	medium	medium	narrow	narrow	narrow	medium	control	narrow
5830432E09Rik	control	control	control	control	medium	control	control	narrow	narrow	control	narrow
5830444B04Rik	control	control	control	control	control	control	control	control	narrow	control	control
5830454E08Rik	narrow	medium	broad	medium	medium	medium	narrow	broad	broad	medium	medium
5830473C10Rik	control	control	control	narrow	control	control	control	control	control	control	narrow
5930403L14Rik	medium	medium	control	medium	medium	medium	narrow	medium	medium	medium	medium
5930412G12Rik	narrow	medium	control	medium	medium	medium	medium	medium	medium	medium	narrow
5930430L01Rik	narrow	medium	medium	medium	narrow	narrow	narrow	narrow	narrow	medium	medium
5930438M14Rik	control	control	narrow	control	control	control	control	control	control	control	control
6030407O03Rik	control	narrow	control	medium	narrow	narrow	narrow	narrow	narrow	control	narrow
6030408B16Rik	control	control	control	control	control	control	control	control	control	control	control
6030419C18Rik	narrow	narrow	control	medium	medium	medium	narrow	medium	medium	narrow	control
6030440G07Rik	narrow	medium	medium	broad	narrow	medium	medium	medium	broad	narrow	medium
6030443J06Rik	medium	medium	narrow	medium	medium	medium	medium	broad	broad	medium	medium
6030458C11Rik	medium	medium	broad	medium	medium	medium	medium	broad	broad	medium	medium
6030466F02Rik	control	control	control	control	control	control	control	control	control	control	control
6030468B19Rik	control	control	medium	broad	medium	control	control	control	control	medium	broad
6030469F06Rik	control	narrow	narrow	control	control	control	control	control	control	control	control
6030471H07Rik	control	control	control	control	control	control	control	control	control	control	control
6030498E09Rik	control	control	control	control	control	control	control	control	control	control	control
6230400D17Rik	medium	medium	narrow	broad	medium	medium	medium	medium	broad	medium	broad
6330403K07Rik	narrow	narrow	narrow	medium	medium	narrow	control	narrow	narrow	narrow	medium
6330407A03Rik	control	control	control	control	control	control	control	control	control	control	control
6330408A02Rik	medium	medium	medium	medium	medium	medium	medium	medium	medium	medium	medium
6330409D20Rik	control	control	control	narrow	medium	narrow	narrow	narrow	narrow	control	control
6330410L21Rik	control	control	control	narrow	narrow	control	control	control	control	control	control
6330415B21Rik	control	control	control	control	control	control	control	control	control	control	control
6330415G19Rik	medium	medium	medium	broad	broad	medium	broad	medium	broad	medium	broad
6330416G13Rik	narrow	medium	narrow	medium	medium	medium	narrow	medium	medium	medium	medium
6330418K02Rik	medium	medium	broad	medium	medium	medium	medium	medium	medium	narrow	medium
6330549D23Rik	medium	medium	broad	broad	medium	medium	medium	medium	broad	broad	broad
6430411K18Rik	control	control	control	control	control	control	control	control	control	control	control
6430503K07Rik	narrow	narrow	control	control	control	control	control	control	control	control	control
6430531B16Rik	narrow	medium	medium	narrow	narrow	narrow	narrow	narrow	medium	narrow	narrow
6430548M08Rik	control	control	control	control	control	control	control	control	control	control	control
6430550D23Rik	control	control	control	medium	control	control	control	control	control	control	medium
6430562O15Rik	control	narrow	medium	medium	medium	control	control	control	control	control	medium
6430571L13Rik	narrow	narrow	narrow	medium	medium	narrow	narrow	medium	medium	narrow	narrow
6430573F11Rik	control	control	control	control	control	control	control	control	control	control	control
6430584L05Rik	control	control	control	narrow	control	control	control	control	control	control	control
6430710C18Rik	control	control	control	control	medium	medium	medium	control	medium	control	medium
6530402F18Rik	medium	medium	narrow	medium	medium	medium	narrow	medium	medium	medium	control
6530403H02Rik	control	control	control	control	control	control	control	control	control	control	control
6530411M01Rik	narrow	narrow	control	medium	medium	narrow	control	control	control	narrow	narrow
6720468P15Rik	narrow	narrow	medium	medium	medium	control	control	control	control	control	control
6720483E21Rik	medium	medium	medium	medium	medium	medium	narrow	medium	medium	medium	medium
6720489N17Rik	narrow	narrow	narrow	medium	narrow	narrow	narrow	narrow	narrow	narrow	medium
6820408C15Rik	medium	medium	broad	broad	medium	medium	medium	medium	medium	medium	broad
6820431F20Rik	narrow	narrow	narrow	medium	narrow	narrow	narrow	medium	medium	narrow	narrow
7420426K07Rik	control	control	control	narrow	control	control	control	control	control	control	control
7420461P10Rik	control	control	control	control	control	control	control	control	control	control	control
7420700N18Rik	control	control	control	control	control	control	control	control	control	control	control
7420701I03Rik	control	control	control	control	control	control	control	control	control	control	control
7530416G11Rik	control	control	control	control	control	control	control	control	control	control	control
7630403G23Rik	control	control	control	control	control	control	control	control	control	control	control
8030411F24Rik	control	control	control	control	control	control	control	control	control	control	control
8030423F21Rik	narrow	narrow	control	medium	narrow	narrow	control	control	control	narrow	narrow
8030423J24Rik	control	control	control	control	control	control	control	control	control	control	control
8030442B05Rik	control	control	control	control	control	control	control	control	control	control	control
8030443G20Rik	control	control	control	medium	control	control	control	control	control	control	narrow
8030451O07Rik	control	control	control	control	control	control	control	control	control	control	control
8030455M16Rik	control	control	control	control	control	control	control	control	control	control	control
8030462N17Rik	medium	medium	medium	broad	medium	medium	medium	medium	broad	medium	broad
8430408G22Rik	control	control	control	control	control	control	control	control	narrow	control	control
8430422H06Rik	control	control	control	control	control	control	control	control	narrow	control	control
8430423G03Rik	control	control	control	control	narrow	control	control	control	control	control	control
8430426J06Rik	control	control	control	medium	narrow	control	control	control	control	control	narrow
8430429K09Rik	medium	medium	medium	broad	medium	medium	medium	medium	medium	medium	broad
8430430B14Rik	control	control	narrow	medium	control	control	control	medium	medium	narrow	control
8430431K14Rik	control	control	control	control	control	control	control	control	control	control	control
8430436N08Rik	control	control	control	control	control	control	control	control	control	control	control
8430437L04Rik	control	control	control	control	control	control	control	control	control	control	control
9030025P20Rik	narrow	narrow	control	narrow	narrow	narrow	narrow	narrow	narrow	narrow	narrow
9030204H09Rik	control	control	control	control	control	control	control	control	narrow	control	control
9030404E10Rik	control	control	control	control	control	control	control	control	control	control	control
9030612E09Rik	medium	medium	medium	medium	medium	medium	medium	medium	medium	medium	medium
9030617O03Rik	narrow	medium	control	control	control	narrow	narrow	narrow	medium	control	control
9030619P08Rik	control	control	control	control	control	control	control	control	control	control	control
9030624G23Rik	medium	medium	narrow	medium	medium	medium	medium	medium	medium	medium	medium
9030624J02Rik	medium	medium	broad	broad	broad	medium	medium	medium	broad	medium	medium
9030625G05Rik	control	control	medium	broad	narrow	control	control	control	control	narrow	broad
9130008F23Rik	medium	medium	narrow	medium	medium	medium	medium	medium	narrow	medium	medium
9130011E15Rik	medium	medium	narrow	broad	medium	narrow	medium	medium	medium	medium	broad
9130015A21Rik	control	control	control	control	control	control	control	control	control	control	control
9130015L21Rik	control	control	control	control	control	control	control	control	control	control	control
9130019O22Rik	narrow	medium	narrow	medium	medium	narrow	narrow	medium	medium	narrow	medium
9130019P16Rik	narrow	medium	medium	medium	medium	narrow	narrow	narrow	narrow	narrow	medium
9130023H24Rik	medium	medium	medium	medium	medium	medium	medium	medium	medium	medium	medium
9130024F11Rik	medium	medium	control	medium	medium	medium	medium	broad	broad	medium	medium
9130204L05Rik	control	control	control	control	control	control	control	control	control	control	control
9130209A04Rik	control	control	control	narrow	control	control	control	control	control	control	narrow
9130221F21Rik	control	control	control	control	control	control	control	control	control	control	control
9130221H12Rik	control	control	control	control	control	control	control	control	control	control	control
9130227L01Rik	control	control	control	narrow	narrow	control	control	control	control	control	medium
9130230L23Rik	control	control	medium	broad	medium	medium	medium	medium	medium	medium	broad
9130401M01Rik	narrow	narrow	medium	broad	narrow	narrow	narrow	narrow	narrow	medium	medium
9130409I23Rik	control	control	control	medium	control	control	control	control	control	control	medium
9130409J20Rik	control	control	control	narrow	narrow	narrow	control	control	control	control	narrow
9230009I02Rik	control	control	control	control	control	control	control	control	narrow	control	control
9230102K24Rik	control	control	control	control	control	control	control	control	control	control	control
9230102O04Rik	control	medium	control	control	narrow	narrow	narrow	medium	medium	control	control
9230104L09Rik	control	control	control	control	control	control	control	control	control	control	control
9230105E05Rik	control	control	control	narrow	narrow	control	control	control	control	control	narrow
9230110C19Rik	narrow	medium	narrow	broad	medium	narrow	narrow	medium	medium	medium	medium
9230110F15Rik	control	control	control	control	control	control	control	control	control	control	control
9230112D13Rik	control	control	narrow	control	narrow	control	control	control	control	control	control
9230112J17Rik	control	control	control	control	control	control	control	control	control	control	control
9230114K14Rik	medium	medium	medium	medium	medium	medium	medium	broad	broad	medium	medium
9230116L04Rik	control	control	control	medium	medium	narrow	control	control	control	medium	medium
9230116N13Rik	medium	narrow	medium	medium	medium	medium	medium	medium	broad	narrow	medium
9230117E06Rik	control	control	control	narrow	control	control	control	control	control	control	control
9330020H09Rik	medium	medium	broad	broad	medium	medium	medium	broad	broad	medium	medium
9330102E08Rik	control	control	control	control	control	control	control	control	control	control	control
9330111N05Rik	narrow	narrow	control	medium	medium	medium	medium	medium	medium	medium	medium
9330117O12Rik	narrow	medium	narrow	narrow	medium	control	control	control	control	narrow	medium
9330133O14Rik	medium	medium	medium	medium	medium	medium	medium	medium	broad	medium	medium
9330136K24Rik	medium	broad	narrow	broad	broad	narrow	narrow	narrow	narrow	narrow	medium
9330151L19Rik	medium	medium	medium	medium	medium	medium	medium	broad	broad	medium	medium
9330158H04Rik	narrow	narrow	control	control	control	control	control	control	control	control	control
9330159F19Rik	control	control	control	control	control	control	control	control	control	control	control
9330159M07Rik	narrow	medium	medium	medium	medium	narrow	narrow	narrow	narrow	narrow	medium
9330162012Rik	narrow	medium	medium	medium	medium	narrow	narrow	medium	medium	medium	medium
9330162B11Rik	control	control	control	control	control	control	control	control	control	control	control
9330175E14Rik	narrow	narrow	control	narrow	narrow	narrow	control	control	control	narrow	narrow
9330175M20Rik	narrow	narrow	narrow	medium	narrow	control	control	control	control	narrow	narrow
9330178D15Rik	control	control	control	control	control	control	control	control	control	control	control
9330179D12Rik	medium	broad	broad	broad	broad	broad	narrow	medium	medium	broad	broad
9330182L06Rik	narrow	narrow	narrow	medium	medium	narrow	narrow	narrow	narrow	medium	medium
9330182O14Rik	control	control	control	control	control	control	control	control	control	control	control
9330188P03Rik	control	narrow	control	control	narrow	narrow	control	control	control	control	control
9330199G10Rik	control	control	control	control	control	control	control	control	control	control	control
9430007A20Rik	control	control	control	control	control	control	control	control	control	control	control
9430014N10Rik	control	control	control	control	control	control	control	control	control	control	control
9430015G10Rik	medium	medium	medium	medium	medium	medium	medium	medium	medium	medium	medium
9430016H08Rik	medium	medium	medium	medium	medium	medium	medium	medium	medium	medium	medium
9430018G01Rik	control	control	control	narrow	narrow	control	control	control	control	control	narrow
9430019J16Rik	control	control	control	control	control	control	control	control	control	control	control
9430020K01Rik	medium	medium	medium	medium	medium	narrow	narrow	medium	medium	medium	medium
9430021M05Rik	narrow	medium	control	narrow	medium	narrow	control	narrow	narrow	medium	control
9430037G07Rik	narrow	medium	medium	medium	medium	medium	medium	medium	broad	medium	broad
9430038I01Rik	medium	medium	medium	broad	medium	medium	medium	medium	medium	medium	broad
9430041J12Rik	control	control	narrow	narrow	narrow	narrow	control	narrow	narrow	narrow	narrow
9430060I03Rik	control	control	control	control	control	control	control	control	control	control	control
9430065F17Rik	medium	medium	narrow	medium	medium	narrow	medium	medium	medium	medium	medium
9430069I07Rik	control	control	narrow	control	control	control	control	control	control	control	control
9430078K24Rik	control	control	control	narrow	control	control	control	control	control	control	control
9430083A17Rik	broad	broad	broad	broad	medium	medium	medium	medium	broad	medium	medium
9430091E24Rik	medium	medium	broad	broad	broad	medium	medium	medium	medium	medium	broad
9530002B09Rik	control	control	control	control	control	control	control	control	control	control	control
9530003J23Rik	control	control	control	control	control	narrow	narrow	control	narrow	control	control
9530014B07Rik	control	control	control	control	control	control	control	control	control	control	control
9530020I12Rik	control	control	control	narrow	narrow	control	control	control	control	narrow	narrow
9530026F06Rik	control	narrow	control	control	control	control	control	control	control	control	control
9530026P05Rik	medium	medium	broad	medium	medium	medium	medium	medium	medium	medium	medium
9530027J09Rik	medium	medium	control	medium	medium	medium	medium	medium	medium	medium	medium
9530036O11Rik	control	control	control	narrow	narrow	narrow	control	narrow	control	medium	control
9530051G07Rik	narrow	medium	narrow	medium	medium	medium	narrow	narrow	narrow	narrow	narrow
9530052E02Rik	medium	medium	medium	broad	medium	medium	medium	medium	medium	medium	broad
9530053A07Rik	control	control	control	control	control	control	control	control	control	control	control
9530059O14Rik	medium	medium	narrow	narrow	medium	medium	medium	broad	broad	medium	control
9530062K07Rik	medium	medium	medium	medium	medium	medium	medium	broad	medium	medium	broad
9530068E07Rik	medium	medium	medium	broad	medium	medium	medium	broad	broad	medium	broad
9530077C05Rik	narrow	narrow	narrow	medium	narrow	narrow	narrow	narrow	narrow	narrow	medium
9530080O11Rik	narrow	medium	narrow	medium	medium	narrow	narrow	narrow	narrow	narrow	medium
9530082P21Rik	control	narrow	control	medium	control	control	control	control	control	control	medium
9530091C08Rik	control	control	control	control	control	control	control	control	control	control	control
9630001P10Rik	narrow	medium	medium	medium	medium	medium	narrow	narrow	narrow	medium	medium
9630013A20Rik	control	control	control	control	control	control	control	control	control	control	control
9630013K17Rik	control	control	narrow	control	control	control	control	control	control	control	control
9630028B13Rik	control	control	control	control	control	control	control	control	control	control	control
9630028H03Rik	control	control	control	control	control	control	control	control	control	control	control
9630028I04Rik	control	control	control	control	control	control	control	control	control	control	control
9830107B12Rik	control	control	control	control	control	control	control	control	control	control	control
9830132P13Rik	control	control	control	control	control	control	control	control	narrow	control	control
9830147E19Rik	medium	medium	control	control	narrow	control	narrow	narrow	narrow	control	control
9830166K06Rik	narrow	narrow	control	medium	medium	narrow	narrow	narrow	narrow	narrow	medium
9930012K11Rik	narrow	medium	medium	medium	medium	medium	narrow	medium	medium	medium	medium
9930014A18Rik	medium	medium	medium	medium	medium	medium	medium	medium	medium	medium	medium
9930021J03Rik	medium	medium	medium	medium	medium	medium	medium	medium	broad	medium	medium
9930104L06Rik	medium	medium	medium	medium	medium	medium	medium	broad	broad	medium	broad
9930111H07Rik	control	control	control	broad	broad	medium	narrow	medium	medium	medium	broad
9930111J21Rik1	control	control	control	control	control	control	control	control	control	control	control
9930111J21Rik2	control	control	control	control	control	control	control	control	control	control	control
a	control	control	medium	control	control	control	control	control	control	control	control
A130010J15Rik	medium	medium	medium	medium	medium	medium	medium	medium	medium	medium	medium
A130077B15Rik	control	control	control	control	control	control	control	control	control	control	narrow
A1bg	control	control	control	control	control	control	control	control	control	control	control
A1cf	control	control	control	control	control	control	control	control	control	control	control
A230001M10Rik	control	control	control	control	control	control	control	control	control	control	control
A230009B12Rik	control	control	control	control	control	control	control	narrow	narrow	control	control
A230020J21Rik	medium	medium	medium	medium	medium	medium	medium	medium	medium	medium	medium
A230028O05Rik	narrow	medium	medium	medium	medium	medium	medium	medium	medium	medium	medium
A230046K03Rik	medium	medium	control	medium	medium	narrow	narrow	medium	medium	medium	medium
A230050P20Rik	narrow	narrow	narrow	medium	medium	narrow	narrow	narrow	narrow	medium	medium
A230056J06Rik	medium	medium	medium	broad	medium	medium	medium	medium	medium	medium	medium
A230056P14Rik	medium	medium	medium	broad	medium	medium	medium	medium	broad	medium	medium
A230057D06Rik	control	control	control	control	control	control	control	control	control	control	control
A230065H16Rik	control	control	control	control	narrow	control	control	control	control	control	control
A230070E04Rik	control	medium	control	medium	medium	medium	control	medium	medium	medium	control
A230072C01Rik	narrow	medium	control	medium	medium	medium	medium	medium	medium	medium	narrow
A230072E10Rik	medium	medium	control	medium	medium	medium	medium	medium	medium	control	medium
A230077H06Rik	control	control	control	narrow	medium	medium	narrow	narrow	narrow	control	control
A230103J11Rik	medium	medium	medium	broad	medium	medium	medium	broad	broad	medium	medium
A230108P19Rik	control	control	medium	control	control	control	control	control	control	control	control
A2m	control	narrow	control	narrow	narrow	control	control	control	control	control	narrow
A330008L17Rik	control	control	control	narrow	medium	medium	control	control	narrow	medium	narrow
A330009N23Rik	narrow	medium	broad	medium	medium	narrow	narrow	narrow	narrow	medium	medium
A330015K06Rik	control	control	control	narrow	control	control	control	control	control	control	control
A330023F24Rik	narrow	narrow	medium	medium	narrow	narrow	control	control	control	control	medium
A330032B11Rik	medium	medium	medium	broad	medium	medium	medium	broad	broad	medium	broad
A330033J07Rik	medium	medium	medium	medium	medium	medium	medium	medium	medium	medium	medium
A330035P11Rik	medium	medium	broad	broad	medium	medium	medium	medium	broad	medium	broad
A330040F15Rik	medium	narrow	narrow	narrow	narrow	narrow	narrow	narrow	narrow	narrow	narrow
A330041J22Rik	medium	medium	narrow	medium	medium	narrow	medium	medium	broad	medium	medium
A330048O09Rik	control	control	control	control	control	control	control	control	control	control	control
A330049N07Rik	control	control	control	control	control	control	control	control	control	control	control
A330069E16Rik	narrow	narrow	narrow	broad	medium	medium	medium	medium	medium	medium	medium
A330070K13Rik	control	control	control	control	control	control	control	control	control	control	control
A330074K22Rik	narrow	medium	control	medium	medium	medium	medium	medium	medium	medium	narrow
A330076C08Rik	control	control	control	control	control	control	control	control	control	control	control
A330076H08Rik	control	control	control	control	control	control	control	control	control	control	control
A330093E20Rik	control	control	control	control	control	control	control	control	control	control	control
A330102I10Rik	control	control	control	control	control	control	control	control	control	control	control
A3galt2	control	control	medium	control	control	control	control	control	control	control	narrow
A430005L14Rik	medium	medium	medium	medium	medium	medium	medium	medium	medium	medium	medium
A430033K04Rik	medium	medium	control	medium	narrow	narrow	narrow	medium	medium	narrow	medium
A430035B10Rik	medium	medium	medium	medium	medium	medium	medium	medium	medium	medium	medium
A430046D13Rik	medium	medium	control	broad	medium	medium	medium	broad	broad	medium	medium
A430078G23Rik	control	control	control	control	control	control	control	control	control	control	control
A430078I02Rik	narrow	medium	medium	medium	medium	medium	medium	medium	medium	narrow	medium
A430085M09Rik	control	control	control	control	control	control	control	control	control	control	control
A430088P11Rik	control	control	medium	medium	control	control	control	control	control	narrow	medium
A430089I19Rik	control	control	control	control	control	control	control	control	control	control	control
A430090L17Rik	control	control	control	narrow	control	control	control	control	control	control	control
A430093F15Rik	control	control	control	control	control	control	control	control	control	control	control
A430105I19Rik	control	narrow	control	medium	narrow	control	control	control	control	narrow	narrow
A4galt	medium	medium	medium	broad	medium	medium	medium	medium	broad	medium	broad
A4gnt	control	control	control	control	control	control	control	control	control	control	control
A530006G24Rik	narrow	medium	medium	medium	control	control	control	control	control	control	control
A530013C23Rik	medium	broad	broad	broad	medium	medium	medium	medium	medium	medium	medium
A530016L24Rik	control	control	control	control	control	control	control	control	control	control	control
A530032D15Rik	control	narrow	control	medium	narrow	narrow	narrow	medium	narrow	control	control
A530046M15Rik	control	control	control	control	control	control	control	control	control	control	control
A530050N04Rik	control	control	control	control	control	control	control	control	control	control	control
A530053G22Rik	control	control	control	control	control	control	control	control	control	control	control
A530058N18Rik	control	control	control	control	narrow	narrow	control	narrow	narrow	control	control
A530064D06Rik	control	control	control	control	control	control	control	control	control	control	control
A530065N20Rik	control	control	control	control	control	control	control	control	control	control	control
A530072M11Rik	medium	medium	medium	medium	medium	medium	medium	medium	medium	medium	medium
A530088E08Rik	control	control	control	narrow	control	control	control	control	control	control	control
A530099J19Rik	control	control	control	control	control	control	control	control	control	control	control
A630001G21Rik	control	control	control	broad	narrow	narrow	control	medium	narrow	narrow	medium
A630010A05Rik	control	control	control	control	control	control	control	control	control	control	control
A630012P03Rik	control	control	control	control	control	control	control	control	control	control	control
A630019I02Rik	control	control	control	control	control	control	control	control	control	control	control
A630020A06	medium	medium	medium	medium	medium	narrow	medium	medium	medium	medium	medium
A630023A22Rik	control	control	control	control	control	control	control	control	control	control	control
A630023P12Rik	control	control	control	control	control	control	control	control	control	control	control
A630033H20Rik	control	narrow	control	control	control	control	control	control	control	control	control
A630066F11Rik	medium	medium	medium	broad	medium	medium	medium	medium	broad	medium	broad
A630072M18Rik	medium	medium	medium	broad	medium	medium	medium	broad	broad	broad	broad
A630073D07Rik	control	control	control	control	control	control	control	control	control	control	control
A630075F10Rik	control	control	control	narrow	narrow	narrow	narrow	narrow	narrow	control	narrow
A630076J17Rik	control	control	control	control	control	control	control	control	control	control	control
A630077J23Rik	control	control	control	control	control	control	control	control	narrow	control	control
A630089N07Rik	medium	medium	medium	medium	medium	medium	medium	medium	medium	narrow	medium
A630095E13Rik	control	control	control	control	control	control	control	control	control	control	control
A630095N17Rik	control	control	control	narrow	control	control	control	control	control	control	narrow
A730004F24Rik	control	control	control	control	control	control	control	control	control	control	control
A730006G06Rik	control	control	control	control	control	control	control	control	control	control	control
A730017C20Rik	control	medium	medium	medium	medium	control	control	control	control	narrow	medium
A730017L22Rik	medium	medium	broad	broad	medium	medium	medium	medium	medium	medium	narrow
A730018C14Rik	control	control	control	control	control	control	control	control	control	control	control
A730020E08Rik	medium	medium	narrow	medium	medium	medium	medium	medium	medium	narrow	narrow
A730020M07Rik	control	control	control	narrow	control	control	control	control	control	control	control
A730036I17Rik	control	control	control	control	control	control	control	control	control	control	control
A730043L09Rik	control	control	control	control	narrow	control	control	narrow	narrow	control	control
A730046J19Rik	control	control	control	control	control	control	control	control	control	control	control
A730056A06Rik	narrow	medium	narrow	medium	medium	medium	medium	medium	broad	medium	narrow
A730063M14Rik	medium	medium	broad	medium	medium	medium	medium	medium	medium	medium	medium
A730082K24Rik	control	control	control	control	control	control	control	control	control	control	control
A730085K08Rik	control	control	control	control	control	control	control	control	control	control	control
A730090N16Rik	control	control	medium	medium	control	control	control	control	control	control	medium
A830009L08Rik	control	control	control	control	control	control	control	control	control	control	control
A830010M20Rik	control	control	control	control	control	control	control	control	control	control	control
A830011K09Rik	narrow	medium	control	control	control	control	control	control	control	control	control
A830018L16Rik	narrow	control	control	narrow	medium	narrow	narrow	narrow	medium	narrow	narrow
A830019L24Rik	control	control	control	control	control	control	control	control	control	control	control
A830052D11Rik	medium	medium	medium	medium	medium	medium	medium	medium	medium	medium	medium
A830080D01Rik	narrow	medium	control	medium	medium	medium	narrow	medium	medium	medium	medium
A830082K12Rik	medium	medium	control	medium	medium	medium	medium	medium	medium	medium	medium
A830082N09Rik	control	control	control	control	control	control	control	control	control	control	control
A930001A20Rik	control	control	control	control	narrow	control	control	control	control	control	control
A930001C03Rik	narrow	medium	narrow	medium	medium	narrow	medium	medium	broad	narrow	medium
A930002C04Rik	control	control	control	broad	narrow	control	control	control	narrow	control	medium
A930003A15Rik	control	control	control	control	control	control	control	control	control	control	control
A930003O13Rik	control	medium	control	narrow	narrow	narrow	control	control	control	control	control
A930004D18Rik	narrow	control	medium	medium	medium	medium	medium	broad	broad	narrow	narrow
A930005H10Rik	medium	medium	narrow	medium	medium	medium	medium	medium	medium	medium	medium
A930006I01Rik	control	control	control	control	control	control	control	control	medium	control	control
A930006K02Rik	narrow	medium	narrow	medium	medium	medium	medium	medium	medium	medium	medium
A930007I19Rik	medium	medium	medium	medium	medium	medium	medium	medium	medium	medium	medium
A930009A15Rik	control	control	control	control	control	control	control	control	control	control	control
A930011G23Rik	narrow	medium	narrow	medium	medium	narrow	narrow	narrow	narrow	medium	medium
A930012L18Rik	narrow	medium	medium	medium	medium	narrow	narrow	narrow	medium	medium	medium
A930013F10Rik	control	control	medium	control	control	control	control	control	control	control	control
A930015D03Rik	medium	broad	broad	broad	medium	narrow	medium	broad	broad	broad	broad
A930016O22Rik	control	control	medium	medium	medium	medium	medium	medium	medium	medium	medium
A930017M01Rik	control	control	control	control	control	control	control	control	control	control	control
A930018P22Rik	narrow	medium	narrow	medium	medium	narrow	narrow	medium	medium	narrow	narrow
A930019D19Rik	control	control	medium	narrow	control	control	control	control	control	control	narrow
A930024E05Rik	medium	medium	medium	broad	medium	medium	medium	medium	medium	medium	medium
A930031H19Rik	control	control	control	control	control	control	control	control	control	control	control
A930041C12Rik	control	control	medium	medium	control	control	control	control	control	control	medium
AA387883	narrow	narrow	control	medium	medium	narrow	control	narrow	control	narrow	narrow
AA388235	narrow	narrow	control	medium	narrow	narrow	narrow	narrow	medium	control	narrow
AA413626	control	control	control	medium	control	control	control	control	control	medium	medium
AA414768	narrow	narrow	narrow	broad	medium	medium	medium	medium	medium	medium	broad
AA415398	medium	medium	narrow	broad	broad	medium	medium	broad	broad	broad	broad
AA465934	medium	medium	medium	medium	medium	medium	medium	medium	broad	medium	medium
AA467197	control	control	control	medium	narrow	narrow	narrow	broad	broad	narrow	medium
AA536875	control	control	control	control	control	control	control	control	control	control	control
AA543186	medium	medium	broad	broad	medium	medium	medium	broad	medium	medium	medium
AA543401	control	control	control	medium	medium	medium	narrow	narrow	narrow	narrow	broad
AA545190	control	control	control	control	control	control	control	control	control	control	control
AA619741	control	control	control	control	control	narrow	control	control	control	control	control
AA792892	control	control	control	narrow	narrow	control	control	control	control	medium	narrow
AA986860	control	control	narrow	narrow	narrow	control	narrow	medium	medium	narrow	medium
Aaas	medium	medium	medium	broad	medium	medium	medium	medium	medium	medium	medium
Aacs	medium	medium	broad	broad	medium	medium	medium	broad	broad	medium	medium
Aadac	control	control	control	control	control	control	control	control	control	control	control
Aadacl2	control	control	control	control	control	control	control	control	control	control	control
Aadacl3	control	control	control	control	control	control	control	control	control	control	control
Aadat	narrow	medium	control	narrow	narrow	control	control	control	narrow	narrow	narrow
Aaed1	narrow	medium	narrow	medium	medium	narrow	narrow	medium	medium	medium	medium
Aagab	medium	medium	narrow	medium	medium	medium	medium	medium	medium	medium	medium
Aak1	medium	medium	medium	broad	medium	medium	medium	medium	medium	medium	medium
Aamdc	medium	medium	medium	medium	medium	medium	medium	medium	medium	medium	broad
Aamp	medium	medium	broad	medium	medium	medium	medium	broad	broad	medium	medium
Aanat	control	control	control	control	control	control	control	control	control	control	control
Aar2	narrow	medium	narrow	broad	medium	narrow	narrow	medium	medium	medium	broad
Aard	narrow	narrow	narrow	medium	narrow	narrow	narrow	narrow	narrow	narrow	narrow
Aars	medium	medium	broad	broad	broad	broad	medium	broad	broad	medium	broad
Aars2	narrow	narrow	control	medium	medium	narrow	narrow	medium	medium	narrow	narrow
Aarsd1	narrow	medium	medium	broad	medium	narrow	medium	medium	medium	medium	medium
Aasdh	medium	medium	narrow	broad	medium	medium	medium	medium	medium	medium	medium
Aasdhppt	medium	medium	medium	medium	medium	medium	medium	medium	medium	medium	medium
Aass	control	narrow	control	narrow	narrow	narrow	narrow	narrow	narrow	narrow	narrow
Aatf	narrow	medium	medium	broad	medium	medium	medium	medium	medium	medium	medium
Aatk	control	control	control	control	control	control	control	control	control	control	control
AB124611	control	control	control	medium	control	control	control	control	narrow	control	control
Abat	narrow	narrow	narrow	medium	narrow	narrow	narrow	narrow	narrow	narrow	narrow
Abca1	medium	medium	medium	medium	medium	medium	medium	medium	medium	medium	medium
Abca12	control	control	control	control	control	control	control	control	control	control	control
Abca13	control	control	control	control	control	control	control	control	control	control	control
Abca14	control	control	control	control	narrow	control	narrow	narrow	medium	control	control
Abca15	control	control	control	control	control	control	control	control	control	control	control
Abca16	control	control	control	control	control	control	control	control	control	control	control
Abca17	control	control	control	broad	broad	medium	narrow	narrow	narrow	narrow	broad
Abca2	narrow	control	narrow	medium	narrow	narrow	narrow	narrow	narrow	narrow	narrow
Abca3	medium	medium	medium	medium	broad	medium	medium	broad	broad	medium	broad
Abca4	control	narrow	broad	broad	medium	medium	medium	narrow	medium	medium	broad
Abca5	medium	medium	medium	medium	medium	medium	medium	medium	medium	medium	medium
Abca6	narrow	control	control	narrow	medium	control	control	control	control	control	narrow
Abca7	medium	medium	narrow	medium	medium	narrow	narrow	narrow	medium	medium	medium
Abca8a	control	control	control	control	control	control	control	control	control	control	control
Abca8b	medium	narrow	control	control	narrow	narrow	control	control	control	control	medium
Abca9	narrow	medium	control	medium	medium	control	control	control	control	narrow	medium
Abcb10	medium	medium	narrow	broad	medium	medium	medium	medium	medium	medium	medium
Abcb11	control	control	control	narrow	control	control	control	control	control	control	control
Abcb1a	narrow	medium	narrow	medium	narrow	narrow	narrow	narrow	narrow	narrow	medium
Abcb1b	medium	medium	narrow	medium	narrow	narrow	narrow	narrow	narrow	narrow	narrow
Abcb4	narrow	narrow	control	narrow	medium	narrow	narrow	narrow	narrow	narrow	narrow
Abcb5	control	control	narrow	control	control	control	control	control	control	control	control
Abcb6	narrow	narrow	medium	medium	medium	medium	medium	medium	medium	medium	medium
Abcb7	narrow	narrow	narrow	medium	medium	narrow	narrow	medium	medium	narrow	medium
Abcb8	control	medium	narrow	medium	medium	narrow	medium	narrow	broad	medium	medium
Abcb9	narrow	medium	narrow	narrow	narrow	narrow	narrow	narrow	medium	medium	medium
Abcc1	narrow	medium	broad	broad	medium	narrow	medium	medium	medium	medium	broad
Abcc10	narrow	narrow	narrow	medium	medium	medium	medium	medium	medium	medium	medium
Abcc12	control	control	control	control	control	control	control	control	control	control	control
Abcc2	control	control	control	control	control	control	control	control	control	control	control
Abcc3	narrow	narrow	broad	broad	medium	medium	medium	medium	medium	medium	medium
Abcc4	control	control	control	control	control	control	control	narrow	narrow	control	control
Abcc5	medium	medium	medium	medium	medium	medium	medium	broad	medium	medium	medium
Abcc6	control	control	control	control	narrow	control	control	narrow	narrow	control	control
Abcc8	control	control	control	narrow	narrow	narrow	narrow	narrow	narrow	control	control
Abcc9	narrow	narrow	control	control	narrow	control	control	control	control	narrow	narrow
Abcd1	medium	medium	medium	medium	broad	medium	medium	broad	broad	medium	medium
Abcd2	medium	medium	medium	medium	medium	narrow	control	control	control	medium	medium
Abcd3	medium	medium	medium	medium	medium	medium	medium	medium	medium	medium	medium
Abcd4	narrow	medium	medium	broad	medium	medium	medium	broad	broad	medium	broad
Abce1	medium	medium	medium	broad	broad	broad	broad	broad	broad	medium	broad
Abcf1	medium	medium	broad	broad	medium	medium	medium	medium	medium	medium	medium
Abcf2	medium	medium	medium	broad	medium	medium	medium	medium	broad	medium	broad
Abcf3	medium	medium	medium	medium	medium	medium	medium	broad	broad	medium	medium
Abcg1	control	medium	narrow	narrow	narrow	narrow	narrow	narrow	narrow	narrow	narrow
Abcg2	narrow	medium	control	control	control	control	control	control	control	control	narrow
Abcg3	narrow	narrow	control	narrow	narrow	control	control	control	control	control	control
Abcg4	control	medium	medium	medium	medium	medium	medium	medium	medium	narrow	narrow
Abcg5	control	control	control	control	control	control	control	control	control	control	control
Abcg8	control	control	control	control	control	control	control	control	control	control	control
Abhd1	narrow	medium	broad	broad	narrow	narrow	narrow	medium	medium	medium	medium
Abhd10	medium	medium	narrow	medium	medium	narrow	narrow	medium	medium	narrow	medium
Abhd11	medium	medium	medium	broad	medium	medium	broad	broad	broad	medium	broad
Abhd11os	control	medium	medium	broad	narrow	medium	broad	broad	broad	narrow	control
Abhd12	medium	medium	medium	medium	medium	medium	medium	broad	broad	medium	medium
Abhd12b	control	control	control	narrow	control	control	control	control	control	control	control
Abhd13	medium	medium	broad	medium	medium	medium	medium	medium	medium	medium	medium
Abhd14a	medium	medium	broad	broad	medium	medium	narrow	medium	broad	medium	medium
Abhd14b	medium	medium	broad	broad	medium	medium	narrow	medium	broad	medium	medium
Abhd15	medium	medium	medium	medium	medium	medium	medium	medium	medium	medium	medium
Abhd16a	medium	medium	medium	medium	medium	narrow	narrow	medium	broad	narrow	medium
Abhd16b	control	control	control	control	narrow	narrow	control	control	control	control	control
Abhd17a	narrow	medium	medium	broad	broad	narrow	medium	broad	broad	broad	broad
Abhd17b	medium	medium	broad	broad	medium	medium	medium	broad	broad	medium	broad
Abhd17c	medium	medium	medium	medium	medium	medium	medium	broad	broad	medium	medium
Abhd18	medium	medium	medium	medium	medium	medium	medium	medium	medium	medium	medium
Abhd2	medium	medium	medium	broad	medium	narrow	medium	medium	medium	medium	broad
Abhd3	narrow	medium	narrow	medium	medium	medium	medium	medium	medium	medium	medium
Abhd4	medium	medium	narrow	medium	narrow	narrow	medium	medium	medium	medium	medium
Abhd5	medium	medium	medium	medium	medium	narrow	medium	medium	broad	medium	medium
Abhd6	narrow	medium	narrow	medium	medium	medium	medium	medium	medium	medium	medium
Abhd8	medium	medium	medium	broad	broad	medium	narrow	medium	medium	broad	broad
Abi1	medium	medium	medium	broad	medium	medium	medium	medium	medium	medium	medium
Abi2	medium	medium	narrow	medium	medium	medium	medium	medium	medium	medium	broad
Abi3	control	control	control	control	control	control	control	control	control	control	control
Abi3bp	medium	medium	medium	medium	medium	control	control	control	control	control	narrow
Abl1	medium	medium	medium	broad	medium	narrow	medium	medium	medium	medium	medium
Abl2	medium	medium	medium	broad	medium	medium	medium	medium	medium	medium	medium
Ablim1	control	control	control	control	control	control	control	control	control	control	control
Ablim2	medium	medium	narrow	medium	medium	medium	medium	medium	medium	narrow	medium
Ablim3	narrow	medium	narrow	medium	medium	narrow	narrow	narrow	narrow	narrow	narrow
Abo	control	control	control	control	control	control	control	control	control	control	control
Abr	control	control	control	control	control	control	control	control	control	control	control
Abra	control	control	control	control	control	control	control	control	control	control	control
Abracl	medium	medium	medium	medium	medium	medium	narrow	narrow	medium	medium	medium
Abt1	narrow	medium	medium	broad	broad	broad	broad	broad	broad	medium	broad
Abtb1	medium	medium	medium	medium	medium	narrow	medium	medium	medium	medium	medium
Abtb2	medium	medium	medium	medium	medium	medium	medium	medium	broad	medium	medium
Acaa1a	medium	medium	broad	medium	medium	medium	medium	medium	medium	medium	medium
Acaa1b	control	narrow	control	medium	medium	narrow	narrow	narrow	narrow	narrow	narrow
Acaa2	medium	medium	narrow	broad	medium	medium	medium	broad	broad	medium	broad
Acaca	control	control	narrow	medium	narrow	control	control	narrow	narrow	control	control
Acacb	control	control	control	control	control	control	control	control	control	control	control
Acad10	medium	medium	medium	broad	medium	medium	medium	medium	medium	medium	medium
Acad11	medium	medium	broad	medium	medium	medium	medium	medium	broad	medium	medium
Acad12	medium	medium	medium	medium	medium	narrow	medium	medium	medium	medium	medium
Acad8	medium	medium	medium	broad	medium	medium	medium	broad	broad	medium	medium
Acad9	medium	medium	narrow	medium	medium	narrow	medium	broad	broad	narrow	medium
Acadl	medium	medium	medium	medium	medium	medium	broad	broad	broad	narrow	medium
Acadm	medium	medium	broad	broad	broad	broad	broad	broad	broad	medium	broad
Acads	narrow	medium	medium	narrow	medium	medium	medium	medium	broad	medium	medium
Acadsb	medium	medium	medium	medium	medium	medium	medium	medium	medium	medium	medium
Acadvl	narrow	narrow	medium	medium	narrow	narrow	narrow	medium	medium	medium	medium
Acan	narrow	narrow	control	narrow	narrow	narrow	control	narrow	narrow	narrow	control
Acap1	control	control	control	broad	narrow	medium	narrow	narrow	narrow	narrow	narrow
Acap2	medium	medium	medium	medium	medium	medium	medium	medium	medium	medium	medium
Acap3	medium	medium	medium	medium	medium	medium	medium	medium	medium	medium	medium
Acat1	narrow	narrow	narrow	broad	medium	narrow	narrow	narrow	medium	narrow	medium
Acat2	medium	medium	medium	broad	medium	medium	medium	broad	broad	medium	medium
Acat3	narrow	narrow	narrow	narrow	narrow	narrow	control	narrow	narrow	control	control
Acbd3	medium	medium	broad	medium	medium	medium	medium	medium	broad	medium	medium
Acbd4	medium	medium	medium	medium	medium	medium	broad	broad	broad	medium	medium
Acbd5	medium	medium	medium	medium	medium	medium	medium	medium	medium	medium	medium
Acbd6	medium	medium	narrow	medium	medium	medium	medium	narrow	broad	medium	medium
Acbd7	control	narrow	control	narrow	narrow	narrow	narrow	narrow	narrow	narrow	narrow
Accs	narrow	medium	medium	broad	medium	medium	narrow	medium	medium	medium	medium
Accsl	control	control	control	control	control	control	control	control	control	control	control
Acd	medium	medium	medium	medium	medium	medium	medium	medium	medium	medium	medium
Ace	control	control	control	control	control	control	control	control	control	control	control
Ace2	control	control	control	control	control	control	control	control	control	control	control
Ace3	control	control	control	control	control	control	control	control	control	control	control
Acer1	control	control	control	narrow	control	control	control	control	control	control	medium
Acer2	narrow	medium	narrow	medium	medium	narrow	medium	medium	medium	medium	medium
Acer3	medium	medium	medium	broad	medium	medium	medium	medium	medium	medium	medium
Ache	control	medium	control	medium	medium	medium	medium	medium	medium	medium	medium
Acin1	narrow	medium	medium	medium	medium	medium	medium	broad	broad	medium	medium
Ackr1	control	control	control	control	control	control	control	control	control	control	control
Ackr2	control	control	control	control	control	control	control	control	control	control	control
Ackr3	medium	narrow	control	medium	narrow	control	medium	medium	medium	narrow	narrow
Ackr4	control	control	medium	medium	medium	control	control	control	control	control	control
Acly	medium	medium	broad	medium	medium	medium	medium	broad	broad	medium	medium
Acmsd	control	control	control	control	control	control	control	control	control	control	control
Acnat1	control	control	control	control	control	control	control	control	control	control	control
Acnat2	control	control	control	control	control	control	control	control	control	control	control
Aco1	medium	medium	medium	medium	medium	medium	medium	medium	medium	medium	medium
Aco2	medium	medium	medium	broad	medium	medium	medium	broad	broad	broad	broad
Acod1	control	control	control	control	control	control	control	control	control	control	control
Acot1	narrow	medium	narrow	medium	medium	medium	narrow	narrow	narrow	medium	medium
Acot10	control	control	control	control	control	control	control	control	control	control	control
Acot11	control	control	narrow	narrow	medium	narrow	narrow	narrow	narrow	narrow	narrow
Acot12	narrow	narrow	narrow	narrow	narrow	narrow	narrow	narrow	narrow	narrow	narrow
Acot13	medium	medium	broad	broad	medium	medium	medium	medium	broad	medium	broad
Acot2	medium	medium	medium	broad	medium	narrow	narrow	medium	medium	medium	medium
Acot3	narrow	medium	medium	broad	medium	narrow	narrow	narrow	narrow	narrow	medium
Acot4	narrow	medium	narrow	medium	narrow	narrow	narrow	narrow	narrow	narrow	narrow
Acot5	narrow	medium	medium	medium	medium	narrow	narrow	narrow	narrow	medium	medium
Acot6	narrow	medium	medium	medium	medium	narrow	narrow	narrow	narrow	narrow	medium
Acot7	control	control	control	medium	medium	control	control	control	control	narrow	medium
Acot8	medium	medium	broad	broad	medium	medium	medium	broad	broad	medium	broad
Acot9	narrow	medium	control	control	narrow	narrow	narrow	narrow	medium	control	narrow
Acox1	medium	medium	broad	broad	medium	medium	medium	broad	broad	medium	broad
Acox2	control	control	control	control	control	control	control	control	control	control	control
Acox3	narrow	medium	medium	medium	medium	narrow	narrow	medium	medium	narrow	narrow
Acoxl	control	control	control	control	control	control	control	control	control	control	control
Acp1	medium	medium	medium	medium	medium	medium	medium	medium	medium	medium	medium
Acp2	medium	medium	medium	broad	medium	medium	narrow	medium	medium	broad	medium
Acp5	control	control	control	control	narrow	narrow	control	medium	medium	control	control
Acp6	medium	medium	medium	medium	medium	medium	medium	medium	medium	medium	medium
Acp7	control	control	control	broad	narrow	control	narrow	narrow	narrow	medium	broad
Acpp	control	control	control	control	medium	medium	narrow	medium	medium	narrow	control
Acpt	control	control	control	control	control	control	control	control	control	control	control
Acr	control	control	control	control	control	control	control	control	control	control	control
Acrbp	control	control	medium	control	control	control	control	medium	medium	control	control
Acrv1	control	control	control	control	control	control	control	control	control	control	control
Acsbg1	medium	medium	control	narrow	control	control	control	control	control	control	narrow
Acsbg2	control	control	control	control	control	control	control	medium	medium	control	control
Acsf2	narrow	medium	medium	broad	broad	medium	medium	broad	broad	medium	broad
Acsf3	narrow	medium	medium	medium	medium	narrow	narrow	medium	medium	narrow	medium
Acsl1	control	control	narrow	narrow	narrow	control	control	control	control	control	medium
Acsl3	medium	medium	broad	broad	medium	medium	medium	broad	broad	medium	broad
Acsl4	medium	medium	narrow	medium	broad	medium	medium	medium	medium	medium	medium
Acsl5	medium	medium	broad	broad	medium	narrow	narrow	medium	medium	medium	medium
Acsl6	control	control	control	control	control	control	control	control	control	control	control
Acsm1	control	control	control	control	control	control	control	control	control	control	control
Acsm2	control	control	control	control	control	control	control	control	control	control	control
Acsm3	control	control	narrow	medium	medium	medium	medium	medium	medium	medium	medium
Acsm4	control	control	control	control	control	control	control	control	control	control	control
Acsm5	control	control	control	control	control	control	control	control	control	control	control
Acss1	narrow	medium	narrow	broad	medium	medium	medium	broad	broad	medium	medium
Acss2	medium	medium	medium	medium	medium	medium	medium	medium	medium	medium	medium
Acss2os	control	control	control	control	control	control	control	control	control	control	control
Acss3	narrow	narrow	control	narrow	narrow	narrow	control	control	control	narrow	narrow
Acta1	control	control	control	control	medium	medium	control	narrow	control	control	control
Acta2	control	control	control	control	control	control	control	control	control	control	control
Actb	medium	medium	medium	broad	medium	medium	medium	broad	broad	medium	medium
Actbl2	control	control	control	control	control	control	control	control	control	control	control
Actc1	control	control	control	control	control	control	control	control	control	control	control
Actg1	medium	broad	broad	broad	medium	medium	broad	broad	broad	medium	medium
Actg2	control	control	control	control	control	control	control	control	control	control	control
Actl10	narrow	narrow	narrow	narrow	medium	narrow	narrow	narrow	narrow	control	control
Actl11	control	control	medium	control	control	control	control	control	control	control	control
Actl6a	medium	medium	narrow	medium	medium	medium	medium	medium	medium	medium	medium
Actl6b	control	control	control	control	narrow	control	control	control	control	control	control
Actl7a	control	control	medium	control	control	control	control	control	control	control	control
Actl7b	control	control	control	control	narrow	narrow	control	control	control	control	control
Actl9	control	control	control	control	control	control	control	control	control	control	control
Actn1	medium	medium	medium	broad	medium	medium	medium	broad	broad	medium	medium
Actn2	control	narrow	narrow	medium	narrow	narrow	narrow	control	control	narrow	narrow
Actn3	narrow	medium	medium	medium	medium	narrow	narrow	medium	medium	medium	medium
Actn4	medium	medium	broad	broad	broad	medium	broad	broad	broad	medium	broad
Actr10	medium	medium	narrow	medium	medium	medium	medium	medium	medium	narrow	medium
Actr1a	medium	medium	broad	broad	broad	medium	medium	medium	broad	broad	broad
Actr1b	medium	medium	narrow	narrow	medium	narrow	narrow	medium	medium	narrow	medium
Actr2	medium	medium	medium	broad	broad	medium	medium	broad	broad	medium	broad
Actr3	medium	medium	medium	broad	medium	medium	medium	broad	broad	medium	broad
Actr3b	narrow	medium	medium	medium	medium	medium	medium	medium	medium	narrow	medium
Actr5	medium	medium	narrow	broad	medium	medium	medium	medium	medium	medium	medium
Actr6	medium	medium	medium	broad	medium	medium	medium	medium	medium	medium	medium
Actr8	narrow	narrow	medium	medium	narrow	narrow	narrow	medium	medium	narrow	medium
Actrt1	control	control	control	control	control	control	control	control	control	control	control
Actrt2	control	control	control	control	control	control	control	control	control	control	control
Actrt3	medium	medium	medium	medium	medium	medium	medium	broad	broad	medium	medium
Acvr1	medium	medium	narrow	medium	medium	medium	medium	medium	medium	medium	medium
Acvr1b	medium	medium	medium	medium	medium	medium	medium	broad	broad	medium	medium
Acvr1c	narrow	narrow	control	narrow	narrow	narrow	control	control	control	control	narrow
Acvr2a	medium	medium	medium	medium	medium	medium	medium	medium	medium	medium	medium
Acvr2b	medium	medium	medium	medium	medium	medium	medium	medium	medium	medium	medium
Acvrl1	narrow	narrow	narrow	medium	narrow	narrow	narrow	narrow	narrow	narrow	narrow
Acy1	narrow	medium	medium	broad	medium	medium	narrow	medium	medium	narrow	medium
Acy3	control	control	control	narrow	control	narrow	narrow	medium	medium	control	control
Acyp1	narrow	medium	medium	broad	broad	medium	narrow	medium	medium	medium	broad
Acyp2	narrow	narrow	medium	medium	broad	medium	medium	narrow	medium	narrow	broad
Ada	narrow	narrow	narrow	medium	narrow	narrow	narrow	narrow	narrow	narrow	medium
Adad1	control	control	control	control	narrow	narrow	narrow	narrow	narrow	control	control
Adad2	control	control	control	control	narrow	narrow	narrow	narrow	narrow	control	control
Adal	medium	medium	medium	medium	medium	medium	medium	broad	medium	medium	medium
Adam10	medium	medium	medium	medium	medium	medium	medium	medium	medium	medium	medium
Adam11	narrow	medium	control	narrow	medium	narrow	control	narrow	narrow	narrow	narrow
Adam12	narrow	narrow	control	control	narrow	narrow	control	narrow	narrow	narrow	control
Adam15	medium	medium	medium	medium	medium	medium	medium	medium	medium	medium	medium
Adam17	medium	medium	narrow	broad	broad	medium	medium	medium	broad	broad	broad
Adam18	control	control	control	control	control	control	control	control	control	control	control
Adam19	control	control	control	control	control	control	control	control	control	control	control
Adam1a	control	control	control	control	control	control	control	narrow	narrow	control	control
Adam1b	control	control	medium	control	medium	narrow	narrow	narrow	narrow	control	control
Adam2	control	control	control	medium	narrow	control	control	control	control	narrow	narrow
Adam20	control	control	control	control	control	control	control	control	control	control	control
Adam21	control	control	control	control	control	control	control	control	control	control	control
Adam22	narrow	medium	control	medium	medium	medium	narrow	narrow	narrow	medium	narrow
Adam23	narrow	medium	narrow	medium	medium	narrow	narrow	medium	medium	narrow	medium
Adam24	control	control	control	control	control	control	control	control	control	control	control
Adam25	control	control	control	control	control	control	control	control	control	control	control
Adam26a	control	control	control	control	control	control	control	control	control	control	control
Adam26b	control	control	control	control	control	control	control	control	control	control	control
Adam28	control	control	control	control	control	control	control	control	control	control	control
Adam29	control	control	control	control	control	control	control	control	control	control	control
Adam3	control	control	control	control	control	control	control	control	control	control	control
Adam30	control	control	control	narrow	control	control	control	control	control	control	control
Adam32	control	control	control	control	narrow	narrow	narrow	narrow	narrow	control	control
Adam33	control	control	narrow	medium	medium	narrow	control	control	narrow	medium	medium
Adam34	control	control	control	control	control	control	control	control	control	control	control
Adam39	control	control	control	control	control	control	control	control	control	control	control
Adam4	control	control	control	control	control	control	control	control	control	control	control
Adam5	narrow	narrow	narrow	narrow	narrow	control	control	control	narrow	control	control
Adam6a	control	control	control	control	control	control	control	control	control	control	control
Adam6b	control	control	control	control	control	control	control	control	control	control	control
Adam7	control	control	control	control	control	control	control	control	control	control	control
Adam8	control	control	narrow	control	control	control	control	control	control	control	control
Adam9	medium	medium	narrow	broad	medium	medium	medium	medium	medium	medium	medium
Adamdec1	control	control	control	control	control	control	control	control	control	control	control
Adamts1	medium	medium	medium	broad	broad	medium	medium	medium	medium	medium	broad
Adamts10	medium	medium	broad	medium	medium	narrow	narrow	narrow	narrow	medium	medium
Adamts12	medium	medium	medium	medium	medium	narrow	control	control	control	medium	medium
Adamts13	control	control	control	broad	control	control	control	control	control	control	control
Adamts14	narrow	narrow	medium	medium	medium	narrow	narrow	narrow	narrow	narrow	medium
Adamts15	narrow	medium	control	medium	medium	medium	control	medium	medium	narrow	narrow
Adamts16	control	control	control	narrow	control	control	control	control	control	control	control
Adamts17	narrow	narrow	narrow	medium	medium	narrow	narrow	narrow	narrow	narrow	narrow
Adamts18	control	narrow	control	narrow	narrow	narrow	narrow	narrow	narrow	narrow	narrow
Adamts19	medium	medium	medium	medium	medium	medium	medium	medium	medium	medium	medium
Adamts2	medium	medium	medium	medium	medium	medium	medium	medium	medium	medium	medium
Adamts20	narrow	narrow	control	narrow	narrow	narrow	narrow	narrow	narrow	narrow	control
Adamts3	medium	medium	narrow	medium	medium	medium	medium	narrow	medium	medium	medium
Adamts4	control	narrow	medium	medium	medium	narrow	control	narrow	control	narrow	narrow
Adamts5	medium	medium	medium	medium	medium	medium	control	medium	control	medium	medium
Adamts6	medium	medium	medium	medium	medium	medium	narrow	control	medium	medium	medium
Adamts7	medium	medium	medium	medium	medium	medium	medium	narrow	medium	medium	medium
Adamts8	control	narrow	control	narrow	medium	narrow	narrow	narrow	narrow	control	control
Adamts9	control	control	medium	control	control	control	control	control	control	control	control
Adamtsl1	narrow	narrow	control	control	narrow	narrow	control	control	control	control	control
Adamtsl2	control	control	narrow	medium	control	control	control	control	control	narrow	control
Adamtsl3	control	control	control	control	medium	narrow	control	narrow	narrow	narrow	control
Adamtsl4	narrow	medium	narrow	medium	narrow	narrow	narrow	narrow	narrow	narrow	medium
Adamtsl5	control	narrow	control	medium	medium	narrow	medium	medium	medium	narrow	medium
Adap1	narrow	narrow	control	medium	narrow	narrow	narrow	medium	medium	narrow	narrow
Adap2	narrow	narrow	control	narrow	narrow	narrow	medium	medium	medium	narrow	narrow
Adar	narrow	medium	narrow	medium	medium	control	control	medium	medium	narrow	medium
Adarb1	medium	medium	medium	broad	medium	medium	medium	medium	medium	medium	medium
Adarb2	narrow	medium	narrow	medium	narrow	control	control	control	control	narrow	narrow
Adat1	narrow	medium	medium	medium	medium	medium	medium	medium	medium	narrow	broad
Adat2	medium	medium	medium	broad	medium	medium	medium	broad	broad	medium	broad
Adat3	narrow	medium	medium	broad	medium	narrow	medium	broad	broad	broad	broad
Adck1	narrow	medium	narrow	narrow	narrow	narrow	narrow	medium	medium	narrow	narrow
Adck2	medium	medium	medium	medium	medium	medium	medium	medium	medium	medium	medium
Adck3	medium	medium	medium	medium	narrow	medium	medium	medium	narrow	medium	medium
Adck4	narrow	medium	medium	broad	broad	narrow	narrow	medium	medium	broad	broad
Adck5	narrow	medium	broad	broad	narrow	medium	medium	medium	medium	narrow	broad
Adcy1	narrow	medium	control	control	narrow	medium	narrow	medium	medium	control	control
Adcy10	control	control	control	control	control	control	control	control	control	control	control
Adcy2	narrow	narrow	control	narrow	medium	medium	narrow	narrow	narrow	narrow	control
Adcy3	medium	medium	medium	broad	medium	medium	medium	medium	medium	medium	medium
Adcy4	control	control	control	control	narrow	narrow	control	narrow	narrow	control	control
Adcy5	medium	medium	narrow	medium	medium	medium	narrow	narrow	narrow	medium	medium
Adcy6	medium	medium	narrow	broad	medium	narrow	narrow	medium	medium	medium	medium
Adcy7	control	control	control	control	control	control	control	control	control	control	control
Adcy8	narrow	medium	control	medium	medium	medium	narrow	medium	medium	medium	control
Adcy9	medium	broad	medium	broad	medium	medium	medium	broad	broad	medium	medium
[truncated: 22,413 more rows]

## Sheet: NF
Gene_id	Oocyte	PN5	NF_2cell	NF_4cell	NF_8cell	NF_morula	NF_ICM	NF_TE
0610005C13Rik	control	narrow	broad	broad	broad	broad	broad	broad
0610007P14Rik	control	medium	medium	broad	medium	broad	broad	broad
0610009B22Rik	control	narrow	medium	medium	medium	medium	medium	broad
0610009L18Rik	medium	medium	medium	medium	broad	broad	broad	broad
0610009O20Rik	narrow	medium	narrow	narrow	medium	medium	broad	broad
0610010B08Rik	control	control	control	control	control	control	control	control
0610010F05Rik	control	narrow	medium	narrow	medium	medium	medium	medium
0610010K14Rik	medium	narrow	medium	broad	broad	broad	broad	broad
0610011F06Rik	medium	medium	broad	broad	broad	broad	broad	medium
0610012G03Rik	narrow	narrow	broad	broad	broad	broad	broad	broad
0610030E20Rik	narrow	control	narrow	medium	medium	medium	broad	broad
0610031O16Rik	control	control	control	control	control	control	control	medium
0610037L13Rik	narrow	medium	medium	broad	medium	medium	medium	medium
0610038B21Rik	control	medium	medium	broad	broad	broad	broad	broad
0610039H22Rik	control	narrow	control	control	control	control	control	control
0610039K10Rik	control	medium	broad	broad	broad	broad	broad	broad
0610040B10Rik	medium	broad	medium	medium	medium	medium	medium	medium
0610040F04Rik	control	control	control	control	control	narrow	narrow	medium
0610040J01Rik	medium	narrow	medium	narrow	narrow	medium	medium	medium
0610043K17Rik	medium	broad	medium	medium	medium	medium	broad	broad
1010001N08Rik	medium	broad	broad	broad	broad	broad	broad	broad
1110001J03Rik	narrow	medium	broad	medium	medium	medium	medium	medium
1110002L01Rik	control	medium	medium	broad	broad	broad	broad	broad
1110004E09Rik	control	medium	medium	medium	medium	medium	medium	medium
1110004F10Rik	control	control	medium	medium	medium	medium	broad	medium
1110006O24Rik	narrow	narrow	medium	medium	medium	medium	broad	broad
1110008F13Rik	control	medium	medium	broad	broad	broad	broad	broad
1110008L16Rik	medium	medium	medium	broad	broad	broad	broad	broad
1110008P14Rik	control	control	narrow	medium	medium	medium	medium	medium
1110012L19Rik	control	control	medium	medium	medium	medium	medium	medium
1110015O18Rik	medium	control	control	control	control	control	control	control
1110017D15Rik	control	control	control	control	control	control	control	control
1110019D14Rik	control	medium	medium	medium	medium	medium	broad	medium
1110020A21Rik	control	medium	medium	broad	medium	broad	broad	broad
1110025L11Rik	control	control	control	control	control	control	control	control
1110028F11Rik	medium	medium	narrow	narrow	control	medium	control	control
1110028F18Rik	control	narrow	control	control	control	medium	narrow	broad
1110032A03Rik	control	medium	medium	medium	medium	medium	medium	medium
1110032F04Rik	narrow	medium	medium	medium	medium	medium	medium	medium
1110034G24Rik	broad	control	narrow	medium	medium	medium	broad	medium
1110036E04Rik	control	medium	medium	medium	medium	narrow	medium	medium
1110037F02Rik	control	medium	medium	medium	medium	medium	broad	medium
1110038B12Rik	narrow	control	broad	broad	broad	medium	broad	medium
1110038F14Rik	control	narrow	broad	medium	medium	broad	medium	medium
1110046J04Rik	control	control	narrow	narrow	medium	medium	broad	broad
1110051M20Rik	control	medium	narrow	narrow	narrow	narrow	narrow	medium
1110058D11Rik	control	control	control	control	control	control	control	control
1110059E24Rik	control	medium	medium	medium	medium	medium	broad	broad
1110059G10Rik	medium	narrow	medium	medium	medium	medium	broad	broad
1110065P20Rik	control	broad	medium	medium	medium	medium	broad	medium
1190002N15Rik	control	medium	medium	medium	medium	medium	broad	broad
1190003K10Rik	control	control	control	control	control	control	control	control
1190005I06Rik	control	medium	medium	medium	medium	medium	medium	medium
1190007I07Rik	control	medium	narrow	medium	medium	medium	broad	broad
1300002E11Rik	medium	medium	medium	medium	medium	medium	medium	medium
1300017J02Rik	medium	narrow	broad	medium	medium	narrow	medium	medium
1500004A13Rik	control	control	control	control	control	control	control	control
1500009C09Rik	control	control	medium	medium	medium	medium	control	control
1500009L16Rik	narrow	narrow	medium	narrow	broad	broad	medium	broad
1500011B03Rik	medium	medium	narrow	medium	medium	medium	medium	medium
1500011K16Rik	control	narrow	medium	medium	medium	medium	medium	broad
1500012K07Rik	control	control	control	control	narrow	medium	narrow	control
1500015A07Rik	control	narrow	medium	medium	medium	medium	broad	broad
1500015L24Rik	control	control	control	control	control	control	control	control
1500015O10Rik	narrow	narrow	medium	control	narrow	control	control	control
1500017E21Rik	control	control	control	control	control	control	control	control
1500026H17Rik	control	medium	medium	medium	medium	medium	medium	medium
1600002D24Rik	control	control	control	control	control	control	control	control
1600002H07Rik	control	medium	medium	medium	broad	broad	medium	broad
1600002K03Rik	control	control	medium	medium	broad	medium	broad	broad
1600010M07Rik	control	broad	medium	broad	broad	broad	broad	broad
1600012H06Rik	control	medium	medium	medium	medium	medium	medium	medium
1600014C10Rik	medium	control	medium	narrow	medium	medium	narrow	narrow
1600014C23Rik	medium	medium	medium	narrow	narrow	narrow	narrow	narrow
1600015I10Rik	control	control	control	control	control	control	control	control
1600019K03Rik	control	control	control	control	control	control	control	control
1600020E01Rik	control	medium	broad	broad	broad	broad	broad	broad
1600023N17Rik	narrow	medium	medium	medium	medium	medium	medium	medium
1600025M17Rik	control	medium	medium	medium	narrow	narrow	control	control
1600027J07Rik	control	control	control	control	control	control	control	control
1600029I14Rik	medium	medium	medium	narrow	narrow	narrow	medium	medium
1600029O15Rik	control	medium	broad	narrow	narrow	narrow	narrow	narrow
1700001C02Rik	control	control	narrow	control	narrow	medium	narrow	medium
1700001C19Rik	medium	narrow	medium	control	control	control	control	control
1700001D01Rik	control	control	control	control	control	control	control	control
1700001F09Rik	control	control	control	control	control	control	control	control
1700001G01Rik	control	control	control	control	control	control	control	control
1700001G11Rik	control	narrow	narrow	narrow	narrow	narrow	medium	medium
1700001G17Rik	medium	control	medium	medium	medium	medium	medium	medium
1700001J03Rik	control	control	control	control	control	control	control	control
1700001J11Rik	control	control	control	control	control	control	control	control
1700001K19Rik	control	narrow	medium	control	control	control	control	control
1700001K23Rik	control	narrow	narrow	control	control	control	control	control
1700001L05Rik	medium	narrow	medium	medium	medium	medium	medium	medium
1700001L19Rik	control	control	control	control	narrow	medium	narrow	medium
1700001O22Rik	control	control	broad	broad	broad	medium	narrow	medium
1700001P01Rik	control	control	broad	broad	broad	broad	broad	broad
1700003C15Rik	control	control	control	control	control	control	control	control
1700003D09Rik	control	medium	narrow	medium	medium	medium	medium	medium
1700003E16Rik	medium	narrow	medium	narrow	narrow	narrow	narrow	narrow
1700003E24Rik	control	control	control	control	control	control	control	control
1700003F12Rik	control	control	medium	medium	medium	narrow	narrow	narrow
1700003G13Rik	control	control	control	control	control	control	control	control
1700003G18Rik	control	control	medium	medium	medium	medium	broad	medium
1700003H04Rik	control	control	control	control	control	control	control	control
1700003I22Rik	medium	control	control	control	control	control	control	control
1700003L19Rik	control	control	control	control	control	control	control	control
1700003M07Rik	control	narrow	medium	control	narrow	narrow	medium	medium
1700003P14Rik	control	control	control	control	control	control	control	control
1700006A11Rik	control	control	control	control	control	control	control	control
1700006E09Rik	control	medium	medium	control	narrow	control	medium	medium
1700006F04Rik	control	control	control	control	control	control	control	control
1700006H21Rik	control	narrow	control	control	control	control	control	control
1700007B14Rik	control	control	narrow	control	control	control	control	control
1700007F19Rik	medium	narrow	narrow	control	control	control	control	control
1700007G11Rik	control	narrow	narrow	medium	medium	medium	medium	medium
1700007J10Rik	control	control	control	control	control	control	narrow	control
1700007K09Rik	control	control	control	control	control	control	control	control
1700007K13Rik	control	control	narrow	medium	medium	broad	broad	broad
1700007L15Rik	control	medium	medium	medium	medium	broad	broad	broad
1700007P06Rik	control	control	control	control	control	control	control	control
1700008C04Rik	control	control	narrow	control	control	control	control	control
1700008J07Rik	medium	medium	broad	broad	broad	broad	broad	broad
1700008K24Rik	control	control	control	control	control	control	control	control
1700008O03Rik	control	medium	narrow	medium	medium	medium	medium	medium
1700008P02Rik	control	control	control	control	control	control	control	control
1700009C05Rik	narrow	narrow	medium	narrow	narrow	narrow	narrow	control
1700009J07Rik	control	control	control	control	control	control	control	control
1700009N14Rik	control	control	control	control	control	control	control	control
1700010B08Rik	control	control	control	control	control	control	control	control
1700010D01Rik	control	medium	narrow	control	control	control	control	control
1700010I02Rik	control	control	control	control	control	control	control	control
1700010I14Rik	control	control	narrow	control	control	control	narrow	control
1700010J16Rik	narrow	control	control	medium	medium	broad	medium	medium
1700010K23Rik	control	control	control	control	control	control	control	control
1700011B04Rik	control	control	control	control	control	control	control	control
1700011C11Rik	control	control	control	control	control	control	narrow	control
1700011E24Rik	control	control	narrow	narrow	narrow	narrow	narrow	narrow
1700011H14Rik	narrow	control	control	control	control	control	control	control
1700011I03Rik	control	control	control	control	control	control	control	control
1700011L22Rik	medium	control	control	control	control	control	control	control
1700011M02Rik	control	control	control	control	control	control	control	control
1700012A03Rik	control	control	control	control	control	control	control	control
1700012B07Rik	control	control	control	control	control	control	control	control
1700012B09Rik	control	narrow	medium	narrow	control	narrow	control	control
1700012C14Rik	broad	medium	broad	medium	medium	narrow	medium	broad
1700012D01Rik	control	medium	medium	medium	medium	medium	medium	medium
1700012D14Rik	control	medium	medium	medium	medium	medium	medium	medium
1700012D16Rik	control	control	control	control	control	control	control	control
1700012H19Rik	control	control	medium	control	control	narrow	control	control
1700012I11Rik	control	control	control	control	control	control	control	control
1700012L04Rik	control	control	control	control	control	control	control	control
1700012P22Rik	control	control	control	control	control	control	control	control
1700013D24Rik	medium	medium	narrow	control	control	control	control	control
1700013F07Rik	medium	medium	medium	control	control	control	control	control
1700013G24Rik	control	control	control	control	control	control	control	medium
1700013H16Rik	narrow	control	medium	control	control	control	control	control
1700015E13Rik	control	control	control	control	control	control	control	control
1700015F17Rik	narrow	medium	medium	control	narrow	narrow	control	control
1700015G11Rik	control	medium	control	control	control	control	control	control
1700016C15Rik	control	control	control	control	control	control	control	control
1700016D06Rik	narrow	medium	narrow	control	control	control	control	control
1700016G22Rik	control	medium	medium	control	control	control	narrow	broad
1700016H13Rik	medium	medium	narrow	medium	medium	medium	medium	medium
1700016K19Rik	medium	medium	control	medium	medium	medium	medium	broad
1700016L04Rik	medium	medium	narrow	medium	medium	narrow	medium	medium
1700016L21Rik	control	control	narrow	control	control	control	control	control
1700016P04Rik	control	control	control	control	control	control	control	control
1700017B05Rik	control	control	medium	narrow	medium	medium	medium	medium
1700017D01Rik	control	narrow	medium	control	control	control	control	control
1700017G19Rik	medium	medium	medium	control	control	control	control	control
1700017J07Rik	control	control	control	medium	medium	medium	medium	medium
1700017L05Rik	broad	control	control	control	control	control	control	control
1700017N19Rik	medium	control	control	control	control	control	control	control
1700018A04Rik	medium	control	medium	control	control	control	control	control
1700018B08Rik	medium	medium	broad	narrow	medium	medium	medium	medium
1700018B24Rik	medium	narrow	medium	medium	medium	narrow	narrow	control
1700018C11Rik	control	control	control	control	control	control	control	control
1700018F24Rik	control	control	control	control	control	control	control	control
1700018G05Rik	control	control	control	control	control	control	control	control
1700018L02Rik	narrow	medium	medium	medium	narrow	medium	narrow	medium
1700019A02Rik	control	control	control	control	control	control	control	narrow
1700019B03Rik	medium	control	broad	broad	narrow	control	control	control
1700019B21Rik	control	control	control	control	control	control	control	control
1700019C18Rik	control	control	narrow	narrow	narrow	medium	medium	control
1700019D03Rik	control	narrow	narrow	narrow	medium	medium	medium	medium
1700019E08Rik	control	medium	narrow	narrow	narrow	narrow	control	control
1700019G24Rik	control	control	narrow	control	control	control	control	control
1700019M22Rik	control	control	control	medium	control	narrow	control	control
1700019N19Rik	control	control	control	control	control	control	control	control
1700019O17Rik	medium	narrow	medium	control	control	control	control	control
1700020A23Rik	control	control	narrow	control	control	control	control	control
1700020D05Rik	control	control	medium	medium	narrow	narrow	narrow	narrow
1700020G17Rik	control	control	control	control	control	control	control	control
1700020I14Rik	narrow	narrow	medium	medium	medium	medium	medium	broad
1700020L24Rik	medium	medium	medium	narrow	control	control	control	control
1700020M21Rik	control	medium	control	narrow	narrow	medium	narrow	medium
1700020N01Rik	narrow	medium	narrow	control	narrow	narrow	narrow	control
1700020N15Rik	control	control	control	control	control	control	control	control
1700020N18Rik	medium	narrow	narrow	control	control	control	control	control
1700021F05Rik	control	medium	broad	broad	broad	broad	broad	broad
1700021F07Rik	control	control	narrow	control	control	control	control	narrow
1700021N21Rik	control	narrow	narrow	control	control	control	control	control
1700022A21Rik	control	control	medium	broad	medium	control	narrow	narrow
1700022A22Rik	control	control	control	control	control	control	control	control
1700022E09Rik	control	narrow	broad	broad	medium	medium	medium	medium
1700022H01Rik	narrow	medium	medium	medium	medium	medium	medium	medium
1700022H16Rik	medium	control	medium	narrow	control	control	control	control
1700022I11Rik	control	narrow	narrow	medium	medium	medium	medium	medium
1700023C21Rik	control	control	medium	control	control	control	control	control
1700023F02Rik	control	control	control	control	control	control	control	control
1700023F06Rik	control	control	control	control	control	control	control	control
1700024B18Rik	control	control	narrow	control	control	control	control	control
1700024F13Rik	control	control	control	control	control	medium	control	control
1700024G13Rik	narrow	control	narrow	control	narrow	control	control	control
1700024I08Rik	control	control	control	control	control	control	control	control
1700024N05Rik	control	control	control	control	control	control	control	control
1700024P04Rik	control	control	narrow	control	broad	broad	broad	control
1700024P16Rik	control	narrow	narrow	control	narrow	control	control	narrow
1700025B11Rik	control	control	control	control	control	control	control	control
1700025C18Rik	control	control	control	control	control	control	control	control
1700025F22Rik	medium	medium	narrow	control	control	control	control	control
1700025F24Rik	control	control	narrow	control	control	control	control	control
1700025G04Rik	control	medium	medium	medium	medium	medium	medium	medium
1700025J12Rik	control	control	control	control	control	control	control	control
1700025K24Rik	narrow	control	control	control	control	control	control	control
1700025M24Rik	narrow	medium	narrow	control	control	control	control	control
1700025N23Rik	control	control	control	control	control	control	control	control
1700026D11Rik	control	control	control	control	control	control	control	control
1700026F02Rik	narrow	narrow	narrow	narrow	narrow	narrow	narrow	medium
1700026J14Rik	medium	medium	medium	control	narrow	narrow	narrow	narrow
1700027A15Rik	control	control	control	control	control	control	control	control
1700027F06Rik	broad	control	control	control	control	control	control	control
1700027F09Rik	control	control	control	control	control	control	control	medium
1700027H10Rik	control	control	control	control	control	control	control	control
1700027I24Rik	control	control	control	control	control	control	control	control
1700027J07Rik	control	narrow	medium	control	control	control	control	control
1700028B04Rik	control	narrow	medium	control	control	control	control	medium
1700028D13Rik	medium	medium	medium	control	control	control	control	control
1700028E10Rik	control	medium	medium	medium	medium	medium	medium	medium
1700028I16Rik	medium	narrow	medium	medium	narrow	narrow	narrow	medium
1700028J19Rik	control	control	medium	control	control	medium	medium	narrow
1700028K03Rik	narrow	narrow	narrow	narrow	narrow	medium	medium	narrow
1700028M03Rik	control	control	control	control	control	control	control	control
1700028P14Rik	control	medium	narrow	narrow	narrow	narrow	broad	broad
1700028P15Rik	control	control	medium	narrow	control	narrow	narrow	control
1700029B22Rik	control	control	control	control	control	control	control	control
1700029F12Rik	narrow	control	medium	medium	medium	medium	medium	broad
1700029H14Rik	control	control	control	control	control	control	control	control
1700029I15Rik	control	control	control	control	control	control	control	control
1700029J03Rik	control	control	medium	control	control	control	control	control
1700029J07Rik	control	medium	narrow	medium	medium	medium	medium	medium
1700029M20Rik	control	control	control	control	control	control	control	control
1700029N11Rik	control	control	control	control	control	control	control	control
1700029P11Rik	medium	narrow	narrow	medium	medium	medium	medium	medium
1700030A11Rik	medium	medium	medium	control	control	control	control	control
1700030C10Rik	control	medium	medium	medium	medium	medium	broad	medium
1700030F04Rik	control	control	control	control	control	control	control	control
1700030F18Rik	control	control	control	narrow	narrow	narrow	narrow	narrow
1700030J22Rik	medium	medium	medium	medium	medium	medium	medium	medium
1700030K09Rik	control	narrow	medium	narrow	narrow	narrow	narrow	narrow
1700030L20Rik	control	control	control	control	control	control	control	control
1700030M09Rik	medium	medium	broad	narrow	medium	medium	medium	medium
1700030N03Rik	control	control	control	control	control	control	control	control
1700030O20Rik	control	medium	narrow	narrow	medium	narrow	narrow	medium
1700031A10Rik	medium	narrow	medium	narrow	narrow	medium	narrow	medium
1700031F05Rik	control	control	control	control	control	control	control	control
1700031M16Rik	medium	medium	narrow	control	control	control	control	control
1700031P21Rik	medium	medium	broad	broad	medium	medium	medium	medium
1700034E13Rik	control	control	control	control	control	control	control	control
1700034G24Rik	control	control	control	control	control	control	control	control
1700034H15Rik	narrow	medium	medium	medium	broad	broad	broad	broad
1700034I23Rik	control	control	control	control	control	control	control	control
1700034J05Rik	control	control	control	control	control	control	control	control
1700034K08Rik	control	control	control	control	control	control	control	control
1700034O15Rik	control	control	medium	control	control	medium	broad	broad
1700034P13Rik	medium	medium	medium	broad	broad	broad	broad	broad
1700036G14Rik	control	control	control	control	control	control	control	control
1700037C18Rik	narrow	medium	medium	medium	medium	broad	medium	medium
1700037H04Rik	narrow	control	medium	medium	medium	medium	medium	medium
1700039E15Rik	control	control	control	control	control	control	control	control
1700039E22Rik	control	medium	medium	narrow	medium	medium	narrow	medium
1700040L02Rik	control	control	narrow	control	control	control	narrow	control
1700041A01Rik	control	control	control	control	control	control	control	control
1700041C23Rik	control	control	control	control	control	control	control	control
1700041M19Rik	control	control	control	control	narrow	control	control	broad
1700042G07Rik	narrow	medium	medium	control	narrow	medium	medium	broad
1700042G15Rik	medium	control	control	medium	medium	medium	broad	broad
1700042O10Rik	control	control	medium	medium	medium	medium	narrow	narrow
1700044C05Rik	control	control	control	control	control	broad	medium	medium
1700044K03Rik	control	control	control	medium	medium	broad	medium	medium
1700045H11Rik	control	narrow	medium	medium	medium	medium	medium	medium
1700046C09Rik	control	control	narrow	control	control	control	control	control
1700047A11Rik	control	control	control	control	control	control	control	control
1700047E10Rik	control	control	control	control	control	control	control	control
1700047G03Rik	medium	control	control	control	control	control	control	control
1700047I17Rik2	control	control	control	control	control	control	control	control
1700047L14Rik	control	control	control	control	control	control	control	control
1700047M11Rik	control	control	narrow	narrow	narrow	control	control	narrow
1700048M11Rik	narrow	control	control	control	control	control	control	control
1700048O20Rik	control	medium	medium	medium	medium	medium	medium	medium
1700049E15Rik	narrow	medium	control	control	control	control	control	control
1700049E22Rik	control	control	control	narrow	narrow	narrow	narrow	narrow
1700049G17Rik	narrow	narrow	narrow	narrow	narrow	medium	medium	broad
1700049L16Rik	control	control	control	control	control	control	control	control
1700051A21Rik	medium	medium	medium	medium	medium	medium	medium	medium
1700052I22Rik	control	narrow	broad	medium	medium	narrow	narrow	control
1700052K11Rik	narrow	medium	medium	medium	medium	medium	broad	broad
1700054A03Rik	control	control	control	narrow	narrow	narrow	narrow	control
1700054K19Rik	control	control	control	control	control	medium	medium	control
1700054M17Rik	control	control	control	control	control	control	control	control
1700055C04Rik	medium	medium	narrow	control	control	control	narrow	medium
1700056E22Rik	control	medium	medium	medium	medium	broad	broad	broad
1700057G04Rik	control	control	control	control	control	control	control	control
1700057H15Rik	control	control	control	narrow	narrow	narrow	control	control
1700057H21Rik	control	control	control	control	control	control	control	control
1700060C16Rik	control	control	control	control	control	control	narrow	narrow
1700060C20Rik	medium	control	medium	control	control	control	control	control
1700061F12Rik	control	control	control	control	control	control	control	control
1700061G19Rik	broad	control	broad	medium	medium	medium	medium	medium
1700061I17Rik	control	control	control	control	control	control	control	control
1700061J23Rik	medium	narrow	control	narrow	control	control	narrow	narrow
1700063A18Rik	control	control	control	control	control	narrow	narrow	narrow
1700063D05Rik	control	medium	control	narrow	narrow	narrow	narrow	narrow
1700063O14Rik	control	control	narrow	control	control	control	control	control
1700064J06Rik	control	control	control	control	control	control	control	control
1700064M15Rik	control	medium	medium	narrow	narrow	narrow	narrow	medium
1700065D16Rik	control	narrow	narrow	medium	medium	medium	medium	medium
1700065I16Rik	control	control	medium	narrow	control	control	control	control
1700065J11Rik	control	control	control	control	control	medium	narrow	control
1700065J18Rik	control	control	control	control	control	control	control	control
1700065L07Rik	control	narrow	control	control	control	control	control	control
1700065O20Rik	medium	control	medium	medium	control	control	control	control
1700066B17Rik	narrow	control	narrow	control	control	control	control	control
1700066B19Rik	control	control	control	control	control	control	control	control
1700066J03Rik	control	control	broad	medium	medium	narrow	medium	narrow
1700066M21Rik	control	narrow	medium	medium	medium	medium	medium	medium
1700066N21Rik	control	control	control	control	control	control	control	control
1700066O22Rik	control	control	control	control	control	control	control	control
1700067G17Rik	control	control	control	control	narrow	narrow	narrow	medium
1700067K01Rik	control	medium	narrow	narrow	narrow	broad	broad	broad
1700067P10Rik	control	control	control	control	control	control	control	control
1700069L16Rik	control	control	control	control	control	control	control	narrow
1700069P05Rik	control	control	control	control	control	control	control	control
1700071K01Rik	control	medium	control	control	control	narrow	control	control
1700071M16Rik	control	control	control	control	control	control	control	control
1700072B07Rik	control	control	control	control	control	control	control	control
1700072I22Rik	control	medium	control	control	control	control	control	control
1700072O05Rik	control	control	control	control	control	narrow	narrow	narrow
1700073E17Rik	control	control	control	control	control	control	control	control
1700074H08Rik	control	medium	medium	control	control	control	control	control
1700074P13Rik	narrow	control	control	control	control	control	control	control
1700080E11Rik	control	narrow	narrow	narrow	medium	medium	control	narrow
1700080N15Rik	control	control	control	control	control	control	control	control
1700080O16Rik	control	medium	medium	narrow	medium	control	control	control
1700081H04Rik	control	control	control	control	control	control	control	control
1700083H02Rik	control	control	control	control	control	narrow	control	narrow
1700084D21Rik	control	control	control	control	control	control	control	control
1700084E18Rik	control	medium	medium	medium	medium	medium	medium	medium
1700084F23Rik	control	control	control	control	control	control	control	control
1700084J12Rik	narrow	medium	narrow	narrow	narrow	narrow	narrow	control
1700084M14Rik	control	control	control	control	control	control	control	control
1700085C21Rik	control	control	control	control	control	control	control	control
1700086L19Rik	medium	medium	medium	narrow	narrow	narrow	control	narrow
1700086O06Rik	narrow	medium	narrow	narrow	medium	medium	broad	broad
1700088E04Rik	control	narrow	broad	narrow	broad	broad	broad	broad
1700091H14Rik	control	control	control	control	control	control	control	control
1700092C02Rik	control	control	control	narrow	control	narrow	narrow	control
1700092C10Rik	control	control	control	control	control	control	control	control
1700092E19Rik	control	control	control	control	control	control	control	control
1700092K14Rik	control	control	control	control	control	control	control	control
1700092M07Rik	control	control	medium	medium	medium	broad	medium	broad
1700093K21Rik	control	narrow	control	control	control	control	control	control
1700094D03Rik	control	control	medium	broad	broad	narrow	control	control
1700094J05Rik	control	control	control	medium	medium	medium	control	control
1700094M24Rik	control	control	control	control	control	control	control	control
1700095A21Rik	control	control	control	control	control	control	control	control
1700095B10Rik	control	control	control	control	control	narrow	control	narrow
1700095J12Rik	control	control	control	narrow	control	control	control	control
1700096J18Rik	control	narrow	medium	control	medium	broad	broad	broad
1700096K18Rik	narrow	narrow	medium	broad	broad	broad	broad	broad
1700096P03Rik	control	control	control	control	control	control	control	control
1700097N02Rik	control	control	narrow	control	control	medium	control	control
1700099I09Rik	control	control	control	control	control	control	control	control
1700100I10Rik	medium	control	narrow	control	control	control	control	control
1700100L14Rik	control	control	control	control	control	control	control	control
1700101I11Rik	control	control	narrow	narrow	narrow	medium	medium	medium
1700101O22Rik	control	control	control	control	control	control	control	control
1700102H20Rik	control	narrow	medium	medium	medium	medium	medium	medium
1700102P08Rik	control	control	control	medium	medium	narrow	medium	medium
1700104L18Rik	control	medium	narrow	control	control	control	control	control
1700105P06Rik	medium	narrow	broad	broad	broad	broad	broad	broad
1700108F19Rik	control	control	narrow	control	control	narrow	narrow	narrow
1700108J01Rik	control	control	control	control	control	control	control	control
1700109G14Rik	control	control	control	control	control	control	control	control
1700109G15Rik	control	control	control	control	control	control	control	control
1700109H08Rik	control	control	control	control	control	control	control	control
1700109I08Rik	control	control	control	control	control	control	control	control
1700109K24Rik	control	control	control	control	control	control	control	control
1700110C19Rik	control	control	control	control	control	control	control	control
1700110I01Rik	control	control	control	control	control	control	control	control
1700110I07Rik	control	control	control	control	control	control	control	control
1700110K17Rik	control	control	narrow	narrow	control	control	control	control
1700111N16Rik	control	control	control	control	control	control	control	control
1700112E06Rik	control	control	control	control	control	control	control	control
1700112H15Rik	control	control	control	control	control	narrow	control	control
1700112J05Rik	control	control	medium	control	control	control	control	control
1700112J16Rik	medium	medium	broad	medium	medium	medium	medium	medium
1700113A16Rik	control	narrow	narrow	medium	medium	medium	medium	medium
1700113B09Rik	control	control	control	control	control	control	narrow	medium
1700113H08Rik	control	control	control	control	narrow	control	narrow	narrow
1700116B05Rik	narrow	narrow	narrow	control	control	control	control	control
1700119H24Rik	control	control	control	control	control	control	control	control
1700120C14Rik	control	medium	medium	broad	broad	broad	broad	broad
1700120E14Rik	control	control	control	control	control	control	control	control
1700120G07Rik	control	control	control	control	control	control	control	control
1700120K04Rik	control	control	control	control	control	control	control	control
1700121L16Rik	control	control	control	control	control	control	control	control
1700121N20Rik	control	control	medium	control	control	control	control	control
1700122C19Rik	medium	narrow	medium	narrow	control	medium	medium	narrow
1700122O11Rik	control	control	narrow	control	control	control	control	control
1700123J17Rik	control	control	control	control	control	control	control	control
1700123K08Rik	control	control	control	control	control	control	control	control
1700123L14Rik	control	control	narrow	narrow	narrow	narrow	medium	control
1700123M08Rik	medium	medium	medium	medium	medium	medium	medium	medium
1700123O12Rik	medium	control	control	control	control	control	control	control
1700123O20Rik	control	narrow	medium	medium	medium	medium	broad	broad
1700123O21Rik	control	control	control	control	control	control	control	control
1700124L16Rik	control	control	medium	narrow	narrow	narrow	narrow	narrow
1700125G02Rik	narrow	medium	medium	broad	broad	broad	medium	medium
1700125G22Rik	medium	medium	narrow	medium	medium	broad	broad	broad
1700125H03Rik	control	control	control	control	control	control	control	control
1700125H20Rik	control	medium	medium	narrow	narrow	control	medium	narrow
1700126H18Rik	control	broad	broad	narrow	medium	broad	medium	broad
1700128A07Rik	control	control	control	control	control	control	control	control
1700128F08Rik	control	control	narrow	control	narrow	control	control	control
1700129C05Rik	narrow	narrow	control	control	control	control	control	control
1810006J02Rik	control	control	control	control	control	control	control	control
1810007C17Rik	narrow	control	control	control	control	control	control	control
1810007D17Rik	control	narrow	medium	medium	control	narrow	narrow	control
1810008I18Rik	control	control	medium	control	control	control	narrow	control
1810009A15Rik	control	narrow	broad	broad	broad	broad	broad	broad
1810009J06Rik	control	control	control	control	control	control	control	control
1810010D01Rik	control	control	control	control	narrow	narrow	narrow	medium
1810010H24Rik	control	narrow	medium	medium	broad	broad	medium	broad
1810011H11Rik	control	control	control	control	control	control	control	control
1810011O10Rik	control	control	narrow	narrow	control	control	control	control
1810012K16Rik	control	control	medium	medium	medium	medium	medium	medium
1810013A23Rik	control	control	narrow	broad	broad	broad	broad	broad
1810013L24Rik	medium	medium	broad	broad	broad	broad	broad	broad
1810014B01Rik	medium	narrow	medium	medium	medium	medium	medium	medium
1810018F18Rik	control	narrow	control	control	control	control	medium	control
1810019D21Rik	control	medium	broad	broad	broad	broad	broad	broad
1810020O05Rik	medium	control	control	control	control	control	control	control
1810021B22Rik	control	medium	medium	narrow	medium	medium	medium	medium
1810022K09Rik	narrow	control	medium	medium	medium	medium	medium	medium
1810024B03Rik	medium	medium	medium	medium	medium	medium	medium	medium
1810026B05Rik	control	medium	medium	medium	medium	medium	broad	broad
1810026J23Rik	medium	narrow	broad	broad	broad	broad	broad	medium
1810030O07Rik	control	control	control	narrow	medium	medium	medium	medium
1810032O08Rik	medium	medium	medium	medium	medium	medium	broad	medium
1810034E14Rik	control	control	medium	narrow	broad	broad	broad	broad
1810037I17Rik	control	narrow	medium	medium	medium	medium	broad	broad
1810041H14Rik	control	narrow	medium	medium	medium	broad	broad	medium
1810041L15Rik	control	control	medium	narrow	narrow	narrow	narrow	narrow
1810043G02Rik	narrow	control	narrow	narrow	narrow	narrow	medium	medium
1810043H04Rik	control	medium	medium	medium	medium	medium	medium	medium
1810044D09Rik	narrow	medium	medium	medium	medium	medium	medium	medium
1810046K07Rik	control	control	control	control	control	control	control	control
1810053B23Rik	control	narrow	control	control	control	control	control	control
1810055G02Rik	medium	medium	medium	medium	medium	medium	medium	medium
1810058I24Rik	medium	medium	medium	medium	medium	medium	medium	medium
1810062G17Rik	control	medium	medium	medium	medium	medium	medium	medium
1810062O18Rik	control	medium	medium	broad	medium	medium	medium	medium
1810063I02Rik	control	control	control	control	control	narrow	narrow	medium
1810064F22Rik	control	control	control	control	control	control	control	narrow
1810065E05Rik	control	control	control	control	control	control	control	control
2010001A14Rik	narrow	medium	broad	broad	medium	broad	broad	broad
2010003K11Rik	control	control	narrow	control	control	control	control	narrow
2010005H15Rik	control	control	control	control	control	control	medium	medium
2010009K17Rik	control	narrow	control	control	control	control	control	control
2010010A06Rik	control	control	narrow	control	medium	narrow	medium	broad
2010016I18Rik	control	control	control	control	control	control	control	control
2010106C02Rik	control	control	control	control	control	control	control	control
2010106E10Rik	control	control	control	control	control	control	control	control
2010107E04Rik	control	narrow	narrow	medium	medium	medium	medium	medium
2010107G12Rik	narrow	control	control	control	control	control	control	control
2010107G23Rik	control	control	control	narrow	narrow	medium	medium	medium
2010109A12Rik	control	narrow	medium	medium	medium	medium	medium	medium
2010109I03Rik	control	control	control	control	control	control	control	control
2010111I01Rik	control	control	narrow	narrow	narrow	medium	medium	medium
2010204K13Rik	control	medium	control	narrow	narrow	narrow	narrow	narrow
2010300C02Rik	medium	narrow	medium	medium	medium	medium	medium	medium
2010308F09Rik	narrow	control	narrow	control	control	control	control	control
2010310C07Rik	control	medium	medium	control	control	medium	medium	medium
2010315B03Rik	narrow	narrow	narrow	narrow	narrow	narrow	medium	narrow
2010320M18Rik	control	medium	medium	medium	medium	broad	broad	broad
2200002D01Rik	control	control	medium	medium	medium	medium	medium	broad
2200002J24Rik	control	narrow	control	narrow	narrow	medium	medium	medium
2210010C04Rik	control	control	control	control	control	control	control	control
2210011C24Rik	medium	medium	medium	broad	medium	medium	medium	medium
2210013O21Rik	control	narrow	narrow	narrow	narrow	narrow	medium	medium
2210016F16Rik	control	medium	medium	medium	broad	medium	medium	broad
2210016L21Rik	medium	narrow	broad	broad	broad	broad	medium	medium
2210019I11Rik	narrow	broad	medium	narrow	medium	medium	medium	medium
2210039B01Rik	control	medium	medium	medium	medium	medium	broad	broad
2210404E10Rik	control	control	control	control	control	control	control	control
2210404O09Rik	control	medium	medium	narrow	medium	medium	medium	medium
2210406O10Rik	narrow	narrow	medium	medium	medium	medium	medium	medium
2210407C18Rik	control	control	control	control	control	control	control	control
2210408F21Rik	narrow	medium	medium	control	narrow	narrow	narrow	broad
2210408I21Rik	medium	narrow	narrow	medium	medium	medium	medium	broad
2210409D07Rik	control	control	control	control	control	control	control	control
2210409E12Rik	control	medium	narrow	medium	broad	broad	broad	broad
2210414B05Rik	control	control	control	control	control	control	control	control
2210416O15Rik	control	medium	narrow	narrow	medium	medium	medium	medium
2210417A02Rik	control	medium	narrow	narrow	narrow	control	control	narrow
2210418O10Rik	control	control	control	control	control	control	control	control
2210420H20Rik	control	control	medium	narrow	narrow	medium	medium	medium
2300002M23Rik	control	medium	medium	medium	medium	medium	control	control
2300003K06Rik	control	control	control	control	control	control	control	control
2300009A05Rik	control	medium	narrow	narrow	medium	medium	medium	medium
2310001H17Rik	narrow	control	narrow	control	narrow	narrow	medium	medium
2310001K24Rik	narrow	narrow	narrow	narrow	narrow	narrow	medium	medium
2310002D06Rik	control	control	control	control	control	control	control	control
2310002F09Rik	control	control	control	control	control	control	control	control
2310002L09Rik	narrow	control	control	control	control	control	control	control
2310003N18Rik	control	control	control	control	control	control	control	control
2310005A03Rik	control	control	medium	medium	broad	broad	medium	broad
2310005E17Rik	control	control	control	control	control	control	control	narrow
2310007B03Rik	control	narrow	narrow	control	control	control	control	control
2310008N11Rik	control	control	control	control	control	control	control	control
2310009A05Rik	control	narrow	medium	medium	broad	broad	medium	broad
2310009B15Rik	control	medium	narrow	narrow	medium	broad	broad	broad
2310010J17Rik	medium	narrow	medium	broad	broad	broad	broad	broad
2310011J03Rik	control	medium	broad	medium	medium	medium	medium	medium
2310015A10Rik	medium	medium	medium	narrow	narrow	narrow	medium	medium
2310015D24Rik	control	control	control	medium	medium	broad	medium	medium
2310016D03Rik	narrow	medium	narrow	control	control	control	control	control
2310020H05Rik	medium	control	control	control	control	control	control	control
2310022A10Rik	control	control	control	narrow	medium	narrow	control	medium
2310022B05Rik	medium	narrow	medium	medium	medium	medium	medium	medium
2310030A07Rik	control	control	control	control	control	control	control	control
2310030G06Rik	narrow	control	narrow	narrow	narrow	narrow	narrow	medium
2310033P09Rik	control	control	medium	medium	medium	medium	broad	broad
2310034C09Rik	narrow	control	control	control	control	control	control	control
2310034G01Rik	control	medium	medium	medium	narrow	medium	broad	broad
2310034O05Rik	control	control	control	control	control	control	control	control
2310035C23Rik	control	medium	medium	medium	medium	medium	broad	broad
2310036O22Rik	control	medium	broad	broad	broad	broad	broad	broad
2310039H08Rik	control	narrow	broad	broad	broad	broad	broad	broad
2310039L15Rik	medium	narrow	control	narrow	medium	control	control	medium
2310040G24Rik	control	narrow	broad	broad	broad	broad	broad	broad
2310043L19Rik	control	control	control	control	control	control	control	control
2310043O21Rik	narrow	control	narrow	narrow	narrow	narrow	control	medium
2310045n01rik-mef2b	control	medium	medium	medium	medium	medium	medium	medium
2310050C09Rik	control	control	control	control	control	control	control	control
2310057J18Rik	control	control	control	control	control	control	control	control
2310057M21Rik	broad	medium	medium	medium	medium	medium	medium	medium
2310057N15Rik	control	control	control	control	control	control	control	control
2310061I04Rik	control	narrow	broad	narrow	narrow	medium	medium	medium
2310061N02Rik	control	control	control	control	control	control	control	control
2310065F04Rik	control	control	control	control	control	control	control	control
2310068J16Rik	narrow	medium	broad	broad	broad	broad	broad	broad
2310069B03Rik	control	control	control	control	control	narrow	medium	broad
2310069G16Rik	control	control	narrow	narrow	narrow	narrow	narrow	narrow
2310075C17Rik	control	control	control	control	control	control	control	control
2310079G19Rik	narrow	narrow	narrow	control	control	control	control	control
2310081J21Rik	control	control	control	control	control	control	control	control
2400006E01Rik	control	control	control	medium	medium	medium	medium	medium
2410002F23Rik	narrow	medium	medium	medium	medium	broad	broad	broad
2410003L11Rik	control	control	medium	medium	medium	medium	medium	medium
2410004B18Rik	control	medium	medium	medium	medium	medium	medium	broad
2410004I01Rik	control	medium	medium	narrow	narrow	control	control	control
2410004P03Rik	control	control	narrow	narrow	narrow	narrow	narrow	narrow
2410006H16Rik	control	medium	medium	medium	medium	medium	broad	broad
2410012E07Rik	control	control	control	narrow	control	narrow	narrow	narrow
2410015M20Rik	narrow	medium	medium	medium	medium	medium	broad	broad
2410016O06Rik	control	medium	medium	broad	broad	broad	broad	broad
2410017I17Rik	narrow	control	medium	medium	medium	medium	medium	medium
2410018L13Rik	control	control	medium	narrow	medium	medium	broad	medium
2410021H03Rik	control	control	medium	control	narrow	narrow	medium	narrow
2410089E03Rik	control	medium	medium	medium	medium	medium	medium	medium
2410124H12Rik	control	control	control	control	control	control	control	control
2410131K14Rik	control	medium	medium	medium	medium	medium	medium	medium
2410137M14Rik	control	medium	medium	medium	medium	medium	medium	medium
2410141K09Rik	control	control	control	control	narrow	narrow	narrow	narrow
2500002B13Rik	control	control	narrow	narrow	medium	broad	broad	broad
2500004C02Rik	control	medium	medium	broad	medium	medium	broad	broad
2510002D24Rik	control	control	medium	broad	medium	medium	medium	medium
2510003B16Rik	control	medium	broad	medium	medium	medium	broad	broad
2510009E07Rik	medium	medium	medium	medium	medium	medium	medium	broad
2510039O18Rik	control	medium	medium	medium	medium	medium	medium	broad
2610001J05Rik	control	medium	medium	medium	medium	medium	broad	medium
2610002M06Rik	control	narrow	medium	medium	narrow	narrow	narrow	narrow
2610005L07Rik	control	control	medium	narrow	narrow	narrow	narrow	medium
2610008E11Rik	medium	medium	narrow	narrow	narrow	narrow	narrow	narrow
2610016A17Rik	narrow	medium	medium	medium	medium	medium	medium	medium
2610020C07Rik	medium	broad	broad	broad	broad	broad	broad	broad
2610020H08Rik	narrow	narrow	medium	medium	medium	medium	medium	broad
2610027K06Rik	narrow	medium	medium	medium	medium	medium	medium	broad
2610028E06Rik	medium	narrow	medium	control	control	control	control	control
2610028H24Rik	control	control	medium	medium	broad	control	narrow	control
2610035D17Rik	medium	medium	broad	narrow	narrow	medium	narrow	narrow
2610035F20Rik	medium	narrow	medium	medium	medium	medium	broad	medium
2610037D02Rik	control	control	control	control	control	control	control	control
2610042L04Rik	control	control	medium	narrow	narrow	control	narrow	control
2610044O15Rik8	narrow	narrow	medium	medium	medium	medium	broad	medium
2610203C22Rik	control	narrow	medium	control	control	control	control	control
2610206C17Rik	narrow	medium	medium	medium	medium	medium	medium	medium
2610301B20Rik	medium	control	medium	medium	medium	medium	broad	medium
2610305D13Rik	control	control	control	control	control	control	control	control
2610306M01Rik	narrow	narrow	medium	medium	medium	medium	medium	medium
2610307P16Rik	control	control	medium	control	narrow	control	narrow	medium
2610316D01Rik	control	medium	broad	broad	broad	broad	medium	medium
2610318N02Rik	control	control	broad	narrow	medium	broad	broad	medium
2610507B11Rik	control	medium	broad	medium	medium	medium	broad	medium
2610507I01Rik	control	narrow	broad	medium	medium	medium	medium	broad
2610524H06Rik	control	control	medium	narrow	narrow	medium	medium	broad
2610528A11Rik	control	control	control	control	control	control	control	control
2610528J11Rik	control	control	narrow	control	narrow	medium	medium	broad
2700038G22Rik	control	medium	medium	medium	broad	broad	broad	broad
2700046A07Rik	control	narrow	control	control	control	control	control	control
2700046G09Rik	control	medium	medium	medium	medium	medium	broad	broad
2700049A03Rik	medium	medium	medium	broad	medium	broad	broad	broad
2700054A10Rik	control	control	narrow	medium	medium	medium	medium	medium
2700060E02Rik	control	control	medium	medium	medium	medium	medium	medium
2700062C07Rik	medium	medium	broad	broad	broad	broad	medium	medium
2700069I18Rik	medium	medium	medium	medium	medium	medium	medium	medium
2700070H01Rik	control	control	control	control	control	control	control	control
2700081O15Rik	narrow	medium	medium	medium	medium	medium	medium	medium
2700089I24Rik	control	control	control	control	control	control	control	control
2700094K13Rik	control	control	control	medium	medium	broad	medium	medium
2700097O09Rik	control	control	medium	medium	medium	medium	broad	broad
2700099C18Rik	control	medium	medium	medium	medium	medium	broad	broad
2810001G20Rik	control	narrow	medium	medium	medium	medium	broad	broad
2810002D19Rik	control	medium	narrow	medium	medium	medium	medium	medium
2810004N23Rik	control	medium	medium	medium	medium	medium	broad	broad
2810006K23Rik	control	medium	medium	medium	medium	medium	medium	medium
2810013P06Rik	control	control	medium	broad	medium	broad	broad	broad
2810021J22Rik	medium	medium	medium	narrow	medium	medium	medium	medium
2810025M15Rik	control	medium	medium	medium	medium	medium	broad	broad
2810029C07Rik	control	medium	broad	broad	broad	broad	broad	broad
2810032G03Rik	control	control	control	control	control	control	control	control
2810047C21Rik1	control	control	control	control	control	control	control	control
2810049E08Rik	control	control	control	control	control	control	control	control
2810403A07Rik	narrow	narrow	broad	broad	broad	broad	broad	broad
2810403D21Rik	medium	medium	medium	broad	broad	medium	medium	medium
2810404M03Rik	control	control	control	control	control	control	control	control
2810405F15Rik	control	control	narrow	narrow	narrow	control	control	control
2810408A11Rik	medium	medium	medium	medium	medium	medium	medium	medium
2810408I11Rik	control	medium	medium	medium	medium	medium	broad	broad
2810410L24Rik	control	narrow	broad	medium	medium	broad	broad	broad
2810417H13Rik	control	control	narrow	narrow	narrow	narrow	narrow	narrow
2810428I15Rik	control	control	broad	broad	broad	broad	broad	broad
2810429I04Rik	medium	medium	medium	broad	medium	narrow	medium	medium
2810433D01Rik	narrow	control	broad	medium	medium	medium	medium	medium
2810442N19Rik	control	control	control	control	control	control	control	control
2810454H06Rik	control	control	medium	medium	medium	medium	broad	medium
2810459M11Rik	narrow	narrow	broad	medium	medium	medium	narrow	medium
2810468N07Rik	control	medium	medium	control	control	narrow	narrow	medium
2810471M01Rik	control	narrow	control	control	control	control	control	control
2810474O19Rik	control	narrow	medium	broad	broad	broad	broad	broad
2900005J15Rik	control	narrow	medium	medium	medium	medium	medium	medium
2900009J06Rik	control	medium	medium	broad	medium	medium	broad	broad
2900011O08Rik	medium	medium	narrow	control	narrow	control	narrow	control
2900026A02Rik	control	control	narrow	control	medium	medium	medium	medium
2900041M22Rik	control	control	control	control	control	control	control	control
2900052N01Rik	control	control	control	control	control	control	control	control
2900055J20Rik	control	control	narrow	control	narrow	control	control	control
2900057B20Rik	control	narrow	medium	control	control	control	medium	medium
2900060B14Rik	narrow	narrow	narrow	narrow	narrow	medium	medium	medium
2900076A07Rik	control	medium	medium	medium	medium	medium	broad	broad
2900079G21Rik	control	control	control	control	control	control	control	control
2900092C05Rik	narrow	control	control	control	control	control	control	control
2900092D14Rik	control	control	broad	medium	medium	medium	control	narrow
2900097C17Rik	control	narrow	medium	medium	medium	medium	medium	medium
3000002C10Rik	narrow	medium	medium	medium	medium	medium	medium	medium
3010001F23Rik	control	medium	narrow	control	narrow	narrow	narrow	narrow
3010026O09Rik	medium	medium	medium	broad	medium	medium	medium	medium
3100003L05Rik	control	control	control	control	control	control	control	control
3110001I22Rik	control	narrow	medium	broad	medium	medium	medium	medium
3110002H16Rik	narrow	medium	broad	broad	broad	broad	broad	broad
3110009E18Rik	medium	broad	medium	medium	medium	medium	broad	broad
3110009F21Rik	control	control	control	control	control	control	control	control
3110015C05Rik	control	control	control	control	control	control	control	control
3110021A11Rik	control	medium	medium	medium	medium	medium	medium	medium
3110035E14Rik	narrow	narrow	narrow	control	control	control	control	control
3110039I08Rik	control	control	control	control	control	control	control	control
3110039M20Rik	control	narrow	medium	narrow	narrow	narrow	control	narrow
3110040N11Rik	control	narrow	medium	medium	medium	medium	medium	medium
3110043O21Rik	control	medium	medium	medium	medium	medium	medium	medium
3110045C21Rik	narrow	medium	narrow	medium	medium	medium	medium	medium
3110052M02Rik	control	medium	medium	medium	narrow	narrow	medium	medium
3110056K07Rik	control	medium	medium	medium	medium	medium	broad	broad
3110062M04Rik	control	narrow	narrow	medium	broad	broad	medium	broad
3110070M22Rik	control	control	narrow	medium	medium	medium	medium	medium
3110079O15Rik	control	control	control	control	control	control	control	control
3110082I17Rik	medium	narrow	medium	medium	medium	medium	medium	medium
3110082J24Rik	medium	medium	medium	narrow	narrow	narrow	narrow	narrow
3110099E03Rik	control	control	narrow	control	control	control	control	control
3200001D21Rik	control	control	control	control	control	control	control	control
3300002I08Rik	medium	control	medium	narrow	narrow	narrow	medium	medium
3300002P13Rik	control	control	medium	control	control	control	control	narrow
3300005D01Rik	narrow	medium	control	control	control	control	narrow	narrow
3425401B19Rik	control	control	control	control	narrow	medium	medium	narrow
3632451O06Rik	narrow	medium	narrow	narrow	narrow	narrow	narrow	control
3632454L22Rik	control	control	control	control	control	control	control	control
3830403N18Rik	control	control	narrow	control	control	control	control	control
3830406C13Rik	control	medium	narrow	medium	medium	medium	medium	medium
3830408C21Rik	control	narrow	medium	medium	medium	medium	broad	medium
3830417A13Rik	control	control	control	control	control	control	control	control
3830432H09Rik	control	control	medium	medium	narrow	medium	medium	medium
3930402G23Rik	control	control	control	control	control	control	control	control
4430402I18Rik	narrow	control	narrow	medium	medium	medium	medium	medium
4631405J19Rik	control	control	control	control	control	control	control	narrow
4632404H12Rik	control	narrow	medium	medium	medium	medium	medium	medium
4632415L05Rik	control	control	medium	medium	medium	medium	broad	medium
4632427E13Rik	narrow	medium	medium	medium	medium	medium	broad	broad
4632428C04Rik	control	control	medium	medium	medium	medium	medium	medium
4732416N19Rik	narrow	narrow	medium	medium	medium	medium	broad	medium
4732471J01Rik	control	control	narrow	narrow	narrow	narrow	medium	medium
4732490B19Rik	control	control	control	control	narrow	narrow	narrow	narrow
4732491K20Rik	control	medium	medium	medium	medium	medium	medium	medium
4831407H17Rik	control	control	control	control	control	control	control	control
4831440E17Rik	medium	medium	medium	broad	broad	broad	broad	broad
4833411C07Rik	control	control	control	control	control	control	control	control
4833412C05Rik	medium	narrow	medium	medium	narrow	narrow	control	control
4833415N18Rik	control	control	control	control	control	control	control	control
4833417C18Rik	medium	medium	medium	medium	medium	medium	medium	medium
4833418N02Rik	control	medium	medium	medium	medium	medium	medium	broad
4833419F23Rik	control	control	medium	narrow	narrow	narrow	narrow	narrow
4833420G17Rik	control	medium	medium	medium	medium	medium	medium	medium
4833422C13Rik	medium	control	medium	narrow	narrow	narrow	narrow	narrow
4833422M21Rik	narrow	control	medium	narrow	control	control	narrow	control
4833423E24Rik	control	control	medium	control	control	control	control	control
4833427F10Rik	control	control	medium	medium	medium	narrow	control	narrow
4833427G06Rik	control	medium	medium	medium	medium	narrow	narrow	medium
4833428L15Rik	control	narrow	medium	medium	medium	medium	medium	medium
4833439L19Rik	control	medium	medium	medium	medium	medium	medium	medium
4921501E09Rik	control	control	control	control	control	control	control	control
4921504A21Rik	narrow	medium	medium	narrow	medium	narrow	medium	narrow
4921504E06Rik	control	control	control	narrow	narrow	narrow	medium	medium
4921507P07Rik	control	narrow	narrow	narrow	narrow	narrow	narrow	narrow
4921508D12Rik	medium	narrow	medium	control	control	control	control	medium
4921509C19Rik	control	narrow	control	control	control	control	control	control
4921509O07Rik	control	medium	narrow	control	control	control	control	control
4921511C10Rik	control	control	control	medium	medium	medium	medium	medium
4921511C20Rik	control	control	control	control	control	control	control	control
4921511H03Rik	control	control	control	control	control	control	control	control
4921511I17Rik	control	narrow	narrow	narrow	narrow	control	narrow	narrow
4921511M17Rik	control	control	control	control	control	control	control	control
4921513I03Rik	control	medium	control	control	narrow	narrow	narrow	medium
4921515E04Rik	narrow	control	control	control	control	control	control	control
4921517D22Rik	narrow	control	control	control	control	control	control	control
4921518K17Rik	control	control	control	control	control	control	control	control
4921524J17Rik	control	narrow	broad	medium	narrow	broad	medium	broad
4921524L21Rik	control	control	control	control	control	control	control	control
4921525O09Rik	control	control	control	control	control	control	control	control
4921529L05Rik	control	narrow	control	control	control	control	control	control
4921530L21Rik	control	control	narrow	control	control	control	control	control
4921531C22Rik	control	medium	medium	medium	medium	medium	medium	medium
4921531P14Rik	control	control	control	narrow	narrow	control	control	control
4921533I20Rik	control	control	control	medium	medium	medium	narrow	control
4921534H16Rik	control	control	control	control	control	control	control	control
4921536K21Rik	control	medium	medium	medium	medium	medium	medium	medium
4921539E11Rik	control	control	control	control	control	control	control	control
4922502D21Rik	control	medium	narrow	control	control	control	control	control
4922502H24Rik	control	control	control	control	control	control	control	control
4922502N22Rik	control	control	control	control	control	control	control	control
4930401C15Rik	medium	control	control	control	control	control	control	control
4930401O10Rik	control	control	control	control	control	control	control	control
4930401O12Rik	control	control	control	control	control	control	control	control
4930402F06Rik	narrow	medium	control	control	narrow	narrow	narrow	narrow
4930402F11Rik	narrow	narrow	narrow	control	control	control	control	control
4930402H24Rik	medium	medium	medium	medium	medium	medium	medium	medium
4930402K13Rik	medium	narrow	narrow	narrow	control	control	control	control
4930404A05Rik	medium	control	control	control	control	control	control	control
4930404H11Rik	control	control	control	narrow	narrow	control	control	control
4930404I05Rik	medium	control	medium	medium	medium	medium	broad	broad
4930404N11Rik	control	control	control	control	broad	broad	broad	broad
4930405A10Rik	control	control	control	control	control	control	control	control
4930405A21Rik	narrow	medium	medium	medium	broad	broad	broad	broad
4930405D11Rik	control	control	control	control	control	control	control	control
4930405J17Rik	control	medium	control	medium	control	control	broad	broad
4930405L22Rik	narrow	control	control	control	control	control	control	control
4930405O22Rik	control	control	control	control	control	control	control	control
4930406D18Rik	control	control	control	control	control	control	control	control
4930407G08Rik	medium	control	control	control	control	control	control	control
4930407I10Rik	control	control	medium	narrow	control	narrow	control	control
4930407I19Rik	control	control	control	control	control	control	control	control
4930412B13Rik	control	control	control	control	control	control	control	control
4930412C18Rik	medium	medium	narrow	medium	medium	medium	medium	medium
4930412O13Rik	control	medium	medium	medium	medium	broad	broad	broad
4930413E15Rik	control	control	control	control	control	control	control	control
4930413F20Rik	control	narrow	control	control	control	control	control	control
4930413G21Rik	narrow	control	medium	broad	broad	broad	broad	broad
4930413M19Rik	control	control	control	control	control	control	control	control
4930414N06Rik	control	control	control	narrow	medium	medium	broad	broad
4930415F15Rik	control	control	control	control	control	control	control	control
4930415L06Rik	control	control	control	control	control	control	control	control
4930415O20Rik	broad	control	narrow	narrow	narrow	broad	broad	broad
4930417O13Rik	medium	narrow	medium	medium	narrow	control	control	narrow
4930417O22Rik	medium	narrow	broad	narrow	narrow	narrow	medium	medium
4930419G24Rik	control	control	control	control	control	control	control	control
4930423M02Rik	medium	control	control	control	control	control	control	control
4930425K10Rik	medium	control	control	control	control	control	control	control
4930425L21Rik	narrow	control	control	control	control	control	control	control
4930425O10Rik	control	control	control	control	control	control	control	control
4930426D05Rik	control	control	medium	medium	medium	medium	medium	control
4930426L09Rik	medium	medium	medium	medium	medium	medium	medium	medium
4930427A07Rik	narrow	medium	broad	medium	medium	medium	broad	medium
4930428D20Rik	control	control	control	control	control	control	control	control
4930428E07Rik	control	control	control	control	control	control	control	control
4930428G15Rik	control	control	control	control	control	control	control	control
4930428O21Rik	medium	narrow	control	control	control	control	control	control
4930429B21Rik	medium	medium	broad	medium	medium	medium	medium	medium
4930429D17Rik	control	control	narrow	control	control	control	control	control
4930429F11Rik	control	control	control	control	control	control	control	control
4930429F24Rik	narrow	narrow	medium	medium	medium	medium	broad	medium
4930430A15Rik	control	control	control	control	control	control	control	control
4930430F08Rik	medium	narrow	narrow	narrow	narrow	narrow	medium	narrow
4930430F21Rik	control	control	control	control	control	control	control	control
4930430J02Rik	control	control	control	control	control	control	control	narrow
4930431F12Rik	control	control	control	control	control	control	control	control
4930431P03Rik	control	control	control	control	control	control	control	control
4930432J09Rik	medium	control	control	control	control	control	control	control
4930432K21Rik	control	medium	medium	medium	medium	medium	medium	medium
4930432M17Rik	control	control	control	control	control	control	control	control
4930433B08Rik	control	control	control	control	control	control	control	control
4930433I11Rik	control	control	control	control	control	control	control	control
4930433N12Rik	medium	narrow	medium	narrow	narrow	medium	narrow	medium
4930434J06Rik	control	control	control	control	control	control	control	control
4930435E12Rik	control	narrow	narrow	control	control	control	control	control
4930438E09Rik	control	control	control	control	control	narrow	medium	control
4930440C22Rik	control	control	control	control	control	control	control	control
4930440I19Rik	control	narrow	narrow	narrow	control	control	control	control
4930441H08Rik	control	control	control	control	control	control	control	control
4930441J16Rik	control	control	control	control	control	control	control	control
4930442J19Rik	control	control	control	control	control	control	control	control
4930442L01Rik	control	medium	medium	control	control	control	broad	broad
4930443O20Rik	control	control	control	control	narrow	control	medium	narrow
4930444F02Rik	control	narrow	control	control	control	control	control	control
4930444G20Rik	control	control	narrow	control	control	control	control	control
4930444M15Rik	control	control	control	control	control	control	control	control
4930444P10Rik	control	control	narrow	broad	broad	broad	broad	medium
4930445N18Rik	control	control	control	medium	medium	medium	medium	medium
4930447A16Rik	control	control	control	control	control	control	control	control
4930447C04Rik	medium	medium	medium	medium	medium	medium	medium	medium
4930447F24Rik	control	control	control	control	control	control	control	control
4930447J18Rik	control	narrow	narrow	control	control	control	control	control
4930447K03Rik	narrow	narrow	control	control	control	control	control	control
4930447M23Rik	control	medium	narrow	control	control	control	control	control
4930447N08Rik	medium	control	narrow	control	narrow	control	narrow	control
4930448C13Rik	control	control	narrow	control	control	control	control	control
4930448F12Rik	control	medium	medium	narrow	control	control	control	control
4930448H16Rik	control	control	control	control	control	control	control	control
4930448I06Rik	control	control	control	control	control	control	control	control
4930448I18Rik	control	control	control	control	control	control	control	control
4930448K20Rik	control	control	control	control	control	control	control	control
4930449E01Rik	control	control	control	control	control	control	control	control
4930449E18Rik	medium	medium	narrow	narrow	medium	narrow	medium	medium
4930449I24Rik	control	control	control	control	control	control	control	control
4930451G09Rik	narrow	medium	medium	medium	medium	medium	medium	medium
4930451I11Rik	control	control	control	narrow	broad	narrow	narrow	narrow
4930452A19Rik	medium	control	narrow	control	control	control	control	control
4930452B06Rik	control	narrow	medium	narrow	narrow	medium	narrow	medium
4930452G13Rik	control	medium	control	narrow	narrow	broad	narrow	medium
4930452N14Rik	control	control	control	control	control	narrow	narrow	narrow
4930453H23Rik	control	control	control	control	control	control	control	control
4930453L07Rik	control	control	control	control	control	control	control	control
4930453N24Rik	medium	narrow	medium	broad	broad	medium	broad	medium
4930455B14Rik	control	narrow	medium	narrow	narrow	medium	narrow	medium
4930455C13Rik	control	control	control	medium	medium	medium	narrow	narrow
4930455D15Rik	narrow	medium	broad	broad	broad	broad	medium	broad
4930455F16Rik	control	control	narrow	control	control	control	control	control
4930455G09Rik	control	broad	narrow	narrow	narrow	narrow	narrow	narrow
4930455H04Rik	narrow	control	control	control	control	control	control	control
4930455J16Rik	control	control	control	control	control	control	control	control
4930456L15Rik	control	control	control	control	control	control	control	control
4930459C07Rik	control	control	control	control	control	control	control	control
4930459L07Rik	narrow	control	control	control	control	control	control	control
4930461G14Rik	control	control	control	control	control	control	medium	medium
4930463O16Rik	control	control	narrow	control	control	control	narrow	medium
4930465K10Rik	narrow	narrow	broad	broad	medium	medium	broad	broad
4930465M20Rik	control	control	control	control	control	control	control	control
4930467D21Rik	control	narrow	narrow	medium	medium	medium	broad	broad
4930467E23Rik	control	control	control	control	control	control	control	control
4930467K11Rik	control	narrow	medium	medium	medium	broad	broad	broad
4930469G21Rik	narrow	narrow	medium	control	control	control	medium	narrow
4930470H14Rik	control	control	control	control	control	control	control	control
4930470O06Rik	control	control	control	control	control	narrow	control	control
4930470P17Rik	control	medium	medium	medium	narrow	narrow	control	narrow
4930471C04Rik	control	control	control	control	control	control	control	control
4930471G03Rik	control	control	control	control	control	control	control	control
4930471L23Rik	control	control	control	control	control	control	control	control
4930471M09Rik	narrow	medium	medium	medium	medium	medium	medium	medium
4930473A02Rik	control	control	medium	narrow	medium	medium	medium	medium
4930473O22Rik	control	control	control	control	control	control	control	control
4930474G06Rik	control	control	control	control	control	control	control	control
4930474H20Rik	control	control	control	control	control	control	control	control
4930474M22Rik	control	control	control	control	control	control	control	control
4930474N05Rik	control	control	control	control	control	control	control	control
4930474N09Rik	control	control	medium	narrow	narrow	narrow	narrow	narrow
4930477N07Rik	control	medium	medium	medium	control	control	control	narrow
4930478L05Rik	control	medium	medium	broad	medium	medium	medium	medium
4930478P22Rik	control	control	control	control	control	control	control	control
4930479D17Rik	control	control	control	medium	narrow	medium	medium	medium
4930480E11Rik	control	control	control	control	control	control	control	control
4930480G23Rik	medium	medium	medium	control	control	control	control	control
4930480K15Rik	control	control	control	control	control	control	control	control
4930480K23Rik	control	control	medium	medium	medium	broad	broad	broad
4930480M12Rik	control	control	medium	control	control	control	control	control
4930481A15Rik	narrow	control	broad	medium	broad	medium	medium	medium
4930482G09Rik	control	control	control	control	control	control	control	control
4930483J18Rik	narrow	medium	medium	medium	medium	medium	broad	broad
4930483K19Rik	control	control	medium	control	control	control	control	control
4930483O08Rik	control	control	control	control	control	narrow	control	control
4930484H19Rik	control	control	control	narrow	control	control	control	control
4930486F22Rik	control	control	control	control	control	control	control	control
4930486I03Rik	control	control	control	control	control	control	control	control
4930486L24Rik	narrow	control	control	control	control	control	narrow	medium
4930487D11Rik	control	control	control	control	control	control	control	control
4930487H11Rik	control	control	medium	control	control	control	control	control
4930488B22Rik	control	control	control	control	control	control	control	control
4930488L21Rik	control	control	medium	control	medium	medium	control	control
4930500F04Rik	control	control	medium	control	control	control	control	control
4930500L23Rik	narrow	control	control	control	control	medium	control	control
4930502A04Rik	control	control	control	control	control	control	control	control
4930502E09Rik	control	medium	medium	medium	medium	medium	medium	medium
4930502E18Rik	control	narrow	narrow	narrow	narrow	narrow	control	control
4930503B20Rik	control	control	control	control	control	control	control	control
4930503E14Rik	control	control	control	control	control	control	control	control
4930503E24Rik	control	control	control	control	control	control	control	control
4930503F20Rik	control	medium	control	control	control	control	control	control
4930503H13Rik	control	control	control	control	control	control	control	control
4930503L19Rik	medium	medium	medium	medium	medium	medium	narrow	medium
4930503O07Rik	control	control	control	control	control	control	control	control
4930504C09Rik	narrow	control	control	control	control	control	control	narrow
4930504O13Rik	control	control	control	control	control	control	control	control
4930505A04Rik	medium	medium	medium	narrow	narrow	narrow	narrow	narrow
4930505G20Rik	control	control	control	control	control	control	control	control
4930505K13Rik	control	control	control	control	medium	medium	medium	medium
4930505K14Rik	control	control	control	control	control	control	control	control
4930506A18Rik	control	control	broad	medium	control	control	control	control
4930506C21Rik	control	narrow	medium	medium	medium	medium	medium	medium
4930507D05Rik	narrow	medium	medium	medium	medium	medium	medium	medium
4930507D10Rik	control	control	control	control	control	medium	medium	medium
4930509E16Rik	control	medium	medium	medium	medium	medium	medium	broad
4930509J09Rik	control	control	control	control	control	control	control	control
4930509K18Rik	narrow	medium	control	control	control	narrow	broad	medium
4930511A02Rik	control	medium	medium	medium	medium	medium	narrow	narrow
4930511A08Rik	narrow	control	control	control	control	control	control	control
4930511E03Rik	control	control	control	control	control	control	control	control
4930511M06Rik	medium	medium	medium	control	control	control	narrow	control
4930512B01Rik	control	control	control	medium	medium	narrow	narrow	narrow
4930512J16Rik	control	narrow	control	control	control	control	control	control
4930512M02Rik	control	control	control	control	control	control	control	control
4930513D17Rik	control	control	control	control	control	control	control	control
4930513N10Rik	control	broad	broad	broad	broad	broad	broad	broad
4930513O06Rik	control	narrow	control	control	control	control	control	control
4930515B02Rik	control	medium	control	control	control	control	control	control
4930515G01Rik	control	medium	medium	broad	broad	broad	broad	broad
4930515G16Rik	control	control	control	control	control	control	control	control
4930515L03Rik	narrow	control	control	control	control	control	control	control
4930515L19Rik	control	control	control	control	control	control	control	control
4930517E11Rik	control	control	control	control	control	control	control	control
4930517M08Rik	control	control	control	control	control	control	control	control
4930518J21Rik	control	control	control	narrow	control	control	control	control
4930518P08Rik	control	control	control	control	narrow	narrow	control	control
4930519D14Rik	control	control	control	control	control	control	control	control
4930519F09Rik	control	control	control	control	control	control	control	control
4930519F16Rik	control	control	control	control	control	medium	control	medium
4930519F24Rik	narrow	control	control	control	control	control	control	control
4930519G04Rik	narrow	control	narrow	control	control	control	control	control
4930519H02Rik	control	control	control	control	control	control	control	control
4930519K11Rik	control	medium	medium	medium	medium	medium	narrow	medium
4930520O04Rik	control	control	narrow	narrow	medium	narrow	medium	medium
4930520P13Rik	medium	control	control	narrow	narrow	narrow	narrow	narrow
4930521E06Rik	control	control	control	control	control	control	control	control
4930522H14Rik	control	control	narrow	medium	control	medium	medium	medium
4930522O17Rik	narrow	narrow	medium	narrow	narrow	control	narrow	control
4930523C07Rik	control	narrow	narrow	narrow	control	narrow	narrow	narrow
4930523O13Rik	control	control	control	control	control	control	control	control
4930524B15Rik	control	narrow	medium	narrow	medium	medium	narrow	narrow
4930524B17Rik	control	control	control	control	control	control	control	control
4930524C18Rik	narrow	narrow	medium	narrow	control	control	control	control
4930524N10Rik	control	control	control	control	control	control	control	control
4930524O05Rik	control	control	control	control	control	control	control	control
4930524O08Rik	control	control	narrow	narrow	narrow	narrow	control	narrow
4930525C09Rik	control	control	control	control	control	control	control	control
4930525D18Rik	control	control	control	control	control	control	control	control
4930525G20Rik	control	medium	medium	narrow	medium	medium	medium	medium
4930526H09Rik	control	control	control	control	control	control	control	control
4930526I15Rik	medium	medium	medium	medium	medium	medium	medium	medium
4930526L06Rik	medium	control	narrow	narrow	control	control	control	control
4930527F14Rik	broad	control	control	control	control	control	control	control
4930527G23Rik	control	control	control	control	control	control	control	control
4930528A17Rik	control	medium	medium	medium	medium	medium	broad	medium
4930528D03Rik	control	control	control	control	control	narrow	narrow	medium
4930528G23Rik	control	medium	control	control	control	control	control	control
4930528H21Rik	control	control	control	control	control	control	control	control
4930528P14Rik	control	control	narrow	control	control	control	control	control
4930529C04Rik	control	control	medium	control	control	control	control	control
4930529K09Rik	control	control	control	control	control	control	control	control
4930529L06Rik	medium	control	control	control	control	control	control	control
4930532I03Rik	control	control	control	control	control	control	control	control
4930532M18Rik	control	control	control	control	control	narrow	narrow	narrow
4930533B01Rik	control	control	control	narrow	narrow	control	control	control
4930533N22Rik	control	control	control	control	control	control	control	control
4930533P14Rik	control	control	control	control	control	control	control	control
4930538K18Rik	control	control	control	control	control	control	control	control
4930539C22Rik	narrow	control	control	control	control	control	control	control
4930539E08Rik	control	control	control	control	control	control	control	control
4930539J05Rik	narrow	medium	medium	medium	medium	broad	broad	broad
4930539M17Rik	medium	control	narrow	medium	medium	medium	control	medium
4930539N22Rik	control	medium	control	control	control	control	control	control
4930540M03Rik	control	control	control	control	control	control	control	control
4930542C21Rik	narrow	narrow	medium	medium	medium	medium	control	control
4930542D17Rik	control	control	control	control	control	control	control	control
4930543E12Rik	control	control	control	control	control	control	control	control
4930543N07Rik	control	control	control	control	control	control	control	control
4930544D05Rik	control	control	narrow	narrow	medium	narrow	narrow	medium
4930544G11Rik	narrow	narrow	medium	narrow	narrow	control	narrow	control
4930544M13Rik	control	control	control	control	control	control	narrow	control
4930545E07Rik	control	control	control	control	control	control	control	control
4930545H06Rik	control	control	control	control	control	control	control	control
4930545L23Rik	medium	control	control	control	control	control	control	control
4930546C10Rik	control	control	control	control	control	control	control	control
4930546K05Rik	narrow	control	medium	control	control	control	control	control
4930547E08Rik	control	medium	medium	medium	medium	medium	medium	medium
4930547E14Rik	control	control	medium	medium	medium	narrow	medium	medium
4930548G14Rik	control	control	control	control	control	control	control	control
4930548H24Rik	control	control	medium	control	control	control	medium	medium
4930548J01Rik	medium	medium	control	control	control	control	control	control
4930548K13Rik	control	control	control	control	control	control	control	control
4930549C01Rik	narrow	medium	medium	broad	narrow	control	control	control
4930549C15Rik	control	control	control	control	control	control	control	control
4930549G23Rik	narrow	narrow	medium	broad	medium	medium	medium	broad
4930550C14Rik	control	narrow	broad	medium	medium	medium	medium	broad
4930550C17Rik	narrow	control	control	control	control	control	control	control
4930550L24Rik	control	control	narrow	narrow	control	control	narrow	narrow
4930552N02Rik	control	control	control	control	control	control	control	control
4930552P12Rik	control	control	control	narrow	control	narrow	medium	medium
4930553C11Rik	narrow	control	narrow	control	control	control	control	control
4930553E22Rik	control	control	control	control	control	control	control	control
4930554C24Rik	control	control	control	control	control	control	control	control
4930554G24Rik	control	control	control	control	control	control	control	control
4930554H23Rik	control	medium	medium	narrow	narrow	medium	narrow	medium
4930554I06Rik	control	control	control	control	control	control	broad	broad
4930555B11Rik	medium	medium	medium	medium	medium	medium	medium	medium
4930555B12Rik	medium	control	control	control	control	control	control	control
4930555G01Rik	control	control	control	control	control	control	control	control
4930555G21Rik	control	control	control	control	control	control	control	control
4930555K05Rik	control	control	control	control	control	control	control	control
4930556C24Rik	control	narrow	control	control	control	control	control	control
4930556G01Rik	medium	control	control	control	control	control	control	control
4930556J02Rik	control	control	control	control	control	control	control	control
4930556M19Rik	control	medium	medium	medium	medium	medium	broad	broad
4930556N09Rik	control	medium	medium	control	control	narrow	control	control
4930556N13Rik	control	control	control	medium	medium	broad	broad	broad
4930557A04Rik	medium	control	control	control	control	control	control	control
4930557F10Rik	narrow	control	medium	medium	medium	medium	medium	medium
4930557J02Rik	control	control	control	control	control	control	control	control
4930557K07Rik	control	control	control	control	narrow	narrow	medium	medium
4930558C23Rik	control	control	narrow	control	control	medium	broad	broad
4930558F17Rik	control	control	control	control	control	control	control	control
4930558G05Rik	control	control	control	narrow	control	control	control	narrow
4930558J18Rik	control	narrow	medium	medium	medium	medium	medium	medium
4930558K02Rik	control	control	narrow	control	control	control	control	control
4930559C10Rik	control	control	control	narrow	control	control	control	control
4930562C15Rik	control	control	control	control	control	control	control	control
4930562F07Rik	medium	control	control	control	control	control	control	control
4930563D23Rik	control	control	control	control	control	control	control	control
4930563E18Rik	control	medium	medium	medium	medium	medium	medium	medium
4930563E22Rik	control	narrow	medium	medium	medium	medium	medium	medium
4930563F08Rik	control	control	control	control	control	control	control	control
4930563H07Rik	control	control	control	control	control	control	control	control
4930563M20Rik	control	control	control	narrow	narrow	medium	control	control
4930563M21Rik	control	control	control	control	control	control	control	control
4930564C03Rik	control	control	control	control	control	control	control	control
4930564D02Rik	narrow	control	control	control	control	control	control	control
4930565D16Rik	control	control	control	control	control	control	control	control
4930565N06Rik	control	control	control	control	control	control	narrow	medium
4930567H12Rik	control	control	control	control	control	control	control	control
4930567H17Rik	control	control	control	control	control	control	control	control
4930567J20Rik	narrow	control	control	control	control	control	control	control
4930567K12Rik	control	control	control	control	control	control	control	control
4930567K20Rik	control	control	control	control	control	control	control	control
4930568D16Rik	narrow	narrow	narrow	control	control	control	control	control
4930568E12Rik	narrow	control	control	control	control	control	control	control
4930568G15Rik	control	control	medium	medium	medium	medium	narrow	narrow
4930570G19Rik	control	medium	medium	medium	medium	medium	medium	medium
4930571K23Rik	control	control	control	control	control	control	control	control
4930571O06Rik	medium	control	control	control	control	control	medium	control
4930572K03Rik	control	control	control	control	control	control	control	control
4930572O03Rik	control	control	control	control	control	control	control	control
4930572O13Rik	control	control	control	control	control	control	control	control
4930573O16Rik	control	control	control	control	control	control	control	control
4930577N17Rik	control	narrow	medium	medium	medium	medium	broad	medium
4930578C19Rik	control	control	medium	control	control	control	control	control
4930578E11Rik	control	control	control	control	control	control	control	control
4930578I06Rik	control	control	control	control	control	control	control	control
4930578M01Rik	medium	medium	narrow	narrow	narrow	medium	broad	broad
4930578N18Rik	control	control	control	control	control	control	control	control
4930579F01Rik	medium	narrow	narrow	control	medium	medium	narrow	medium
4930579G18Rik	control	control	control	narrow	control	narrow	broad	broad
4930579G24Rik	medium	narrow	medium	medium	narrow	medium	broad	broad
4930579H20Rik	control	control	control	control	control	control	control	control
4930579J19Rik	control	control	control	narrow	control	control	control	control
4930579K19Rik	medium	narrow	medium	medium	medium	medium	medium	medium
4930579P08Rik	control	medium	narrow	narrow	medium	narrow	narrow	medium
4930581F22Rik	control	control	medium	narrow	medium	narrow	medium	narrow
4930583K01Rik	narrow	medium	medium	medium	broad	broad	broad	broad
4930583P06Rik	control	control	control	control	control	control	control	control
4930584F24Rik	control	control	control	control	control	control	control	control
4930586N03Rik	narrow	control	medium	medium	medium	medium	medium	medium
4930587E11Rik	control	control	control	control	control	control	control	control
4930590J08Rik	control	control	control	control	control	control	control	control
4930590L20Rik	control	control	control	control	control	control	control	control
4930591A17Rik	control	control	control	control	narrow	medium	medium	medium
4930591E09Rik	control	control	control	control	control	control	control	control
4930592A05Rik	control	control	control	control	control	control	control	control
4930592I03Rik	control	control	control	control	control	control	medium	broad
4930593A02Rik	control	medium	medium	medium	medium	medium	medium	broad
4930593C16Rik	control	medium	narrow	narrow	control	control	narrow	narrow
4930594C11Rik	control	control	control	broad	narrow	control	control	control
4930594O21Rik	control	control	control	control	control	control	control	control
4930595D18Rik	control	control	control	control	control	control	control	control
4930595M18Rik	control	control	control	control	control	control	control	control
4930596D02Rik	control	control	control	control	control	control	control	control
4930596I21Rik	control	control	control	control	medium	broad	medium	broad
4930597A21Rik	control	control	control	control	control	control	control	control
4930597G03Rik	control	control	control	control	control	control	control	control
4930598F16Rik	control	control	control	control	control	control	control	control
4930599N23Rik	medium	medium	medium	medium	medium	medium	medium	medium
4931402G19Rik	control	control	control	control	control	control	control	control
4931403E22Rik	control	control	control	control	control	control	control	control
4931403G20Rik	control	control	control	control	control	control	control	control
4931406B18Rik	control	control	narrow	control	control	narrow	control	narrow
4931406C07Rik	control	control	medium	medium	narrow	narrow	narrow	narrow
4931406H21Rik	control	control	control	control	control	control	broad	broad
4931406P16Rik	control	control	control	narrow	narrow	narrow	medium	narrow
4931408C20Rik	medium	medium	control	control	control	control	control	control
4931408D14Rik	broad	medium	medium	narrow	narrow	control	narrow	narrow
4931409K22Rik	control	control	medium	medium	medium	broad	medium	medium
4931414P19Rik	medium	medium	narrow	narrow	medium	medium	medium	medium
4931417E11Rik	control	narrow	control	control	control	control	control	control
4931419H13Rik	medium	narrow	narrow	narrow	narrow	narrow	narrow	narrow
4931420L22Rik	control	control	control	control	control	control	control	control
4931423N10Rik	narrow	narrow	narrow	control	control	control	control	control
4931428F04Rik	control	narrow	medium	medium	medium	medium	medium	medium
4931428L18Rik	narrow	narrow	medium	control	control	control	narrow	control
4931429L15Rik	control	control	narrow	control	control	control	control	control
4931429P17Rik	control	medium	medium	narrow	narrow	control	control	control
4931430N09Rik	control	control	control	control	control	control	control	control
4931431B13Rik	control	control	control	control	control	control	control	control
4931431C16Rik	control	control	control	control	control	control	control	control
4931431F19Rik	control	control	narrow	control	control	control	control	control
4931440F15Rik	control	control	narrow	narrow	medium	medium	medium	medium
4931440J10Rik	control	narrow	medium	medium	medium	medium	medium	medium
4931440P22Rik	medium	medium	medium	broad	broad	medium	medium	medium
4932411N23Rik	control	control	control	control	control	control	control	control
4932412D23Rik	medium	medium	medium	medium	medium	medium	medium	medium
4932413F04Rik	control	control	control	narrow	narrow	narrow	narrow	narrow
4932414J04Rik	control	control	control	control	control	control	control	control
4932414N04Rik	control	control	control	control	control	control	control	control
4932415M13Rik	control	control	control	control	control	control	control	control
4932416H05Rik	narrow	narrow	broad	broad	broad	broad	broad	broad
4932429P05Rik	control	control	control	control	control	control	control	control
4932435O22Rik	control	narrow	control	control	control	control	control	control
4932438A13Rik	control	narrow	narrow	medium	medium	medium	medium	medium
4932438H23Rik	control	narrow	medium	narrow	narrow	control	control	control
4932441J04Rik	narrow	narrow	broad	medium	broad	medium	medium	medium
4932443I19Rik	control	narrow	control	control	control	control	control	control
4932702P03Rik	control	medium	medium	narrow	narrow	medium	narrow	medium
4933400A11Rik	control	control	control	control	control	control	control	control
4933400B14Rik	control	control	control	control	control	control	control	control
4933400C23Rik	control	control	control	control	control	control	control	control
4933400F21Rik	control	control	control	control	control	control	control	control
4933400L20Rik	narrow	control	control	control	control	control	control	control
4933401B06Rik	control	medium	narrow	control	control	control	control	control
4933401D09Rik	medium	medium	medium	control	control	control	narrow	control
4933401H06Rik	control	control	medium	narrow	control	control	control	control
4933402C06Rik	control	control	control	control	control	control	control	control
4933402D24Rik	medium	narrow	control	control	control	control	control	control
4933402E13Rik	control	control	control	control	control	control	control	control
4933402J07Rik	control	control	control	control	control	medium	medium	medium
4933402J10Rik	control	control	control	control	control	control	control	control
4933402J15Rik	control	control	narrow	narrow	control	control	narrow	control
4933402N03Rik	control	control	control	control	control	control	control	control
4933402N22Rik	control	control	control	control	control	control	control	control
4933402P03Rik	narrow	narrow	narrow	control	narrow	narrow	control	control
4933403O08Rik	narrow	narrow	control	control	control	control	control	control
4933404G15Rik	control	control	control	control	control	control	control	control
4933404K08Rik	control	control	narrow	medium	medium	medium	medium	medium
4933404K13Rik	medium	narrow	control	medium	medium	medium	medium	medium
4933404O12Rik	control	control	medium	narrow	narrow	narrow	medium	medium
4933405D12Rik	control	narrow	medium	medium	medium	medium	broad	broad
4933405E24Rik	control	control	control	control	control	control	control	control
4933405L10Rik	medium	control	broad	narrow	medium	narrow	narrow	medium
4933405O20Rik	control	control	control	control	control	control	control	control
4933406C10Rik	control	medium	medium	medium	medium	medium	medium	medium
4933406D12Rik	medium	control	broad	medium	medium	medium	medium	broad
4933406F09Rik	control	control	control	control	control	control	control	control
4933406G16Rik	control	control	control	control	control	control	control	control
4933406I18Rik	narrow	medium	medium	medium	medium	medium	medium	medium
4933406J10Rik	control	control	control	control	control	control	control	control
4933406K04Rik	control	control	medium	narrow	narrow	narrow	control	control
4933406M09Rik	medium	medium	medium	narrow	control	narrow	narrow	medium
4933407E24Rik	control	control	control	control	control	control	control	control
4933407G14Rik	control	control	control	control	control	control	control	control
4933407I05Rik	medium	narrow	narrow	control	narrow	narrow	narrow	control
4933407K13Rik	control	control	narrow	narrow	narrow	narrow	medium	broad
4933407L21Rik	narrow	narrow	control	control	control	control	control	control
4933408B17Rik	control	control	control	medium	medium	control	control	control
4933408J17Rik	control	medium	medium	medium	medium	medium	medium	medium
4933408N05Rik	narrow	medium	control	narrow	narrow	control	control	control
4933409G03Rik	control	control	control	control	control	control	control	control
4933411E08Rik	narrow	medium	medium	medium	medium	medium	medium	medium
4933411G06Rik	control	control	narrow	control	control	control	control	control
4933411K16Rik	medium	medium	medium	control	control	narrow	control	control
4933412E12Rik	control	narrow	medium	medium	medium	medium	medium	broad
4933412E24Rik	control	control	control	control	control	control	control	control
4933412O06Rik	medium	control	narrow	control	control	control	control	control
4933413G19Rik	narrow	medium	control	control	control	control	control	control
4933413J09Rik	control	medium	narrow	control	control	narrow	narrow	narrow
4933413L06Rik	control	control	control	control	control	control	control	control
4933415F23Rik	narrow	narrow	medium	narrow	narrow	narrow	control	control
4933416C03Rik	control	control	control	narrow	medium	narrow	narrow	narrow
4933416E03Rik	control	control	narrow	control	control	control	control	control
4933416I08Rik	control	control	control	control	control	control	control	control
4933416M06Rik	medium	control	narrow	control	control	control	control	control
4933416M07Rik	control	narrow	control	narrow	narrow	medium	control	medium
4933417A18Rik	control	narrow	control	control	control	control	medium	medium
4933417D19Rik	control	medium	medium	medium	medium	medium	medium	medium
4933417E11Rik	control	control	control	control	control	control	narrow	control
4933417G07Rik	control	narrow	control	control	control	control	control	control
4933417O13Rik	narrow	narrow	narrow	control	control	control	control	control
4933421I07Rik	control	control	control	control	control	control	control	control
4933421O10Rik	control	medium	medium	medium	medium	medium	medium	medium
4933422A05Rik	control	control	control	control	control	control	control	control
4933424G05Rik	control	control	narrow	control	medium	medium	medium	medium
4933424G06Rik	control	control	narrow	control	control	control	control	control
4933425B07Rik	control	control	narrow	control	control	control	control	control
4933425L06Rik	control	control	narrow	narrow	control	narrow	control	control
4933427D06Rik	medium	narrow	control	control	control	control	control	control
4933427D14Rik	control	control	medium	control	control	control	control	control
4933427E11Rik	control	control	medium	medium	medium	medium	medium	medium
4933427E13Rik	control	control	control	control	control	control	control	control
4933427G17Rik	control	medium	medium	medium	medium	medium	medium	medium
4933427I22Rik	control	control	control	control	control	control	control	control
4933428C19Rik	control	control	control	control	control	control	control	control
4933428G20Rik	control	control	medium	narrow	narrow	narrow	narrow	narrow
4933429K18Rik	control	broad	broad	medium	medium	medium	control	control
4933429O19Rik	control	narrow	control	control	control	control	control	control
4933430H16Rik	control	control	medium	control	control	control	control	narrow
4933430I17Rik	medium	medium	broad	broad	broad	broad	broad	broad
4933430M04Rik	control	narrow	control	control	control	control	control	control
4933430N04Rik	control	control	narrow	control	control	control	control	control
4933431E20Rik	control	narrow	narrow	narrow	narrow	narrow	narrow	narrow
4933431G14Rik	control	control	narrow	narrow	narrow	control	control	control
4933432G23Rik	control	narrow	control	control	control	control	control	control
4933432I03Rik	control	control	control	control	control	control	control	control
4933432I09Rik	narrow	control	narrow	control	control	control	control	control
4933432K03Rik	control	control	control	control	control	control	control	control
4933433F19Rik	control	control	control	control	control	control	control	control
4933433G08Rik	control	control	control	control	control	control	control	control
4933433G15Rik	narrow	narrow	broad	broad	broad	broad	broad	broad
4933433G19Rik	control	control	control	control	control	control	control	control
4933433H22Rik	control	control	control	control	control	control	control	control
4933434E20Rik	control	medium	medium	broad	broad	broad	broad	broad
4933436E23Rik	control	control	medium	control	control	control	control	control
4933436H12Rik	control	control	control	control	control	control	control	control
4933436I01Rik	control	control	control	control	control	control	control	control
4933438B17Rik	control	control	control	control	control	control	control	control
4933438K21Rik	control	control	control	control	control	control	control	control
4933439C10Rik	control	medium	medium	medium	medium	medium	medium	medium
4933439K11Rik	control	control	narrow	control	control	control	control	control
4933440J02Rik	control	medium	medium	medium	medium	medium	broad	broad
4933440M02Rik	control	control	control	control	control	control	control	control
5031410I06Rik	control	control	control	control	control	control	control	control
5031414D18Rik	medium	medium	narrow	narrow	narrow	narrow	narrow	narrow
5031425E22Rik	control	medium	medium	medium	medium	broad	broad	broad
5031425F14Rik	control	control	control	control	control	control	control	control
5031426D15Rik	control	control	control	control	control	control	control	control
5031434C07Rik	control	control	control	control	control	control	control	control
5031434O11Rik	control	control	medium	medium	medium	medium	medium	medium
5031439G07Rik	narrow	control	medium	broad	broad	broad	medium	broad
5033403F01Rik	control	medium	medium	narrow	medium	medium	medium	medium
5033403H07Rik	control	control	narrow	narrow	broad	broad	narrow	broad
5033404E19Rik	medium	narrow	control	control	control	control	control	control
5033406O09Rik	control	medium	medium	control	control	narrow	medium	medium
5033428I22Rik	control	medium	control	narrow	narrow	control	control	control
5330411J11Rik	medium	narrow	narrow	control	medium	medium	broad	broad
5330413P13Rik	control	narrow	control	control	control	control	narrow	control
5330417C22Rik	medium	medium	medium	control	control	control	control	control
5330434G04Rik	control	control	control	control	control	control	control	control
5330439B14Rik	control	control	control	control	control	control	control	control
5430401F13Rik	control	control	control	control	control	control	control	control
5430402E10Rik	control	control	control	control	control	control	control	control
5430402O13Rik	medium	medium	medium	broad	medium	medium	medium	medium
5430403N17Rik	control	control	control	control	control	control	control	control
5430405H02Rik	control	medium	medium	broad	broad	broad	broad	broad
5430416N02Rik	control	medium	medium	medium	medium	broad	broad	broad
5430416O09Rik	control	broad	broad	narrow	control	control	narrow	narrow
5430419D17Rik	control	control	control	control	control	control	narrow	control
5430421F17Rik	medium	medium	medium	control	control	control	control	narrow
5430425K12Rik	control	control	control	control	control	control	control	control
5430427M07Rik	control	control	control	control	control	control	control	control
5430427O19Rik	medium	narrow	control	control	control	control	control	control
5430428K19Rik	control	control	control	control	control	control	control	control
5430431A17Rik	control	control	control	control	control	control	control	control
5430434I15Rik	control	control	control	control	control	control	control	control
5430437J10Rik	medium	control	control	control	control	control	control	control
5430440P10Rik	control	control	medium	control	control	control	control	control
5530400C23Rik	control	control	control	control	control	control	control	control
5530401A14Rik	control	control	control	control	control	control	control	control
5530601H04Rik	control	narrow	narrow	narrow	medium	medium	medium	medium
5730403I07Rik	narrow	medium	medium	medium	control	control	control	control
5730405O15Rik	narrow	narrow	medium	medium	medium	medium	broad	medium
5730408K05Rik	medium	narrow	broad	broad	broad	broad	broad	broad
5730409E04Rik	control	narrow	narrow	narrow	medium	narrow	narrow	medium
5730412P04Rik	control	control	control	control	control	control	control	control
5730416F02Rik	control	control	control	control	control	control	medium	medium
5730420D15Rik	control	medium	medium	medium	medium	medium	medium	medium
5730422E09Rik	control	medium	medium	narrow	narrow	narrow	narrow	broad
5730435O14Rik	control	control	control	control	control	control	medium	medium
5730455P16Rik	medium	broad	medium	narrow	narrow	medium	medium	broad
5730460C07Rik	control	control	control	control	control	control	control	control
5730480H06Rik	control	control	control	control	control	control	control	control
5730488B01Rik	control	control	medium	medium	medium	medium	narrow	medium
5730507C01Rik	control	narrow	medium	medium	medium	medium	medium	medium
5730508B09Rik	medium	narrow	narrow	narrow	narrow	medium	medium	medium
5730522E02Rik	control	control	medium	medium	medium	medium	narrow	medium
5730559C18Rik	control	medium	narrow	narrow	narrow	narrow	medium	narrow
5830411N06Rik	control	control	control	control	control	control	control	control
5830416I19Rik	medium	control	medium	control	control	control	control	control
5830417I10Rik	control	narrow	medium	medium	medium	medium	medium	medium
5830418P13Rik	control	narrow	medium	medium	narrow	narrow	broad	narrow
5830428M24Rik	control	medium	medium	narrow	medium	medium	medium	narrow
5830432E09Rik	control	control	control	control	control	control	narrow	narrow
5830444B04Rik	control	control	control	control	control	control	narrow	narrow
5830454E08Rik	control	medium	narrow	broad	broad	broad	broad	broad
5830473C10Rik	medium	medium	medium	control	control	control	control	control
5930403L14Rik	medium	medium	medium	medium	medium	medium	medium	medium
5930412G12Rik	narrow	control	medium	narrow	medium	medium	medium	medium
5930430L01Rik	control	control	narrow	medium	narrow	medium	narrow	narrow
5930438M14Rik	control	control	broad	control	control	control	control	control
6030407O03Rik	medium	narrow	narrow	narrow	narrow	control	control	narrow
6030408B16Rik	control	control	control	control	control	control	control	control
6030419C18Rik	control	narrow	medium	narrow	medium	medium	medium	medium
6030440G07Rik	medium	medium	broad	medium	medium	medium	narrow	broad
6030443J06Rik	control	medium	narrow	narrow	narrow	narrow	broad	broad
6030458C11Rik	medium	medium	medium	medium	medium	broad	broad	broad
6030466F02Rik	control	narrow	control	control	control	control	narrow	control
6030468B19Rik	control	control	medium	broad	medium	narrow	control	control
6030469F06Rik	control	control	control	control	control	control	control	control
6030471H07Rik	control	control	control	control	control	control	control	control
6030498E09Rik	narrow	control	control	control	control	control	control	control
6230400D17Rik	control	narrow	narrow	broad	medium	broad	broad	broad
6330403K07Rik	control	narrow	medium	narrow	narrow	control	narrow	narrow
6330407A03Rik	medium	narrow	control	control	control	control	control	control
6330408A02Rik	control	narrow	narrow	medium	medium	medium	medium	medium
6330409D20Rik	control	control	control	control	control	narrow	narrow	narrow
6330410L21Rik	control	control	control	control	control	control	narrow	control
6330415B21Rik	control	control	control	control	control	control	control	control
6330415G19Rik	medium	medium	broad	broad	broad	broad	broad	broad
6330416G13Rik	narrow	control	medium	medium	broad	medium	medium	broad
6330418K02Rik	control	narrow	medium	medium	medium	medium	broad	broad
6330549D23Rik	narrow	narrow	broad	broad	medium	medium	broad	broad
6430411K18Rik	control	control	control	control	control	control	control	control
6430503K07Rik	control	medium	broad	narrow	broad	broad	narrow	narrow
6430531B16Rik	control	control	narrow	narrow	narrow	narrow	narrow	medium
6430548M08Rik	control	control	control	control	control	control	narrow	control
6430550D23Rik	control	control	control	medium	medium	control	control	control
6430562O15Rik	control	control	medium	control	narrow	control	control	control
6430571L13Rik	control	medium	medium	narrow	narrow	narrow	medium	broad
6430573F11Rik	control	narrow	control	control	control	control	control	control
6430584L05Rik	control	control	control	control	control	control	control	control
6430710C18Rik	control	narrow	narrow	narrow	medium	medium	medium	medium
6530402F18Rik	control	medium	medium	medium	medium	medium	medium	medium
6530403H02Rik	control	control	narrow	control	control	control	control	control
6530411M01Rik	control	narrow	medium	control	control	control	control	control
6720468P15Rik	control	control	control	control	control	control	control	control
6720483E21Rik	control	medium	medium	control	medium	medium	narrow	medium
6720489N17Rik	medium	medium	medium	narrow	narrow	narrow	medium	narrow
6820408C15Rik	narrow	medium	medium	medium	medium	broad	medium	broad
6820431F20Rik	control	control	narrow	narrow	narrow	narrow	narrow	narrow
7420426K07Rik	control	medium	narrow	control	control	control	control	control
7420461P10Rik	medium	narrow	control	control	control	broad	narrow	narrow
7420700N18Rik	control	narrow	control	narrow	control	control	control	control
7420701I03Rik	medium	medium	medium	control	control	control	control	control
7530416G11Rik	control	control	control	control	control	control	control	control
7630403G23Rik	control	control	control	control	control	control	control	control
8030411F24Rik	control	control	control	control	control	medium	narrow	control
8030423F21Rik	control	control	medium	control	control	control	control	control
8030423J24Rik	control	control	control	control	control	control	control	control
8030442B05Rik	control	control	control	control	control	control	control	control
8030443G20Rik	control	control	narrow	control	control	control	control	control
8030451O07Rik	control	control	control	control	control	control	control	control
8030455M16Rik	control	control	control	control	control	narrow	narrow	narrow
8030462N17Rik	narrow	narrow	broad	broad	medium	medium	broad	broad
8430408G22Rik	control	control	control	control	control	control	medium	narrow
8430422H06Rik	medium	control	control	control	control	control	control	medium
8430423G03Rik	broad	control	control	control	control	control	control	control
8430426J06Rik	control	control	control	medium	narrow	control	control	control
8430429K09Rik	control	medium	medium	broad	medium	medium	broad	broad
8430430B14Rik	control	control	medium	control	control	control	medium	medium
8430431K14Rik	control	control	control	control	control	control	control	control
8430436N08Rik	medium	control	control	control	control	control	control	control
8430437L04Rik	control	control	control	control	control	control	control	control
9030025P20Rik	control	control	control	narrow	narrow	narrow	narrow	narrow
9030204H09Rik	control	control	control	control	control	control	control	control
9030404E10Rik	control	control	control	control	control	control	narrow	narrow
9030612E09Rik	narrow	broad	medium	medium	medium	medium	medium	medium
9030617O03Rik	control	control	control	control	control	medium	medium	narrow
9030619P08Rik	control	control	control	control	control	control	control	control
9030624G23Rik	control	narrow	medium	medium	medium	medium	medium	medium
9030624J02Rik	medium	medium	medium	medium	broad	broad	broad	broad
9030625G05Rik	medium	medium	broad	medium	control	control	control	control
9130008F23Rik	medium	narrow	medium	medium	medium	medium	medium	broad
9130011E15Rik	control	medium	medium	broad	medium	medium	medium	broad
9130015A21Rik	control	control	control	control	control	control	control	control
9130015L21Rik	control	control	control	control	control	control	control	control
9130019O22Rik	medium	medium	medium	narrow	medium	medium	medium	medium
9130019P16Rik	control	narrow	narrow	narrow	narrow	narrow	narrow	narrow
9130023H24Rik	control	narrow	medium	medium	broad	medium	medium	medium
9130024F11Rik	medium	medium	medium	broad	broad	broad	broad	broad
9130204L05Rik	control	control	control	control	control	control	control	control
9130209A04Rik	narrow	control	medium	narrow	control	control	control	control
9130221F21Rik	control	control	control	control	narrow	narrow	medium	narrow
9130221H12Rik	control	control	control	control	control	control	control	control
9130227L01Rik	control	control	control	narrow	control	narrow	control	control
9130230L23Rik	medium	medium	medium	medium	medium	medium	medium	medium
9130401M01Rik	medium	medium	medium	medium	medium	narrow	narrow	medium
9130409I23Rik	control	control	narrow	narrow	control	control	control	control
9130409J20Rik	control	control	narrow	narrow	narrow	narrow	narrow	narrow
9230009I02Rik	control	control	control	control	control	narrow	control	narrow
9230102K24Rik	control	control	control	narrow	control	control	narrow	narrow
9230102O04Rik	medium	medium	medium	medium	medium	medium	medium	medium
9230104L09Rik	narrow	control	control	control	control	control	control	control
9230105E05Rik	control	control	control	control	control	control	control	control
9230110C19Rik	control	medium	medium	medium	medium	medium	medium	medium
9230110F15Rik	control	control	control	control	control	control	control	control
9230112D13Rik	control	control	medium	narrow	control	narrow	narrow	broad
9230112J17Rik	medium	medium	control	control	control	control	control	control
9230114K14Rik	control	control	medium	medium	medium	medium	broad	broad
9230116L04Rik	control	control	control	medium	narrow	narrow	narrow	medium
9230116N13Rik	control	control	narrow	narrow	medium	medium	medium	medium
9230117E06Rik	control	control	control	control	control	control	control	control
9330020H09Rik	broad	narrow	medium	broad	broad	broad	broad	broad
9330102E08Rik	control	control	control	control	control	control	control	control
9330111N05Rik	medium	control	medium	medium	medium	medium	narrow	medium
9330117O12Rik	control	control	control	control	control	control	control	control
9330133O14Rik	control	narrow	narrow	medium	medium	medium	medium	medium
9330136K24Rik	medium	control	broad	narrow	narrow	broad	narrow	narrow
9330151L19Rik	medium	medium	medium	broad	broad	broad	broad	broad
9330158H04Rik	control	control	narrow	control	control	control	control	control
9330159F19Rik	control	control	control	control	control	control	control	control
9330159M07Rik	control	narrow	narrow	medium	medium	narrow	narrow	narrow
9330162012Rik	medium	medium	medium	narrow	medium	medium	medium	medium
9330162B11Rik	medium	control	narrow	control	control	control	control	control
9330175E14Rik	medium	medium	narrow	control	control	control	control	narrow
9330175M20Rik	narrow	narrow	control	control	control	control	control	narrow
9330178D15Rik	control	control	control	control	control	control	control	control
9330179D12Rik	control	medium	broad	control	medium	medium	medium	narrow
9330182L06Rik	control	medium	medium	narrow	narrow	medium	narrow	medium
9330182O14Rik	narrow	medium	medium	control	control	control	control	control
9330188P03Rik	control	control	narrow	control	control	control	control	control
9330199G10Rik	narrow	control	control	control	control	control	control	control
9430007A20Rik	control	control	control	control	control	control	control	control
9430014N10Rik	control	control	control	control	control	control	control	control
9430015G10Rik	control	narrow	medium	medium	medium	medium	broad	broad
9430016H08Rik	narrow	narrow	medium	medium	medium	medium	broad	broad
9430018G01Rik	control	control	control	control	control	control	control	narrow
9430019J16Rik	medium	control	control	control	control	control	control	control
9430020K01Rik	control	medium	medium	medium	medium	medium	medium	medium
9430021M05Rik	narrow	medium	medium	medium	medium	narrow	narrow	narrow
9430037G07Rik	control	control	control	medium	medium	broad	medium	medium
9430038I01Rik	control	medium	broad	broad	medium	medium	medium	broad
9430041J12Rik	medium	medium	medium	control	control	narrow	narrow	narrow
9430060I03Rik	control	control	control	control	control	control	control	control
9430065F17Rik	control	narrow	broad	medium	medium	medium	broad	broad
9430069I07Rik	medium	control	control	control	control	control	control	control
9430078K24Rik	control	control	control	control	control	control	control	control
9430083A17Rik	narrow	medium	medium	medium	medium	broad	broad	broad
9430091E24Rik	control	medium	broad	broad	broad	broad	medium	broad
9530002B09Rik	control	control	control	control	control	control	control	control
9530003J23Rik	control	medium	control	control	medium	medium	medium	medium
9530014B07Rik	control	control	control	control	control	control	control	control
9530020I12Rik	narrow	medium	medium	narrow	narrow	control	narrow	control
9530026F06Rik	medium	medium	medium	control	control	medium	control	narrow
9530026P05Rik	control	control	medium	medium	medium	medium	medium	medium
9530027J09Rik	medium	narrow	medium	medium	medium	medium	medium	medium
9530036O11Rik	medium	broad	narrow	medium	medium	medium	narrow	narrow
9530051G07Rik	control	medium	medium	narrow	medium	medium	medium	medium
9530052E02Rik	control	broad	broad	medium	medium	medium	medium	medium
9530053A07Rik	control	control	control	control	control	control	control	control
9530059O14Rik	control	narrow	medium	narrow	medium	medium	broad	broad
9530062K07Rik	narrow	control	medium	medium	medium	medium	broad	broad
9530068E07Rik	control	narrow	medium	medium	medium	medium	broad	broad
9530077C05Rik	medium	medium	narrow	narrow	narrow	narrow	narrow	narrow
9530080O11Rik	control	narrow	medium	narrow	medium	medium	narrow	narrow
9530082P21Rik	narrow	control	control	narrow	broad	broad	narrow	narrow
9530091C08Rik	control	control	control	control	control	control	control	control
9630001P10Rik	control	narrow	medium	medium	medium	narrow	narrow	medium
9630013A20Rik	control	control	control	control	control	control	control	control
9630013K17Rik	control	control	control	control	control	control	control	control
9630028B13Rik	control	control	control	control	control	control	control	control
9630028H03Rik	control	control	control	control	control	control	control	control
9630028I04Rik	control	control	control	control	narrow	control	control	control
9830107B12Rik	control	control	control	control	control	control	control	control
9830132P13Rik	control	control	control	control	control	control	control	control
9830147E19Rik	control	control	control	control	control	control	medium	medium
9830166K06Rik	control	medium	medium	narrow	narrow	medium	narrow	medium
9930012K11Rik	control	control	medium	narrow	medium	medium	medium	medium
9930014A18Rik	control	narrow	medium	medium	medium	medium	medium	broad
9930021J03Rik	control	medium	medium	medium	medium	medium	broad	medium
9930104L06Rik	control	control	medium	broad	medium	medium	medium	medium
9930111H07Rik	control	control	broad	broad	broad	medium	medium	medium
9930111J21Rik1	control	control	control	control	control	control	control	control
9930111J21Rik2	control	control	narrow	control	control	control	control	control
a	control	control	control	control	control	control	control	narrow
A130010J15Rik	medium	control	medium	medium	medium	medium	medium	medium
A130077B15Rik	control	control	control	control	control	control	control	control
A1bg	control	narrow	control	control	control	control	control	control
A1cf	control	control	control	control	control	control	control	control
A230001M10Rik	control	control	control	control	control	control	control	control
A230009B12Rik	narrow	control	control	control	control	medium	medium	narrow
A230020J21Rik	control	narrow	medium	medium	medium	medium	medium	medium
A230028O05Rik	control	medium	medium	medium	medium	medium	medium	medium
A230046K03Rik	narrow	narrow	narrow	medium	medium	medium	medium	medium
A230050P20Rik	control	medium	narrow	narrow	narrow	narrow	control	control
A230056J06Rik	narrow	medium	medium	medium	broad	broad	broad	broad
A230056P14Rik	medium	medium	medium	broad	medium	medium	broad	broad
A230057D06Rik	control	control	control	control	control	control	control	control
A230065H16Rik	control	narrow	narrow	control	control	control	control	control
A230070E04Rik	control	medium	medium	medium	medium	medium	medium	medium
A230072C01Rik	narrow	medium	broad	broad	medium	medium	medium	medium
A230072E10Rik	control	medium	medium	medium	medium	medium	medium	medium
A230077H06Rik	narrow	narrow	medium	narrow	medium	medium	narrow	narrow
A230103J11Rik	control	medium	medium	broad	broad	broad	broad	broad
A230108P19Rik	control	control	control	control	control	control	control	control
A2m	control	control	control	control	control	control	control	control
A330008L17Rik	control	medium	medium	medium	medium	medium	medium	narrow
A330009N23Rik	control	control	broad	narrow	medium	medium	medium	narrow
A330015K06Rik	medium	control	control	control	control	control	control	control
A330023F24Rik	control	narrow	control	control	control	control	control	control
A330032B11Rik	control	control	medium	broad	broad	broad	broad	broad
A330033J07Rik	control	control	medium	medium	medium	medium	medium	medium
A330035P11Rik	narrow	medium	medium	broad	medium	medium	broad	broad
A330040F15Rik	control	medium	medium	narrow	narrow	narrow	narrow	narrow
A330041J22Rik	narrow	broad	medium	medium	medium	medium	broad	broad
A330048O09Rik	control	control	control	control	control	control	control	control
A330049N07Rik	control	control	control	control	control	control	control	control
A330069E16Rik	medium	control	broad	medium	medium	medium	medium	broad
A330070K13Rik	control	control	control	control	control	control	control	control
A330074K22Rik	control	medium	medium	medium	medium	medium	medium	medium
A330076C08Rik	control	medium	control	control	control	control	control	control
A330076H08Rik	control	control	control	control	control	control	control	control
A330093E20Rik	control	control	control	control	control	narrow	medium	control
A330102I10Rik	control	control	medium	narrow	narrow	control	narrow	narrow
A3galt2	control	narrow	narrow	control	control	control	control	control
A430005L14Rik	control	medium	medium	medium	medium	medium	medium	medium
A430033K04Rik	medium	narrow	narrow	narrow	narrow	medium	medium	medium
A430035B10Rik	medium	medium	medium	medium	medium	medium	medium	medium
A430046D13Rik	control	medium	medium	medium	medium	medium	medium	broad
A430078G23Rik	control	control	control	control	narrow	control	narrow	medium
A430078I02Rik	control	narrow	control	medium	medium	broad	medium	broad
A430085M09Rik	control	control	control	control	control	control	control	control
A430088P11Rik	control	control	medium	control	control	control	control	control
A430089I19Rik	control	control	control	control	control	control	control	control
A430090L17Rik	control	control	narrow	control	control	control	control	control
A430093F15Rik	control	control	control	control	control	control	control	control
A430105I19Rik	control	control	narrow	control	control	control	control	control
A4galt	control	medium	broad	medium	medium	broad	broad	broad
A4gnt	control	control	control	control	control	control	control	control
A530006G24Rik	control	control	control	control	control	control	control	control
A530013C23Rik	control	narrow	medium	medium	medium	medium	medium	medium
A530016L24Rik	control	control	control	control	control	control	control	control
A530032D15Rik	control	control	control	broad	narrow	medium	narrow	narrow
A530046M15Rik	narrow	control	control	control	control	control	control	control
A530050N04Rik	control	narrow	medium	control	control	control	control	control
A530053G22Rik	control	control	control	control	control	control	control	control
A530058N18Rik	control	narrow	narrow	narrow	medium	narrow	narrow	narrow
A530064D06Rik	narrow	control	narrow	control	control	control	control	control
A530065N20Rik	control	control	narrow	control	control	control	control	control
A530072M11Rik	medium	medium	medium	medium	medium	medium	medium	medium
A530088E08Rik	narrow	narrow	medium	control	control	control	control	control
A530099J19Rik	control	control	control	control	control	control	control	control
A630001G21Rik	medium	control	medium	medium	medium	medium	medium	medium
A630010A05Rik	control	control	control	control	control	control	narrow	control
A630012P03Rik	control	control	control	control	control	control	control	control
A630019I02Rik	narrow	narrow	medium	control	narrow	medium	control	narrow
A630020A06	control	medium	medium	medium	medium	medium	broad	broad
A630023A22Rik	control	control	control	control	control	medium	control	control
A630023P12Rik	control	narrow	control	control	control	control	control	control
A630033H20Rik	control	control	control	control	control	control	control	control
A630066F11Rik	control	medium	medium	medium	medium	broad	broad	broad
A630072M18Rik	medium	broad	medium	broad	broad	broad	broad	broad
A630073D07Rik	control	control	control	control	control	control	control	control
A630075F10Rik	medium	medium	medium	narrow	narrow	narrow	narrow	narrow
A630076J17Rik	control	control	control	control	control	control	control	control
A630077J23Rik	control	control	control	control	control	control	control	narrow
A630089N07Rik	narrow	narrow	medium	medium	medium	broad	broad	broad
A630095E13Rik	control	control	control	control	control	control	control	control
A630095N17Rik	control	control	control	control	control	medium	medium	control
A730004F24Rik	control	medium	narrow	control	control	control	control	control
A730006G06Rik	control	control	control	control	control	control	control	control
A730017C20Rik	control	medium	narrow	control	control	control	control	control
A730017L22Rik	medium	medium	medium	medium	medium	medium	medium	broad
A730018C14Rik	control	control	control	control	control	control	control	control
A730020E08Rik	control	narrow	medium	narrow	medium	medium	medium	broad
A730020M07Rik	control	control	control	control	control	control	control	control
A730036I17Rik	narrow	control	control	control	control	control	control	narrow
A730043L09Rik	control	medium	narrow	control	control	control	medium	narrow
A730046J19Rik	control	medium	control	control	narrow	medium	medium	medium
A730056A06Rik	narrow	medium	medium	medium	medium	medium	medium	broad
A730063M14Rik	narrow	medium	medium	medium	medium	medium	broad	medium
A730082K24Rik	narrow	control	control	narrow	narrow	control	control	control
A730085K08Rik	narrow	control	control	control	control	control	control	control
A730090N16Rik	control	medium	medium	medium	medium	medium	control	control
A830009L08Rik	control	control	control	control	control	control	control	control
A830010M20Rik	control	control	control	control	control	control	control	control
A830011K09Rik	control	narrow	narrow	control	control	control	control	control
A830018L16Rik	control	medium	narrow	medium	medium	medium	medium	medium
A830019L24Rik	control	control	control	control	control	control	control	control
A830052D11Rik	narrow	narrow	medium	medium	medium	medium	medium	medium
A830080D01Rik	narrow	medium	medium	medium	medium	medium	broad	broad
A830082K12Rik	control	medium	broad	medium	broad	medium	medium	medium
A830082N09Rik	control	control	control	control	control	control	control	control
A930001A20Rik	control	control	control	control	control	control	control	control
A930001C03Rik	control	medium	medium	narrow	medium	medium	medium	broad
A930002C04Rik	medium	medium	medium	control	control	control	control	medium
A930003A15Rik	control	control	narrow	control	control	control	control	broad
A930003O13Rik	control	narrow	medium	narrow	narrow	narrow	narrow	control
A930004D18Rik	control	medium	medium	medium	medium	medium	broad	broad
A930005H10Rik	medium	narrow	medium	medium	medium	medium	medium	broad
A930006I01Rik	control	control	control	control	narrow	control	narrow	medium
A930006K02Rik	narrow	medium	medium	medium	medium	medium	medium	medium
A930007I19Rik	control	medium	medium	medium	medium	medium	broad	medium
A930009A15Rik	medium	narrow	narrow	control	control	control	control	control
A930011G23Rik	control	medium	medium	medium	medium	medium	narrow	medium
A930012L18Rik	control	medium	medium	medium	medium	medium	medium	medium
A930013F10Rik	control	control	control	control	control	control	control	control
A930015D03Rik	control	control	broad	broad	broad	broad	broad	broad
A930016O22Rik	control	narrow	medium	medium	medium	broad	medium	broad
A930017M01Rik	control	narrow	control	control	control	control	control	control
A930018P22Rik	medium	medium	narrow	narrow	medium	medium	medium	medium
A930019D19Rik	control	control	control	control	control	control	control	control
A930024E05Rik	control	control	medium	medium	medium	broad	medium	medium
A930031H19Rik	medium	control	control	control	control	control	control	control
A930041C12Rik	control	control	control	control	control	control	control	control
AA387883	control	medium	medium	control	medium	control	control	control
AA388235	control	medium	control	medium	medium	medium	medium	narrow
AA413626	control	control	medium	medium	control	control	control	control
AA414768	medium	control	medium	medium	broad	broad	medium	broad
AA415398	control	medium	broad	broad	broad	broad	broad	broad
AA465934	control	narrow	medium	medium	medium	medium	broad	broad
AA467197	control	narrow	narrow	narrow	medium	medium	narrow	broad
AA536875	control	control	control	control	control	control	control	control
AA543186	control	medium	medium	broad	broad	medium	broad	medium
AA543401	control	control	medium	medium	medium	narrow	narrow	narrow
AA545190	control	control	control	control	control	control	control	control
AA619741	medium	medium	medium	narrow	narrow	control	control	control
AA792892	control	control	narrow	narrow	control	narrow	control	control
AA986860	control	control	control	narrow	medium	narrow	medium	medium
Aaas	narrow	narrow	medium	medium	broad	medium	medium	medium
Aacs	narrow	medium	medium	medium	broad	broad	medium	broad
Aadac	control	control	control	control	control	control	control	control
Aadacl2	control	control	control	control	control	control	control	control
Aadacl3	control	control	control	control	control	control	control	control
Aadat	narrow	narrow	narrow	narrow	control	control	control	control
Aaed1	control	medium	narrow	medium	medium	medium	medium	medium
Aagab	narrow	medium	medium	medium	medium	medium	medium	medium
Aak1	narrow	narrow	medium	medium	medium	medium	medium	medium
Aamdc	medium	medium	medium	medium	medium	medium	broad	broad
Aamp	medium	medium	medium	medium	medium	medium	broad	broad
Aanat	control	control	control	control	control	control	control	control
Aar2	narrow	medium	control	medium	medium	medium	medium	medium
Aard	control	medium	medium	narrow	narrow	narrow	broad	narrow
Aars	control	medium	broad	broad	broad	broad	broad	broad
Aars2	control	narrow	medium	narrow	narrow	medium	medium	medium
Aarsd1	control	broad	broad	medium	medium	broad	medium	medium
Aasdh	control	narrow	medium	broad	broad	broad	broad	medium
Aasdhppt	narrow	medium	medium	medium	medium	medium	medium	medium
Aass	control	medium	medium	narrow	narrow	narrow	narrow	narrow
Aatf	control	narrow	medium	medium	medium	medium	medium	medium
Aatk	control	control	control	control	control	control	control	control
AB124611	control	control	control	narrow	control	control	control	control
Abat	control	medium	narrow	control	narrow	narrow	narrow	narrow
Abca1	medium	control	medium	medium	medium	medium	medium	medium
Abca12	control	control	control	control	control	control	control	control
Abca13	control	control	control	control	control	control	control	control
Abca14	narrow	narrow	narrow	narrow	narrow	narrow	medium	narrow
Abca15	control	control	medium	control	control	control	control	control
Abca16	control	narrow	control	control	control	control	control	control
Abca17	medium	control	broad	broad	broad	broad	medium	medium
Abca2	control	medium	medium	narrow	narrow	narrow	narrow	medium
Abca3	medium	medium	broad	broad	broad	broad	broad	broad
Abca4	control	medium	medium	medium	medium	broad	medium	medium
Abca5	control	narrow	medium	medium	medium	medium	medium	medium
Abca6	control	control	medium	control	control	control	control	control
Abca7	control	medium	medium	medium	medium	medium	narrow	medium
Abca8a	control	control	control	control	control	control	control	control
Abca8b	control	control	narrow	control	control	control	control	control
Abca9	narrow	medium	control	control	control	control	control	control
Abcb10	medium	medium	broad	medium	medium	medium	broad	medium
Abcb11	control	control	control	control	control	control	control	control
Abcb1a	medium	control	medium	narrow	narrow	narrow	narrow	medium
Abcb1b	medium	narrow	narrow	narrow	narrow	medium	narrow	medium
Abcb4	medium	control	medium	narrow	narrow	narrow	narrow	medium
Abcb5	control	control	control	control	control	control	control	control
Abcb6	control	medium	narrow	medium	broad	broad	medium	medium
Abcb7	medium	narrow	medium	broad	medium	medium	broad	medium
Abcb8	control	control	narrow	medium	narrow	medium	medium	broad
Abcb9	control	narrow	medium	narrow	medium	medium	narrow	medium
Abcc1	control	narrow	medium	medium	medium	medium	broad	medium
Abcc10	medium	medium	narrow	medium	medium	broad	medium	medium
Abcc12	control	control	control	control	control	control	control	control
Abcc2	medium	medium	narrow	medium	control	control	control	narrow
Abcc3	narrow	medium	medium	medium	broad	medium	medium	medium
Abcc4	control	control	control	control	control	control	narrow	medium
Abcc5	medium	control	narrow	medium	medium	broad	broad	broad
Abcc6	medium	control	broad	medium	narrow	narrow	narrow	narrow
Abcc8	control	control	narrow	narrow	medium	narrow	narrow	narrow
Abcc9	narrow	control	medium	control	narrow	narrow	control	control
Abcd1	control	medium	medium	broad	broad	broad	broad	broad
Abcd2	medium	control	medium	control	control	control	control	control
Abcd3	control	medium	medium	medium	medium	medium	broad	broad
Abcd4	control	control	medium	medium	medium	broad	broad	broad
Abce1	control	medium	broad	broad	broad	broad	broad	broad
Abcf1	control	medium	medium	broad	medium	broad	medium	broad
Abcf2	narrow	medium	medium	medium	medium	medium	broad	medium
Abcf3	medium	narrow	medium	broad	broad	broad	broad	broad
Abcg1	control	medium	narrow	narrow	narrow	narrow	medium	narrow
Abcg2	control	control	control	control	control	control	narrow	control
Abcg3	control	control	narrow	control	control	narrow	control	narrow
Abcg4	control	control	medium	medium	medium	medium	medium	medium
Abcg5	narrow	control	control	control	control	control	control	control
Abcg8	narrow	control	control	control	control	control	control	control
Abhd1	narrow	narrow	medium	medium	narrow	medium	medium	medium
Abhd10	narrow	medium	narrow	medium	narrow	medium	medium	medium
Abhd11	narrow	control	medium	medium	broad	broad	broad	broad
Abhd11os	control	control	medium	broad	broad	broad	broad	broad
Abhd12	medium	medium	medium	medium	narrow	medium	broad	broad
Abhd12b	narrow	medium	medium	control	control	narrow	control	control
Abhd13	control	medium	medium	medium	medium	medium	medium	medium
Abhd14a	control	medium	medium	medium	medium	medium	medium	broad
Abhd14b	control	medium	medium	medium	medium	medium	medium	broad
Abhd15	medium	broad	medium	medium	medium	medium	medium	medium
Abhd16a	narrow	medium	medium	medium	medium	medium	medium	broad
Abhd16b	medium	narrow	narrow	control	narrow	medium	medium	medium
Abhd17a	control	narrow	broad	broad	broad	broad	medium	broad
Abhd17b	control	medium	medium	medium	medium	medium	broad	broad
Abhd17c	narrow	medium	medium	medium	medium	medium	broad	broad
Abhd18	medium	medium	medium	medium	medium	medium	broad	broad
Abhd2	control	narrow	medium	narrow	narrow	narrow	medium	medium
Abhd3	control	medium	medium	medium	medium	medium	medium	medium
Abhd4	control	medium	medium	narrow	medium	medium	medium	medium
Abhd5	narrow	medium	medium	medium	medium	medium	broad	broad
Abhd6	medium	control	broad	medium	medium	medium	medium	medium
Abhd8	narrow	medium	broad	narrow	broad	broad	medium	broad
Abi1	medium	narrow	medium	medium	medium	medium	medium	medium
Abi2	control	narrow	medium	medium	medium	medium	medium	medium
Abi3	control	control	medium	control	control	control	control	control
Abi3bp	narrow	control	control	control	control	control	control	control
Abl1	control	control	medium	medium	medium	medium	broad	medium
Abl2	control	medium	medium	medium	medium	medium	medium	medium
Ablim1	control	control	control	control	control	control	control	control
Ablim2	control	medium	medium	narrow	medium	medium	medium	medium
Ablim3	narrow	medium	medium	narrow	narrow	medium	narrow	narrow
Abo	narrow	medium	control	control	control	control	narrow	narrow
Abr	control	control	control	control	control	control	control	control
Abra	broad	narrow	narrow	narrow	narrow	control	control	control
Abracl	control	medium	medium	medium	medium	narrow	medium	medium
Abt1	medium	medium	broad	broad	broad	broad	broad	broad
Abtb1	narrow	medium	medium	narrow	medium	medium	medium	medium
Abtb2	narrow	medium	broad	medium	medium	medium	medium	broad
Acaa1a	narrow	control	medium	medium	medium	medium	medium	broad
Acaa1b	control	medium	medium	narrow	narrow	narrow	medium	narrow
Acaa2	control	medium	medium	medium	medium	medium	broad	broad
Acaca	control	control	narrow	control	control	control	narrow	narrow
Acacb	control	control	control	control	control	control	control	medium
Acad10	medium	narrow	medium	medium	medium	medium	medium	medium
Acad11	narrow	medium	medium	broad	broad	broad	broad	broad
Acad12	control	narrow	medium	medium	medium	medium	medium	medium
Acad8	narrow	medium	medium	medium	broad	broad	broad	broad
Acad9	control	narrow	narrow	medium	medium	broad	broad	broad
Acadl	narrow	medium	medium	broad	broad	broad	broad	broad
Acadm	narrow	medium	narrow	broad	broad	broad	broad	broad
Acads	control	medium	medium	medium	medium	medium	medium	broad
Acadsb	control	medium	medium	medium	medium	medium	medium	medium
Acadvl	narrow	medium	narrow	medium	narrow	medium	medium	medium
Acan	control	control	narrow	control	narrow	narrow	narrow	narrow
Acap1	control	narrow	narrow	medium	medium	medium	medium	medium
Acap2	broad	medium	medium	medium	medium	medium	medium	medium
Acap3	narrow	medium	medium	medium	medium	broad	broad	broad
Acat1	control	medium	medium	medium	medium	medium	medium	medium
Acat2	narrow	medium	medium	narrow	narrow	medium	medium	medium
Acat3	control	control	narrow	narrow	control	narrow	narrow	narrow
Acbd3	medium	narrow	medium	medium	medium	medium	broad	broad
Acbd4	medium	medium	medium	medium	broad	broad	broad	broad
Acbd5	control	medium	medium	medium	medium	medium	medium	medium
Acbd6	control	medium	medium	medium	broad	broad	broad	broad
Acbd7	narrow	narrow	medium	narrow	narrow	narrow	narrow	broad
Accs	control	control	medium	broad	broad	medium	medium	medium
Accsl	narrow	medium	medium	control	control	control	control	control
Acd	control	medium	medium	medium	medium	medium	medium	medium
Ace	control	control	control	control	control	control	control	control
Ace2	narrow	medium	narrow	control	control	control	control	control
Ace3	control	control	medium	control	control	control	control	control
Acer1	narrow	control	narrow	narrow	control	control	control	broad
Acer2	control	medium	narrow	medium	broad	broad	medium	broad
Acer3	control	narrow	narrow	medium	medium	medium	medium	medium
Ache	narrow	medium	medium	control	medium	medium	medium	medium
Acin1	control	narrow	medium	medium	medium	medium	broad	broad
Ackr1	control	control	control	control	control	control	control	control
Ackr2	control	medium	narrow	narrow	narrow	control	control	control
Ackr3	control	control	control	narrow	medium	broad	medium	medium
Ackr4	control	control	control	control	control	control	control	control
Acly	control	medium	medium	medium	medium	broad	broad	broad
Acmsd	medium	control	control	narrow	control	narrow	narrow	control
Acnat1	control	control	control	control	control	control	control	control
Acnat2	control	control	control	control	control	control	control	control
Aco1	medium	medium	medium	medium	medium	medium	broad	medium
Aco2	control	medium	medium	medium	medium	broad	broad	broad
Acod1	control	control	control	control	control	control	control	control
Acot1	narrow	control	medium	medium	medium	medium	narrow	narrow
Acot10	narrow	control	control	narrow	narrow	control	control	control
Acot11	narrow	medium	medium	narrow	medium	medium	narrow	narrow
Acot12	medium	control	medium	narrow	narrow	narrow	narrow	narrow
Acot13	control	narrow	medium	broad	broad	medium	broad	broad
Acot2	narrow	control	medium	medium	medium	medium	broad	broad
Acot3	medium	medium	medium	narrow	narrow	narrow	narrow	medium
Acot4	control	narrow	medium	medium	medium	medium	medium	medium
Acot5	control	medium	narrow	medium	medium	narrow	medium	medium
Acot6	narrow	narrow	narrow	medium	narrow	medium	narrow	medium
Acot7	control	control	control	control	control	medium	control	control
Acot8	medium	medium	broad	broad	broad	broad	broad	broad
Acot9	narrow	narrow	narrow	medium	medium	medium	medium	medium
Acox1	control	medium	medium	medium	medium	broad	broad	broad
Acox2	control	control	control	control	control	control	control	control
Acox3	control	narrow	medium	narrow	narrow	medium	medium	medium
Acoxl	control	narrow	control	narrow	control	control	control	control
Acp1	medium	control	medium	medium	medium	medium	medium	medium
Acp2	narrow	control	broad	medium	medium	medium	medium	medium
Acp5	control	control	control	medium	medium	broad	broad	broad
Acp6	control	narrow	narrow	medium	medium	medium	medium	medium
Acp7	control	medium	broad	medium	control	narrow	narrow	narrow
Acpp	control	control	control	medium	medium	medium	medium	broad
Acpt	control	medium	control	control	control	control	control	control
Acr	broad	control	control	control	control	control	control	control
Acrbp	control	control	control	control	narrow	narrow	medium	medium
Acrv1	control	control	control	control	control	control	control	control
Acsbg1	control	control	control	control	control	control	narrow	control
Acsbg2	broad	control	broad	medium	medium	broad	medium	medium
Acsf2	control	control	medium	broad	broad	broad	broad	broad
Acsf3	control	medium	medium	narrow	narrow	medium	medium	medium
Acsl1	control	control	control	narrow	narrow	control	control	control
Acsl3	control	control	medium	broad	broad	broad	broad	broad
Acsl4	control	medium	medium	broad	broad	broad	medium	medium
Acsl5	control	control	medium	control	narrow	control	medium	narrow
Acsl6	control	control	control	control	control	medium	control	broad
Acsm1	control	control	control	control	control	control	control	control
Acsm2	control	control	control	control	control	control	control	control
Acsm3	control	control	medium	medium	medium	medium	medium	medium
Acsm4	control	control	control	control	control	control	control	control
Acsm5	control	control	control	control	control	control	control	control
Acss1	control	medium	medium	narrow	broad	broad	broad	broad
Acss2	narrow	medium	medium	medium	medium	medium	medium	medium
Acss2os	control	control	control	control	control	control	control	control
Acss3	control	narrow	narrow	control	control	control	control	control
Acta1	control	control	narrow	medium	medium	medium	control	medium
Acta2	narrow	control	medium	control	control	control	control	control
Actb	control	medium	medium	medium	broad	broad	broad	broad
Actbl2	control	control	control	control	control	control	control	control
Actc1	medium	control	control	control	control	control	control	control
Actg1	medium	medium	medium	medium	broad	broad	broad	broad
Actg2	narrow	control	narrow	control	narrow	control	control	narrow
Actl10	control	control	medium	medium	medium	narrow	narrow	narrow
Actl11	control	medium	narrow	control	control	control	control	control
Actl6a	control	narrow	narrow	medium	medium	medium	broad	medium
Actl6b	control	control	control	control	control	control	control	control
Actl7a	control	control	control	control	control	control	control	control
Actl7b	narrow	narrow	medium	narrow	narrow	narrow	control	narrow
Actl9	narrow	control	medium	control	control	control	control	control
Actn1	medium	medium	medium	medium	medium	broad	broad	broad
Actn2	control	medium	narrow	narrow	narrow	narrow	narrow	narrow
Actn3	control	medium	medium	narrow	medium	medium	medium	medium
Actn4	control	medium	medium	broad	broad	broad	broad	broad
Actr10	control	narrow	narrow	medium	medium	medium	medium	medium
Actr1a	medium	medium	medium	broad	broad	broad	medium	broad
Actr1b	control	control	narrow	narrow	narrow	medium	medium	medium
Actr2	control	medium	medium	medium	medium	broad	broad	broad
Actr3	control	medium	medium	broad	broad	broad	broad	broad
Actr3b	medium	narrow	narrow	narrow	narrow	medium	medium	medium
Actr5	control	control	medium	broad	broad	broad	medium	medium
Actr6	control	control	medium	medium	medium	medium	medium	broad
Actr8	narrow	narrow	medium	medium	medium	medium	medium	broad
Actrt1	control	control	control	control	control	control	control	control
Actrt2	control	control	control	control	control	control	control	control
Actrt3	control	broad	broad	medium	medium	broad	broad	broad
Acvr1	control	control	medium	medium	medium	medium	medium	medium
Acvr1b	medium	medium	medium	medium	medium	medium	broad	broad
Acvr1c	control	control	control	control	control	control	control	control
Acvr2a	control	medium	medium	medium	medium	medium	medium	broad
Acvr2b	control	medium	medium	medium	medium	medium	medium	medium
Acvrl1	control	control	narrow	narrow	narrow	narrow	narrow	narrow
Acy1	medium	medium	medium	medium	medium	medium	medium	medium
Acy3	control	control	control	narrow	narrow	narrow	narrow	medium
Acyp1	narrow	medium	medium	broad	broad	broad	broad	broad
Acyp2	control	control	narrow	broad	medium	broad	medium	medium
Ada	medium	medium	narrow	narrow	narrow	narrow	narrow	medium
Adad1	control	narrow	narrow	narrow	narrow	narrow	control	narrow
Adad2	control	narrow	medium	narrow	narrow	medium	narrow	medium
Adal	control	medium	medium	medium	medium	narrow	broad	broad
Adam10	control	control	medium	medium	medium	medium	medium	medium
Adam11	control	narrow	medium	control	narrow	narrow	medium	medium
Adam12	medium	medium	medium	medium	medium	medium	narrow	narrow
Adam15	control	medium	medium	medium	medium	medium	broad	broad
Adam17	narrow	medium	broad	broad	broad	broad	broad	broad
Adam18	control	medium	control	control	control	control	control	control
Adam19	narrow	control	medium	control	control	control	control	control
Adam1a	control	control	control	narrow	narrow	control	narrow	narrow
Adam1b	control	control	control	narrow	narrow	narrow	narrow	narrow
Adam2	control	medium	medium	control	control	control	control	control
Adam20	control	control	control	control	control	control	control	control
Adam21	control	control	control	broad	control	control	control	control
Adam22	control	control	medium	narrow	medium	medium	medium	medium
Adam23	control	medium	narrow	narrow	narrow	medium	medium	medium
Adam24	control	control	control	control	control	control	control	control
Adam25	control	control	control	control	control	control	control	control
Adam26a	control	control	control	control	control	control	control	control
Adam26b	control	control	control	control	control	control	control	control
Adam28	control	narrow	control	control	control	control	control	control
Adam29	control	control	control	control	control	control	control	control
Adam3	control	narrow	narrow	control	control	narrow	narrow	control
Adam30	medium	medium	narrow	control	control	control	control	control
Adam32	control	control	narrow	control	narrow	narrow	medium	medium
Adam33	control	control	medium	medium	medium	narrow	control	control
Adam34	control	control	control	control	control	control	control	control
Adam39	control	control	control	control	control	control	control	control
Adam4	control	control	control	control	control	medium	broad	broad
Adam5	control	narrow	narrow	narrow	narrow	narrow	narrow	narrow
Adam6a	control	control	control	control	control	control	control	control
Adam6b	control	control	control	control	control	control	control	control
Adam7	control	control	control	control	control	control	control	control
Adam8	control	control	control	control	control	control	control	control
Adam9	medium	medium	medium	medium	medium	medium	broad	medium
Adamdec1	narrow	control	control	narrow	control	control	control	control
Adamts1	medium	narrow	medium	medium	medium	medium	medium	medium
Adamts10	medium	broad	medium	narrow	narrow	medium	medium	medium
Adamts12	medium	medium	control	control	medium	control	control	control
Adamts13	narrow	medium	broad	control	control	control	control	control
Adamts14	control	control	medium	narrow	narrow	narrow	narrow	narrow
Adamts15	control	narrow	medium	narrow	medium	medium	medium	medium
Adamts16	control	control	narrow	control	control	control	narrow	control
Adamts17	medium	medium	narrow	narrow	medium	medium	narrow	narrow
Adamts18	control	control	narrow	medium	narrow	medium	narrow	narrow
Adamts19	narrow	medium	medium	narrow	medium	medium	narrow	medium
Adamts2	control	control	medium	narrow	medium	medium	narrow	medium
Adamts20	control	medium	medium	control	narrow	medium	narrow	narrow
Adamts3	control	medium	medium	medium	medium	medium	medium	medium
Adamts4	control	medium	medium	control	narrow	control	control	control
Adamts5	narrow	control	medium	medium	medium	medium	control	medium
Adamts6	control	control	narrow	medium	narrow	control	narrow	narrow
Adamts7	control	medium	narrow	medium	medium	medium	medium	medium
Adamts8	control	control	narrow	narrow	medium	medium	medium	medium
Adamts9	control	control	control	control	control	control	control	control
Adamtsl1	control	control	control	control	control	control	control	control
Adamtsl2	control	control	control	control	control	control	control	control
Adamtsl3	narrow	narrow	medium	medium	medium	narrow	control	narrow
Adamtsl4	control	control	narrow	narrow	narrow	narrow	narrow	narrow
Adamtsl5	control	narrow	broad	medium	broad	broad	narrow	medium
Adap1	medium	control	narrow	narrow	narrow	medium	medium	medium
Adap2	narrow	broad	narrow	narrow	medium	medium	medium	medium
Adar	control	control	control	narrow	narrow	narrow	narrow	narrow
Adarb1	narrow	medium	medium	medium	medium	medium	medium	medium
Adarb2	control	control	narrow	control	control	control	control	control
Adat1	control	control	control	broad	medium	medium	medium	medium
Adat2	control	medium	medium	broad	medium	medium	broad	medium
Adat3	control	medium	broad	broad	broad	broad	broad	broad
Adck1	medium	narrow	narrow	narrow	narrow	narrow	medium	medium
Adck2	control	medium	medium	medium	medium	medium	medium	medium
Adck3	narrow	medium	medium	medium	narrow	broad	medium	narrow
Adck4	control	narrow	broad	medium	medium	medium	medium	medium
Adck5	control	medium	medium	narrow	medium	medium	broad	broad
Adcy1	medium	broad	medium	medium	medium	medium	medium	medium
Adcy10	control	control	control	control	control	control	control	control
Adcy2	control	control	medium	medium	medium	medium	narrow	narrow
Adcy3	control	medium	medium	medium	medium	medium	medium	medium
Adcy4	control	narrow	narrow	narrow	narrow	narrow	narrow	narrow
Adcy5	medium	broad	broad	medium	medium	medium	narrow	medium
Adcy6	control	control	narrow	medium	medium	medium	medium	medium
Adcy7	control	control	control	control	control	control	control	control
Adcy8	medium	medium	medium	medium	medium	medium	medium	medium
Adcy9	control	medium	medium	medium	medium	medium	broad	broad
[truncated: 22,413 more rows]
