# Supplementary material for: Setd2 overexpression rescues bivalent gene expression during SCNT-mediated ZGA
Source: Protein Cell. 2025 Feb 13;16(6):439–57. doi: 10.1093/procel/pwaf010 (PMC12187520; doi:10.1093/procel/pwaf010)
Supplement: pwaf010_suppl_Supplementary_Tables_S4 [file pwaf010_suppl_supplementary_tables_s4.xlsx]

## Sheet: NT
Gene_id	cc	6hpa	14hpa	NT_2cell	NT_4cell	NT_8cell	NT_morula	NT_ICM	NT_TE	NT_2cell_Setd2OE
Cutc	H3K4me3-only	H3K4me3-only	Unmarked	H3K4me3-only	H3K4me3-only	H3K4me3-only	H3K4me3-only	H3K4me3-only	H3K4me3-only	H3K4me3-only
Ier3	H3K4me3-only	H3K4me3-only	Unmarked	Bivalent	H3K4me3-only	H3K4me3-only	H3K4me3-only	H3K4me3-only	H3K4me3-only	H3K4me3-only
Slc24a4	H3K4me3-only	Bivalent	H3K27me3-only	Bivalent	Bivalent	Bivalent	H3K27me3-only	Bivalent	Bivalent	Bivalent
Nt5c1b	Unmarked	H3K27me3-only	Unmarked	H3K27me3-only	H3K27me3-only	H3K27me3-only	H3K27me3-only	Unmarked	Unmarked	H3K27me3-only
Rufy1	H3K4me3-only	H3K4me3-only	Unmarked	H3K4me3-only	H3K4me3-only	H3K4me3-only	H3K4me3-only	H3K4me3-only	H3K4me3-only	H3K4me3-only
Mir7651	Unmarked	Unmarked	Unmarked	H3K4me3-only	Unmarked	Unmarked	Unmarked	Unmarked	Unmarked	H3K4me3-only
Ankrd36	Unmarked	Unmarked	Unmarked	Unmarked	Unmarked	Unmarked	Unmarked	Unmarked	Unmarked	Unmarked
Nps	Unmarked	H3K27me3-only	Unmarked	H3K27me3-only	H3K27me3-only	H3K27me3-only	H3K27me3-only	Unmarked	Unmarked	H3K27me3-only
Med21	H3K4me3-only	H3K4me3-only	H3K4me3-only	H3K4me3-only	H3K4me3-only	H3K4me3-only	H3K4me3-only	H3K4me3-only	H3K4me3-only	H3K4me3-only
Aox3	Unmarked	Unmarked	Unmarked	H3K4me3-only	Unmarked	Unmarked	Unmarked	Unmarked	Unmarked	Unmarked
Ptchd1	H3K4me3-only	Bivalent	H3K27me3-only	Bivalent	Bivalent	H3K4me3-only	H3K4me3-only	H3K4me3-only	H3K4me3-only	Unmarked
Pnck	H3K4me3-only	Bivalent	Unmarked	Bivalent	H3K4me3-only	H3K4me3-only	H3K4me3-only	H3K4me3-only	H3K4me3-only	Unmarked
Vmn2r92	Unmarked	Unmarked	Unmarked	Unmarked	Unmarked	Unmarked	Unmarked	Unmarked	Unmarked	Unmarked
4930404I05Rik	H3K4me3-only	H3K4me3-only	H3K4me3-only	Bivalent	H3K4me3-only	H3K4me3-only	Bivalent	H3K4me3-only	H3K4me3-only	H3K4me3-only
Polr2k	H3K4me3-only	H3K4me3-only	H3K4me3-only	H3K4me3-only	H3K4me3-only	H3K4me3-only	H3K4me3-only	H3K4me3-only	H3K4me3-only	H3K4me3-only
C1qtnf3	Unmarked	H3K27me3-only	H3K27me3-only	H3K27me3-only	H3K4me3-only	Bivalent	H3K27me3-only	Unmarked	Unmarked	Unmarked
Gpld1	Unmarked	Unmarked	Unmarked	H3K4me3-only	H3K4me3-only	Unmarked	Unmarked	Unmarked	Unmarked	H3K4me3-only
Sugct	H3K4me3-only	H3K4me3-only	H3K4me3-only	Bivalent	H3K4me3-only	H3K4me3-only	Bivalent	H3K4me3-only	H3K4me3-only	H3K4me3-only
Eif4a3	H3K4me3-only	H3K4me3-only	H3K4me3-only	H3K4me3-only	H3K4me3-only	H3K4me3-only	Bivalent	H3K4me3-only	H3K4me3-only	H3K4me3-only
Krtap4-9	Unmarked	H3K27me3-only	H3K27me3-only	H3K27me3-only	H3K27me3-only	Bivalent	H3K27me3-only	Unmarked	Unmarked	H3K27me3-only
Sez6	Bivalent	Bivalent	H3K27me3-only	Bivalent	Bivalent	Bivalent	H3K27me3-only	H3K4me3-only	H3K4me3-only	H3K4me3-only
Gm6150	Unmarked	Unmarked	Unmarked	Unmarked	Unmarked	Unmarked	Unmarked	Unmarked	Unmarked	Unmarked
Lhb	Unmarked	H3K27me3-only	H3K27me3-only	Unmarked	H3K4me3-only	H3K4me3-only	Unmarked	H3K4me3-only	H3K4me3-only	Unmarked
Rapsn	Unmarked	Unmarked	Unmarked	H3K4me3-only	H3K4me3-only	Unmarked	Unmarked	H3K4me3-only	H3K4me3-only	H3K4me3-only
Gm13293	Unmarked	Unmarked	Unmarked	H3K4me3-only	Unmarked	Unmarked	Unmarked	Unmarked	Unmarked	Unmarked
Eif2d	H3K4me3-only	H3K4me3-only	Unmarked	H3K4me3-only	H3K4me3-only	H3K4me3-only	H3K4me3-only	H3K4me3-only	H3K4me3-only	H3K4me3-only
Olfr202	Unmarked	Unmarked	Unmarked	Unmarked	Unmarked	Unmarked	H3K27me3-only	Unmarked	Unmarked	Unmarked
Cblb	H3K4me3-only	H3K4me3-only	H3K4me3-only	Bivalent	H3K4me3-only	H3K4me3-only	H3K4me3-only	H3K4me3-only	H3K4me3-only	H3K4me3-only
Mir8098	H3K4me3-only	H3K4me3-only	Unmarked	Bivalent	H3K4me3-only	H3K4me3-only	H3K4me3-only	H3K4me3-only	H3K4me3-only	H3K4me3-only
Acsf2	H3K4me3-only	H3K4me3-only	Unmarked	H3K4me3-only	H3K4me3-only	H3K4me3-only	Bivalent	H3K4me3-only	H3K4me3-only	H3K4me3-only
Ddc	Unmarked	H3K27me3-only	H3K27me3-only	H3K27me3-only	H3K27me3-only	H3K27me3-only	H3K27me3-only	H3K4me3-only	H3K4me3-only	H3K27me3-only
Rpl41	H3K4me3-only	H3K4me3-only	Unmarked	Bivalent	H3K4me3-only	H3K4me3-only	Bivalent	H3K4me3-only	H3K4me3-only	H3K4me3-only
Pip5k1c	H3K4me3-only	Bivalent	Bivalent	Bivalent	H3K4me3-only	H3K4me3-only	H3K4me3-only	H3K4me3-only	H3K4me3-only	H3K4me3-only
Mt2	H3K4me3-only	H3K4me3-only	Unmarked	H3K4me3-only	H3K4me3-only	H3K4me3-only	H3K4me3-only	H3K4me3-only	H3K4me3-only	H3K4me3-only
9530052E02Rik	H3K4me3-only	H3K4me3-only	Unmarked	Bivalent	H3K4me3-only	H3K4me3-only	H3K4me3-only	H3K4me3-only	H3K4me3-only	H3K4me3-only
1700011C11Rik	Unmarked	Unmarked	Unmarked	H3K4me3-only	Unmarked	Unmarked	Unmarked	Unmarked	Unmarked	H3K4me3-only
Thap6	H3K4me3-only	H3K4me3-only	Unmarked	Bivalent	H3K4me3-only	H3K4me3-only	H3K4me3-only	H3K4me3-only	H3K4me3-only	H3K4me3-only
Ablim2	Bivalent	Bivalent	H3K27me3-only	Bivalent	Bivalent	Bivalent	H3K4me3-only	H3K4me3-only	H3K4me3-only	Bivalent
Olfm1	Bivalent	Bivalent	H3K27me3-only	Bivalent	Bivalent	Bivalent	Bivalent	H3K4me3-only	H3K4me3-only	H3K27me3-only
Oosp1	Unmarked	H3K27me3-only	Unmarked	Unmarked	Unmarked	H3K27me3-only	H3K27me3-only	Unmarked	Unmarked	H3K27me3-only
Klc2	H3K4me3-only	H3K4me3-only	Unmarked	Bivalent	H3K4me3-only	H3K4me3-only	H3K4me3-only	H3K4me3-only	H3K4me3-only	H3K4me3-only
Myo5b	Bivalent	Bivalent	H3K27me3-only	Bivalent	Bivalent	Bivalent	Bivalent	H3K4me3-only	H3K4me3-only	H3K4me3-only
Mir22	H3K4me3-only	H3K4me3-only	Unmarked	Bivalent	H3K4me3-only	H3K4me3-only	Bivalent	H3K4me3-only	H3K4me3-only	H3K4me3-only
Rfpl4b	Unmarked	Unmarked	H3K27me3-only	H3K4me3-only	H3K4me3-only	Unmarked	Unmarked	Unmarked	Unmarked	H3K4me3-only
I730028E13Rik	Unmarked	H3K27me3-only	Unmarked	H3K27me3-only	H3K27me3-only	H3K27me3-only	H3K27me3-only	Unmarked	Unmarked	Unmarked
Cdhr5	Unmarked	Unmarked	Unmarked	H3K4me3-only	Unmarked	Unmarked	Unmarked	H3K4me3-only	H3K4me3-only	Unmarked
Nkx6-2	H3K27me3-only	Bivalent	H3K27me3-only	Bivalent	Bivalent	Bivalent	H3K4me3-only	H3K4me3-only	H3K4me3-only	H3K4me3-only
Ipo8	Bivalent	H3K4me3-only	Unmarked	H3K4me3-only	H3K4me3-only	H3K4me3-only	H3K4me3-only	H3K4me3-only	H3K4me3-only	H3K4me3-only
Tamm41	H3K4me3-only	H3K4me3-only	Unmarked	H3K4me3-only	H3K4me3-only	H3K4me3-only	Bivalent	H3K4me3-only	H3K4me3-only	H3K4me3-only
1700012D16Rik	Unmarked	H3K27me3-only	H3K27me3-only	H3K27me3-only	H3K27me3-only	H3K27me3-only	H3K27me3-only	Unmarked	Unmarked	Unmarked
Pmf1	H3K4me3-only	H3K4me3-only	Unmarked	H3K4me3-only	H3K4me3-only	H3K4me3-only	H3K4me3-only	H3K4me3-only	H3K4me3-only	H3K4me3-only
Tmem35	H3K4me3-only	H3K4me3-only	Unmarked	H3K4me3-only	H3K4me3-only	H3K4me3-only	Unmarked	Unmarked	H3K27me3-only	H3K4me3-only
Socs1	H3K4me3-only	H3K4me3-only	Unmarked	Bivalent	H3K4me3-only	H3K4me3-only	H3K4me3-only	H3K4me3-only	H3K4me3-only	H3K4me3-only
Thoc7	H3K4me3-only	Bivalent	H3K4me3-only	Bivalent	H3K4me3-only	H3K4me3-only	H3K4me3-only	H3K4me3-only	H3K4me3-only	H3K4me3-only
Llgl2	H3K4me3-only	H3K4me3-only	Unmarked	Bivalent	H3K4me3-only	H3K4me3-only	H3K4me3-only	H3K4me3-only	H3K4me3-only	H3K4me3-only
Tbc1d9	H3K4me3-only	Bivalent	H3K27me3-only	Bivalent	H3K4me3-only	H3K4me3-only	Bivalent	H3K4me3-only	H3K4me3-only	Bivalent
Sox1	Bivalent	Bivalent	H3K27me3-only	H3K27me3-only	Bivalent	Bivalent	Bivalent	Bivalent	Bivalent	H3K27me3-only
Tas2r102	Unmarked	Unmarked	Unmarked	Unmarked	Unmarked	Unmarked	Unmarked	Unmarked	Unmarked	Unmarked
Snx8	H3K4me3-only	Bivalent	Unmarked	H3K4me3-only	H3K4me3-only	H3K4me3-only	H3K4me3-only	H3K4me3-only	H3K4me3-only	H3K4me3-only
Grxcr1	Unmarked	H3K27me3-only	Unmarked	H3K27me3-only	H3K27me3-only	H3K27me3-only	H3K27me3-only	Unmarked	H3K27me3-only	H3K27me3-only
Tal2	H3K4me3-only	H3K4me3-only	Unmarked	H3K4me3-only	H3K4me3-only	H3K4me3-only	H3K4me3-only	H3K4me3-only	H3K4me3-only	H3K4me3-only
A230001M10Rik	Unmarked	H3K27me3-only	H3K27me3-only	H3K27me3-only	H3K27me3-only	H3K27me3-only	H3K27me3-only	Unmarked	Unmarked	H3K27me3-only
Mccc1os	H3K4me3-only	H3K4me3-only	Unmarked	H3K4me3-only	H3K4me3-only	H3K4me3-only	H3K4me3-only	H3K4me3-only	H3K4me3-only	H3K4me3-only
Snrpd1	H3K4me3-only	H3K4me3-only	H3K4me3-only	H3K4me3-only	H3K4me3-only	H3K4me3-only	Bivalent	H3K4me3-only	H3K4me3-only	H3K4me3-only
Cyc1	H3K4me3-only	H3K4me3-only	H3K4me3-only	Bivalent	H3K4me3-only	H3K4me3-only	Bivalent	H3K4me3-only	H3K4me3-only	H3K4me3-only
Calm1	H3K4me3-only	H3K4me3-only	H3K4me3-only	Bivalent	H3K4me3-only	H3K4me3-only	Bivalent	H3K4me3-only	H3K4me3-only	H3K4me3-only
Lars2	H3K4me3-only	H3K4me3-only	Unmarked	H3K4me3-only	H3K4me3-only	H3K4me3-only	H3K4me3-only	H3K4me3-only	H3K4me3-only	H3K4me3-only
Amt	Unmarked	Unmarked	Unmarked	H3K4me3-only	H3K4me3-only	H3K4me3-only	H3K4me3-only	H3K4me3-only	H3K4me3-only	H3K4me3-only
Olfr658	Unmarked	Unmarked	Unmarked	Unmarked	H3K4me3-only	Bivalent	Unmarked	Unmarked	H3K4me3-only	Unmarked
Gm4871	Unmarked	H3K27me3-only	Unmarked	Unmarked	Unmarked	Unmarked	Unmarked	Unmarked	Unmarked	Unmarked
Nup54	H3K4me3-only	H3K4me3-only	H3K4me3-only	Bivalent	H3K4me3-only	H3K4me3-only	Bivalent	H3K4me3-only	H3K4me3-only	H3K4me3-only
Adh7	Unmarked	Unmarked	Unmarked	Unmarked	Unmarked	Unmarked	Unmarked	Unmarked	Unmarked	Unmarked
Il1rl2	H3K4me3-only	Bivalent	Unmarked	H3K4me3-only	H3K4me3-only	H3K4me3-only	H3K4me3-only	H3K4me3-only	H3K4me3-only	H3K4me3-only
Rgs20	Bivalent	Bivalent	H3K27me3-only	Bivalent	Bivalent	Bivalent	Bivalent	Bivalent	H3K4me3-only	H3K27me3-only
Gm16404	Unmarked	Unmarked	Unmarked	Unmarked	Unmarked	Unmarked	Unmarked	Unmarked	Unmarked	Unmarked
2024-03-02	H3K4me3-only	H3K4me3-only	H3K4me3-only	H3K4me3-only	H3K4me3-only	H3K4me3-only	Unmarked	H3K4me3-only	H3K4me3-only	H3K4me3-only
Dubr	H3K4me3-only	H3K4me3-only	Unmarked	H3K4me3-only	H3K4me3-only	H3K4me3-only	H3K4me3-only	H3K4me3-only	H3K4me3-only	H3K4me3-only
2024-09-12	Unmarked	Unmarked	Unmarked	H3K4me3-only	Unmarked	Unmarked	Unmarked	Unmarked	Unmarked	H3K4me3-only
Fyb	Unmarked	H3K4me3-only	Unmarked	H3K4me3-only	H3K4me3-only	Unmarked	Unmarked	Unmarked	H3K4me3-only	Unmarked
Mir208a	Unmarked	H3K27me3-only	H3K27me3-only	H3K27me3-only	Bivalent	H3K27me3-only	H3K27me3-only	Unmarked	Unmarked	Unmarked
Bcl11b	Bivalent	Bivalent	H3K27me3-only	Bivalent	H3K4me3-only	H3K4me3-only	H3K4me3-only	H3K4me3-only	H3K4me3-only	H3K4me3-only
Col1a1	H3K4me3-only	Bivalent	H3K27me3-only	Bivalent	Bivalent	H3K27me3-only	H3K27me3-only	H3K4me3-only	H3K4me3-only	Bivalent
Phf23	H3K4me3-only	H3K4me3-only	Unmarked	Bivalent	H3K4me3-only	H3K4me3-only	Bivalent	H3K4me3-only	H3K4me3-only	H3K4me3-only
Snord98	Unmarked	Unmarked	Unmarked	Unmarked	Unmarked	Unmarked	Unmarked	Unmarked	Unmarked	H3K4me3-only
Cd109	H3K4me3-only	Bivalent	H3K27me3-only	Bivalent	Bivalent	Bivalent	Bivalent	H3K4me3-only	H3K4me3-only	H3K4me3-only
Tppp3	H3K4me3-only	H3K4me3-only	Unmarked	H3K4me3-only	H3K4me3-only	H3K4me3-only	Unmarked	H3K4me3-only	H3K4me3-only	H3K4me3-only
Hpgd	H3K4me3-only	H3K4me3-only	Unmarked	H3K4me3-only	H3K4me3-only	H3K4me3-only	H3K4me3-only	H3K4me3-only	H3K4me3-only	H3K4me3-only
AI314278	Unmarked	Unmarked	Unmarked	Unmarked	Unmarked	Unmarked	Unmarked	Unmarked	Unmarked	Unmarked
Fgf6	Unmarked	H3K27me3-only	H3K27me3-only	H3K27me3-only	H3K27me3-only	H3K27me3-only	H3K27me3-only	Unmarked	Unmarked	Unmarked
1600020E01Rik	H3K4me3-only	H3K4me3-only	Unmarked	Bivalent	H3K4me3-only	H3K4me3-only	Bivalent	H3K4me3-only	H3K4me3-only	H3K4me3-only
Cct7	H3K4me3-only	H3K4me3-only	Unmarked	H3K4me3-only	H3K4me3-only	H3K4me3-only	Bivalent	H3K4me3-only	H3K4me3-only	H3K4me3-only
Mad2l1	H3K4me3-only	H3K4me3-only	H3K4me3-only	H3K4me3-only	H3K4me3-only	H3K4me3-only	H3K4me3-only	H3K4me3-only	H3K4me3-only	H3K4me3-only
Mir873a	Unmarked	Unmarked	Unmarked	Unmarked	Unmarked	Unmarked	Unmarked	Unmarked	Unmarked	Unmarked
Mogat1	H3K4me3-only	Bivalent	H3K27me3-only	Bivalent	Bivalent	Bivalent	Bivalent	H3K4me3-only	H3K4me3-only	Bivalent
Pcdhga12	Unmarked	Unmarked	Unmarked	H3K27me3-only	H3K4me3-only	H3K4me3-only	Bivalent	H3K4me3-only	H3K4me3-only	Unmarked
Vmn2r124	Unmarked	Unmarked	Unmarked	Unmarked	Unmarked	Unmarked	Unmarked	Unmarked	Unmarked	Unmarked
Siva1	H3K4me3-only	H3K4me3-only	Unmarked	Bivalent	H3K4me3-only	H3K4me3-only	H3K4me3-only	H3K4me3-only	H3K4me3-only	H3K4me3-only
Fam161b	H3K4me3-only	H3K4me3-only	Unmarked	H3K4me3-only	H3K4me3-only	H3K4me3-only	Bivalent	H3K4me3-only	H3K4me3-only	H3K4me3-only
Scpep1	H3K4me3-only	H3K4me3-only	H3K4me3-only	H3K4me3-only	H3K4me3-only	H3K4me3-only	H3K4me3-only	H3K4me3-only	H3K4me3-only	H3K4me3-only
Mfsd6l	Unmarked	H3K27me3-only	H3K27me3-only	Bivalent	Bivalent	Bivalent	Bivalent	H3K4me3-only	H3K4me3-only	Unmarked
Gnptab	H3K4me3-only	H3K4me3-only	Unmarked	H3K4me3-only	H3K4me3-only	H3K4me3-only	Bivalent	H3K4me3-only	H3K4me3-only	H3K4me3-only
Gm1553	Unmarked	Unmarked	H3K27me3-only	Unmarked	H3K4me3-only	H3K4me3-only	Unmarked	Unmarked	Unmarked	Unmarked
Gsr	H3K4me3-only	Bivalent	Unmarked	Bivalent	H3K4me3-only	H3K4me3-only	H3K4me3-only	H3K4me3-only	H3K4me3-only	H3K4me3-only
Spag11a	Unmarked	Unmarked	Unmarked	Unmarked	Unmarked	H3K27me3-only	H3K27me3-only	Unmarked	Unmarked	Unmarked
Ccdc61	H3K4me3-only	H3K4me3-only	H3K27me3-only	Bivalent	Bivalent	H3K4me3-only	Bivalent	H3K4me3-only	H3K4me3-only	Bivalent
Rps9	H3K4me3-only	H3K4me3-only	H3K4me3-only	Bivalent	H3K4me3-only	H3K4me3-only	Bivalent	Bivalent	H3K4me3-only	H3K4me3-only
Hsd3b4	Unmarked	Unmarked	Unmarked	Unmarked	Unmarked	Unmarked	Unmarked	Unmarked	Unmarked	Unmarked
A330015K06Rik	Unmarked	Unmarked	Unmarked	H3K4me3-only	Unmarked	Unmarked	Unmarked	Unmarked	Unmarked	Unmarked
Gtf2h2	H3K4me3-only	H3K4me3-only	Unmarked	H3K4me3-only	H3K4me3-only	H3K4me3-only	H3K4me3-only	H3K4me3-only	H3K4me3-only	H3K4me3-only
Slc26a11	Bivalent	Bivalent	Bivalent	H3K4me3-only	H3K4me3-only	H3K4me3-only	H3K4me3-only	H3K4me3-only	H3K4me3-only	H3K4me3-only
Ccdc103	H3K4me3-only	H3K4me3-only	Unmarked	H3K4me3-only	H3K4me3-only	H3K4me3-only	H3K4me3-only	H3K4me3-only	H3K4me3-only	H3K4me3-only
D430042O09Rik	H3K4me3-only	H3K4me3-only	Unmarked	H3K4me3-only	H3K4me3-only	H3K4me3-only	H3K4me3-only	H3K4me3-only	H3K4me3-only	H3K4me3-only
Nppa	Unmarked	Unmarked	Unmarked	Unmarked	Unmarked	Unmarked	Unmarked	Unmarked	Unmarked	Unmarked
Dcaf12	H3K4me3-only	H3K4me3-only	Unmarked	Bivalent	H3K4me3-only	H3K4me3-only	Bivalent	H3K4me3-only	H3K4me3-only	H3K4me3-only
Smtnl1	Unmarked	H3K27me3-only	H3K27me3-only	Bivalent	H3K27me3-only	H3K27me3-only	Unmarked	Unmarked	Unmarked	H3K27me3-only
Ids	H3K4me3-only	H3K4me3-only	Unmarked	H3K27me3-only	Bivalent	H3K4me3-only	H3K4me3-only	H3K4me3-only	H3K4me3-only	H3K4me3-only
Ppp1r2-ps3	Bivalent	Bivalent	H3K27me3-only	H3K27me3-only	Bivalent	Bivalent	Bivalent	H3K4me3-only	H3K4me3-only	H3K27me3-only
Ccdc85b	H3K4me3-only	H3K4me3-only	H3K4me3-only	Bivalent	H3K4me3-only	H3K4me3-only	H3K4me3-only	H3K4me3-only	H3K4me3-only	H3K4me3-only
Six3os1	H3K27me3-only	H3K27me3-only	H3K27me3-only	H3K27me3-only	H3K27me3-only	Bivalent	H3K27me3-only	H3K4me3-only	Bivalent	H3K27me3-only
Rpl7l1	H3K4me3-only	H3K4me3-only	Unmarked	H3K4me3-only	H3K4me3-only	H3K4me3-only	H3K4me3-only	H3K4me3-only	H3K4me3-only	H3K4me3-only
Krt87	H3K27me3-only	Bivalent	H3K27me3-only	H3K27me3-only	H3K27me3-only	Bivalent	H3K27me3-only	Unmarked	Unmarked	H3K27me3-only
Lrrc3b	H3K4me3-only	Bivalent	H3K27me3-only	Bivalent	Bivalent	Bivalent	Bivalent	H3K4me3-only	H3K4me3-only	H3K4me3-only
Kansl1	H3K4me3-only	H3K4me3-only	Unmarked	Bivalent	H3K4me3-only	H3K4me3-only	Bivalent	H3K4me3-only	H3K4me3-only	H3K4me3-only
Cklf	H3K4me3-only	H3K4me3-only	Unmarked	H3K4me3-only	H3K4me3-only	H3K4me3-only	H3K4me3-only	H3K4me3-only	H3K4me3-only	H3K4me3-only
Ppp1r15a	H3K4me3-only	H3K4me3-only	Unmarked	Bivalent	H3K4me3-only	H3K4me3-only	H3K4me3-only	H3K4me3-only	H3K4me3-only	H3K4me3-only
2410002F23Rik	H3K4me3-only	H3K4me3-only	Unmarked	H3K4me3-only	H3K4me3-only	H3K4me3-only	Bivalent	H3K4me3-only	H3K4me3-only	H3K4me3-only
Gm5595	H3K4me3-only	H3K4me3-only	Unmarked	H3K4me3-only	H3K4me3-only	H3K4me3-only	H3K4me3-only	H3K4me3-only	H3K4me3-only	H3K4me3-only
Clec4a2	Unmarked	Unmarked	Unmarked	Unmarked	Unmarked	Unmarked	Unmarked	Unmarked	Unmarked	Unmarked
Vmn2r12	Unmarked	Unmarked	Unmarked	Unmarked	Unmarked	Unmarked	Unmarked	Unmarked	Unmarked	Unmarked
Fam229a	Unmarked	Bivalent	H3K27me3-only	H3K4me3-only	H3K4me3-only	H3K4me3-only	H3K4me3-only	H3K4me3-only	H3K4me3-only	H3K4me3-only
Kncn	Unmarked	H3K27me3-only	Unmarked	H3K27me3-only	H3K27me3-only	H3K27me3-only	Unmarked	Unmarked	Unmarked	Unmarked
Ptprm	Bivalent	H3K4me3-only	Unmarked	Bivalent	H3K4me3-only	H3K4me3-only	H3K4me3-only	H3K4me3-only	H3K4me3-only	H3K4me3-only
Lztfl1	H3K4me3-only	H3K4me3-only	H3K4me3-only	H3K4me3-only	H3K4me3-only	H3K4me3-only	H3K4me3-only	H3K4me3-only	H3K4me3-only	H3K4me3-only
Npas1	H3K27me3-only	H3K27me3-only	H3K27me3-only	Bivalent	H3K4me3-only	H3K4me3-only	H3K4me3-only	H3K4me3-only	H3K4me3-only	H3K4me3-only
Tmsb10	H3K4me3-only	H3K4me3-only	Unmarked	H3K4me3-only	H3K4me3-only	H3K4me3-only	Bivalent	H3K4me3-only	H3K4me3-only	H3K4me3-only
Gm13285	Unmarked	Bivalent	Bivalent	Bivalent	H3K27me3-only	Bivalent	H3K27me3-only	Unmarked	Unmarked	Unmarked
AI464131	Bivalent	Bivalent	H3K27me3-only	H3K4me3-only	H3K4me3-only	H3K4me3-only	H3K4me3-only	H3K4me3-only	H3K4me3-only	H3K4me3-only
Slamf8	Unmarked	H3K27me3-only	H3K27me3-only	H3K27me3-only	Bivalent	H3K27me3-only	H3K27me3-only	H3K4me3-only	H3K4me3-only	H3K27me3-only
Gja6	Unmarked	Bivalent	H3K27me3-only	Unmarked	Unmarked	H3K27me3-only	Unmarked	Unmarked	Unmarked	Unmarked
Cd40lg	Unmarked	Unmarked	Unmarked	Unmarked	Unmarked	Unmarked	Unmarked	H3K27me3-only	H3K27me3-only	Unmarked
Klf5	H3K4me3-only	Bivalent	H3K27me3-only	Bivalent	H3K4me3-only	H3K4me3-only	Bivalent	H3K4me3-only	Bivalent	H3K4me3-only
Cdk5r1	H3K4me3-only	H3K4me3-only	Unmarked	Bivalent	H3K4me3-only	H3K4me3-only	H3K4me3-only	H3K4me3-only	H3K4me3-only	H3K4me3-only
Il27	Unmarked	Unmarked	Unmarked	H3K4me3-only	Unmarked	Unmarked	Unmarked	Unmarked	Unmarked	H3K4me3-only
Mir7232	Unmarked	Unmarked	Unmarked	Unmarked	H3K27me3-only	H3K27me3-only	Unmarked	Unmarked	Unmarked	Unmarked
Mir1843b	Unmarked	Unmarked	Unmarked	Unmarked	Unmarked	Unmarked	Unmarked	Unmarked	Unmarked	Unmarked
Gm10509	Unmarked	Unmarked	Unmarked	Unmarked	Unmarked	Unmarked	Unmarked	Unmarked	Unmarked	Unmarked
Olfr406	Unmarked	Unmarked	Unmarked	Unmarked	Unmarked	Unmarked	Unmarked	Unmarked	Unmarked	Unmarked
Rdh5	Unmarked	H3K4me3-only	Unmarked	Unmarked	Unmarked	Unmarked	Unmarked	Unmarked	Unmarked	Unmarked
Zfc3h1	H3K4me3-only	H3K4me3-only	Unmarked	Bivalent	H3K4me3-only	H3K4me3-only	Bivalent	H3K4me3-only	H3K4me3-only	H3K4me3-only
Ccdc6	H3K4me3-only	H3K4me3-only	Unmarked	Bivalent	H3K4me3-only	H3K4me3-only	H3K4me3-only	H3K4me3-only	H3K4me3-only	H3K4me3-only
Gm10400	Unmarked	Unmarked	Unmarked	Unmarked	H3K4me3-only	Unmarked	H3K4me3-only	H3K4me3-only	Unmarked	Unmarked
Ghrl	Unmarked	Unmarked	Unmarked	Unmarked	Unmarked	Unmarked	Unmarked	Unmarked	Unmarked	Unmarked
Slc9a1	H3K4me3-only	H3K4me3-only	H3K4me3-only	H3K4me3-only	H3K4me3-only	H3K4me3-only	H3K4me3-only	H3K4me3-only	H3K4me3-only	H3K4me3-only
Olfr275	Unmarked	H3K27me3-only	Unmarked	H3K27me3-only	H3K27me3-only	H3K27me3-only	H3K27me3-only	Unmarked	H3K27me3-only	H3K27me3-only
Pigk	H3K4me3-only	H3K4me3-only	H3K4me3-only	H3K4me3-only	H3K4me3-only	Bivalent	H3K4me3-only	H3K4me3-only	H3K4me3-only	H3K4me3-only
Bnipl	Unmarked	Unmarked	Unmarked	H3K4me3-only	H3K4me3-only	H3K4me3-only	Unmarked	Unmarked	Unmarked	H3K4me3-only
Myo3a	Unmarked	Bivalent	Unmarked	H3K27me3-only	H3K4me3-only	Unmarked	Bivalent	Unmarked	H3K4me3-only	Unmarked
Gm3706	Unmarked	Unmarked	Unmarked	Unmarked	Unmarked	Unmarked	Unmarked	Unmarked	Unmarked	Unmarked
Twsg1	H3K4me3-only	H3K4me3-only	Unmarked	Bivalent	H3K4me3-only	H3K4me3-only	H3K4me3-only	H3K4me3-only	H3K4me3-only	H3K4me3-only
Gtse1	H3K4me3-only	H3K4me3-only	H3K4me3-only	H3K4me3-only	H3K4me3-only	H3K4me3-only	H3K4me3-only	H3K4me3-only	H3K4me3-only	H3K4me3-only
Fkbp10	H3K4me3-only	Bivalent	Unmarked	H3K4me3-only	H3K4me3-only	H3K4me3-only	H3K4me3-only	H3K4me3-only	H3K4me3-only	H3K4me3-only
Spdl1	H3K4me3-only	H3K4me3-only	H3K4me3-only	H3K4me3-only	H3K4me3-only	H3K4me3-only	H3K4me3-only	H3K4me3-only	H3K4me3-only	H3K4me3-only
Sema4b	H3K4me3-only	H3K4me3-only	Unmarked	H3K4me3-only	H3K4me3-only	H3K4me3-only	H3K4me3-only	H3K4me3-only	H3K4me3-only	H3K4me3-only
Tmem43	H3K4me3-only	H3K4me3-only	H3K4me3-only	H3K4me3-only	H3K4me3-only	H3K4me3-only	H3K4me3-only	H3K4me3-only	H3K4me3-only	H3K4me3-only
Smok3c	Unmarked	Unmarked	Unmarked	Unmarked	Unmarked	Unmarked	Unmarked	Unmarked	Unmarked	Unmarked
Zfp664	H3K4me3-only	Bivalent	H3K27me3-only	Bivalent	H3K4me3-only	H3K4me3-only	H3K4me3-only	H3K4me3-only	H3K4me3-only	H3K4me3-only
Sh3tc1	Unmarked	Unmarked	Unmarked	H3K27me3-only	Unmarked	Unmarked	Unmarked	H3K4me3-only	H3K4me3-only	Unmarked
Oog3	Unmarked	Unmarked	Unmarked	Unmarked	Unmarked	Unmarked	Unmarked	Unmarked	Unmarked	Unmarked
Crtc2	H3K4me3-only	H3K4me3-only	Unmarked	H3K4me3-only	H3K4me3-only	H3K4me3-only	H3K4me3-only	H3K4me3-only	H3K4me3-only	H3K4me3-only
Scai	H3K4me3-only	H3K4me3-only	H3K4me3-only	Bivalent	H3K4me3-only	H3K4me3-only	H3K4me3-only	H3K4me3-only	H3K4me3-only	H3K4me3-only
Mtm1	H3K4me3-only	Bivalent	Unmarked	H3K4me3-only	H3K4me3-only	H3K4me3-only	H3K4me3-only	H3K4me3-only	H3K4me3-only	Bivalent
Spinkl	Unmarked	Unmarked	Unmarked	Unmarked	Unmarked	Unmarked	Unmarked	Unmarked	Unmarked	Unmarked
Mir1941	Unmarked	H3K27me3-only	Unmarked	H3K27me3-only	Unmarked	Unmarked	Unmarked	Unmarked	Unmarked	Unmarked
Idi1	H3K4me3-only	H3K4me3-only	H3K4me3-only	H3K4me3-only	H3K4me3-only	H3K4me3-only	H3K4me3-only	H3K4me3-only	H3K4me3-only	H3K4me3-only
Ttc8	H3K4me3-only	Bivalent	H3K27me3-only	Bivalent	H3K4me3-only	Bivalent	Bivalent	H3K4me3-only	H3K4me3-only	Bivalent
5830418P13Rik	Unmarked	Unmarked	Unmarked	H3K4me3-only	H3K4me3-only	H3K4me3-only	Unmarked	Unmarked	H3K4me3-only	H3K4me3-only
Kcnj5	H3K4me3-only	Bivalent	H3K27me3-only	Bivalent	H3K4me3-only	Bivalent	H3K27me3-only	H3K27me3-only	Unmarked	Bivalent
Defa36	Unmarked	Unmarked	Unmarked	Unmarked	Unmarked	Unmarked	Unmarked	Unmarked	Unmarked	Unmarked
Ano1	H3K4me3-only	Bivalent	Unmarked	Bivalent	H3K4me3-only	Unmarked	Unmarked	Unmarked	Unmarked	H3K4me3-only
Zfp382	H3K4me3-only	H3K4me3-only	Unmarked	H3K4me3-only	H3K4me3-only	H3K4me3-only	H3K4me3-only	H3K4me3-only	H3K4me3-only	H3K4me3-only
Gm10666	Unmarked	Unmarked	Unmarked	Unmarked	Unmarked	Unmarked	Unmarked	Unmarked	Unmarked	Unmarked
Hsd17b13	Unmarked	Unmarked	Unmarked	Unmarked	Unmarked	Unmarked	Unmarked	Unmarked	Unmarked	Unmarked
Wdr64	Unmarked	Unmarked	Unmarked	H3K4me3-only	Unmarked	Unmarked	Unmarked	Unmarked	Unmarked	H3K4me3-only
Pcdhga1	H3K27me3-only	H3K27me3-only	H3K27me3-only	H3K27me3-only	Unmarked	Unmarked	Unmarked	Unmarked	Unmarked	Unmarked
Ndufaf2	H3K4me3-only	H3K4me3-only	H3K4me3-only	Bivalent	H3K4me3-only	H3K4me3-only	H3K4me3-only	H3K4me3-only	H3K4me3-only	H3K4me3-only
Zfp367	H3K4me3-only	H3K4me3-only	Unmarked	Bivalent	H3K4me3-only	H3K4me3-only	Bivalent	H3K4me3-only	H3K4me3-only	H3K4me3-only
Nid1	H3K4me3-only	Bivalent	H3K27me3-only	H3K4me3-only	H3K4me3-only	H3K4me3-only	H3K4me3-only	H3K4me3-only	H3K4me3-only	H3K4me3-only
Slc22a21	H3K4me3-only	H3K4me3-only	Unmarked	H3K4me3-only	H3K4me3-only	H3K4me3-only	H3K4me3-only	H3K4me3-only	H3K4me3-only	H3K4me3-only
4930415F15Rik	Unmarked	H3K27me3-only	H3K27me3-only	H3K27me3-only	H3K27me3-only	H3K27me3-only	H3K27me3-only	Unmarked	Unmarked	H3K27me3-only
Hyal2	H3K4me3-only	H3K4me3-only	Unmarked	H3K4me3-only	H3K4me3-only	H3K4me3-only	H3K4me3-only	H3K4me3-only	H3K4me3-only	H3K4me3-only
Atp4a	Unmarked	Unmarked	Unmarked	H3K4me3-only	Unmarked	Unmarked	Unmarked	Unmarked	Unmarked	Unmarked
Slc26a7	H3K4me3-only	H3K4me3-only	Unmarked	H3K4me3-only	H3K4me3-only	Unmarked	Unmarked	Unmarked	Unmarked	H3K4me3-only
Nhlh2	Unmarked	H3K27me3-only	H3K27me3-only	H3K27me3-only	Bivalent	Bivalent	H3K27me3-only	H3K27me3-only	H3K27me3-only	H3K27me3-only
Stau1	H3K4me3-only	H3K4me3-only	Unmarked	Bivalent	H3K4me3-only	H3K4me3-only	H3K4me3-only	H3K4me3-only	H3K4me3-only	H3K4me3-only
Cacybp	H3K4me3-only	H3K4me3-only	Unmarked	H3K4me3-only	H3K4me3-only	H3K4me3-only	Bivalent	H3K4me3-only	H3K4me3-only	H3K4me3-only
Ube2t	H3K4me3-only	H3K4me3-only	Unmarked	H3K4me3-only	H3K4me3-only	H3K4me3-only	H3K4me3-only	H3K4me3-only	H3K4me3-only	H3K4me3-only
Cdkl5	H3K4me3-only	H3K4me3-only	Unmarked	Bivalent	H3K4me3-only	H3K4me3-only	H3K4me3-only	H3K4me3-only	H3K4me3-only	H3K4me3-only
Cystm1	H3K4me3-only	H3K4me3-only	Unmarked	H3K4me3-only	H3K4me3-only	H3K4me3-only	Bivalent	H3K4me3-only	H3K4me3-only	H3K4me3-only
Tdrd3	H3K4me3-only	Bivalent	H3K4me3-only	Bivalent	H3K4me3-only	H3K4me3-only	H3K4me3-only	H3K4me3-only	H3K4me3-only	H3K4me3-only
Grin2c	H3K4me3-only	Bivalent	Unmarked	Bivalent	H3K4me3-only	H3K4me3-only	H3K4me3-only	H3K4me3-only	H3K4me3-only	H3K4me3-only
Zbtb38	Unmarked	Unmarked	Unmarked	H3K4me3-only	H3K4me3-only	Unmarked	Unmarked	Unmarked	Unmarked	H3K4me3-only
Anln	H3K4me3-only	H3K4me3-only	Unmarked	Bivalent	H3K4me3-only	H3K4me3-only	Bivalent	H3K4me3-only	H3K4me3-only	H3K4me3-only
Gm4177	Unmarked	Unmarked	Unmarked	Unmarked	Unmarked	Unmarked	Unmarked	Unmarked	Unmarked	Unmarked
C1ra	Unmarked	H3K4me3-only	Unmarked	H3K4me3-only	Unmarked	Unmarked	Unmarked	H3K4me3-only	H3K4me3-only	H3K4me3-only
Gm13272	Unmarked	H3K27me3-only	H3K27me3-only	H3K27me3-only	Bivalent	Bivalent	Bivalent	Bivalent	Bivalent	Unmarked
Mir743	Unmarked	Unmarked	Unmarked	Unmarked	Unmarked	Unmarked	Unmarked	Unmarked	Unmarked	Unmarked
Mir1306	Unmarked	Unmarked	Unmarked	Unmarked	Unmarked	Unmarked	Unmarked	Unmarked	H3K4me3-only	Unmarked
Arfgap3	H3K4me3-only	H3K4me3-only	Unmarked	H3K4me3-only	H3K4me3-only	H3K4me3-only	H3K4me3-only	H3K4me3-only	H3K4me3-only	H3K4me3-only
4930556J02Rik	Unmarked	Unmarked	Unmarked	Unmarked	Unmarked	Unmarked	Unmarked	Unmarked	Unmarked	Unmarked
Rsl1	H3K4me3-only	Bivalent	Unmarked	H3K4me3-only	H3K4me3-only	H3K4me3-only	H3K4me3-only	H3K4me3-only	H3K4me3-only	H3K4me3-only
Agr2	Unmarked	H3K27me3-only	H3K27me3-only	H3K27me3-only	H3K27me3-only	H3K27me3-only	H3K27me3-only	Unmarked	Unmarked	H3K27me3-only
Mir152	H3K4me3-only	H3K4me3-only	Unmarked	H3K4me3-only	H3K4me3-only	H3K4me3-only	H3K4me3-only	H3K4me3-only	H3K4me3-only	H3K4me3-only
Dhx33	H3K4me3-only	H3K4me3-only	H3K4me3-only	Bivalent	H3K4me3-only	H3K4me3-only	Bivalent	H3K4me3-only	H3K4me3-only	H3K4me3-only
Smek2	H3K4me3-only	H3K4me3-only	H3K4me3-only	Bivalent	H3K4me3-only	H3K4me3-only	H3K4me3-only	H3K4me3-only	H3K4me3-only	H3K4me3-only
Ccdc12	H3K4me3-only	H3K4me3-only	Unmarked	H3K4me3-only	H3K4me3-only	H3K4me3-only	H3K4me3-only	H3K4me3-only	H3K4me3-only	H3K4me3-only
Tmem159	H3K4me3-only	H3K4me3-only	Unmarked	H3K4me3-only	H3K4me3-only	H3K4me3-only	Bivalent	H3K4me3-only	H3K4me3-only	H3K4me3-only
2610206C17Rik	H3K4me3-only	H3K4me3-only	H3K4me3-only	H3K4me3-only	H3K4me3-only	H3K4me3-only	H3K4me3-only	H3K4me3-only	H3K4me3-only	H3K4me3-only
Apba2	H3K27me3-only	Bivalent	H3K27me3-only	H3K27me3-only	Bivalent	Bivalent	Bivalent	H3K4me3-only	Bivalent	H3K27me3-only
Kcna1	H3K4me3-only	Bivalent	H3K27me3-only	Bivalent	Bivalent	Bivalent	H3K27me3-only	Bivalent	H3K27me3-only	H3K27me3-only
Trh	H3K27me3-only	H3K27me3-only	H3K27me3-only	H3K27me3-only	Bivalent	Bivalent	H3K27me3-only	H3K4me3-only	H3K4me3-only	H3K27me3-only
Svs3a	Unmarked	H3K27me3-only	H3K27me3-only	H3K27me3-only	H3K27me3-only	H3K27me3-only	H3K27me3-only	Unmarked	Unmarked	H3K27me3-only
Prr32	Unmarked	Unmarked	Unmarked	Unmarked	Unmarked	Unmarked	Unmarked	Unmarked	Unmarked	Unmarked
Olfr1425	Unmarked	Unmarked	Unmarked	Unmarked	H3K27me3-only	H3K27me3-only	Unmarked	Unmarked	Unmarked	Unmarked
Gm16677	Unmarked	Unmarked	Unmarked	Unmarked	Unmarked	Unmarked	Unmarked	Unmarked	Unmarked	Unmarked
Vmn1r209	Unmarked	Unmarked	Unmarked	Unmarked	Unmarked	Unmarked	Unmarked	Unmarked	Unmarked	Unmarked
Rptoros	Unmarked	Unmarked	Unmarked	Unmarked	Unmarked	Unmarked	Unmarked	Unmarked	Unmarked	Unmarked
Ppp2cb	H3K4me3-only	H3K4me3-only	H3K4me3-only	H3K4me3-only	H3K4me3-only	H3K4me3-only	H3K4me3-only	H3K4me3-only	H3K4me3-only	H3K4me3-only
Olfr596	Unmarked	Unmarked	Unmarked	Unmarked	Unmarked	Unmarked	Unmarked	Unmarked	Unmarked	Unmarked
Spcs2	H3K4me3-only	H3K4me3-only	Unmarked	H3K4me3-only	H3K4me3-only	H3K4me3-only	H3K4me3-only	H3K4me3-only	H3K4me3-only	H3K4me3-only
Vmn2r62	H3K27me3-only	Unmarked	Unmarked	Unmarked	Unmarked	Unmarked	Unmarked	Unmarked	Unmarked	Unmarked
Pdzrn3	H3K4me3-only	Bivalent	H3K27me3-only	Bivalent	Bivalent	Bivalent	H3K4me3-only	H3K4me3-only	H3K4me3-only	H3K4me3-only
Chpf2	H3K4me3-only	H3K4me3-only	Unmarked	H3K4me3-only	H3K4me3-only	H3K4me3-only	H3K4me3-only	H3K4me3-only	H3K4me3-only	H3K4me3-only
Atpaf1	H3K4me3-only	H3K4me3-only	Unmarked	H3K4me3-only	H3K4me3-only	H3K4me3-only	H3K4me3-only	H3K4me3-only	H3K4me3-only	H3K4me3-only
Hdhd3	H3K4me3-only	H3K4me3-only	Unmarked	H3K4me3-only	H3K4me3-only	H3K4me3-only	H3K4me3-only	H3K4me3-only	H3K4me3-only	H3K4me3-only
Tgm5	Unmarked	H3K27me3-only	H3K27me3-only	Unmarked	Unmarked	Unmarked	Unmarked	Unmarked	Unmarked	Unmarked
Hoxd11	H3K27me3-only	Bivalent	H3K27me3-only	H3K27me3-only	Bivalent	Bivalent	H3K27me3-only	Bivalent	Bivalent	H3K27me3-only
Nup62cl	H3K4me3-only	H3K4me3-only	Unmarked	Bivalent	H3K4me3-only	H3K4me3-only	H3K4me3-only	Bivalent	H3K4me3-only	Unmarked
Gm732	Unmarked	Unmarked	Unmarked	Unmarked	Unmarked	Unmarked	Unmarked	Unmarked	Unmarked	Unmarked
Mir3470b	Unmarked	Unmarked	Unmarked	H3K4me3-only	Unmarked	Unmarked	Unmarked	Unmarked	Unmarked	H3K4me3-only
9430014N10Rik	Unmarked	Unmarked	Unmarked	Unmarked	Unmarked	Unmarked	H3K27me3-only	Unmarked	Unmarked	Unmarked
Mir6954	Unmarked	Unmarked	Unmarked	Unmarked	Unmarked	Unmarked	Unmarked	Unmarked	Unmarked	Unmarked
Ly6a	Unmarked	Unmarked	Unmarked	Unmarked	Unmarked	Unmarked	H3K4me3-only	H3K4me3-only	H3K4me3-only	Unmarked
Gcnt4	H3K4me3-only	H3K4me3-only	Unmarked	Bivalent	H3K4me3-only	H3K4me3-only	H3K4me3-only	H3K4me3-only	H3K4me3-only	H3K4me3-only
Itgb4	H3K4me3-only	Bivalent	H3K27me3-only	H3K4me3-only	H3K4me3-only	H3K4me3-only	H3K4me3-only	H3K4me3-only	H3K4me3-only	H3K4me3-only
2300009A05Rik	H3K4me3-only	H3K4me3-only	Unmarked	H3K4me3-only	H3K4me3-only	H3K4me3-only	H3K4me3-only	H3K4me3-only	H3K4me3-only	H3K4me3-only
Gdpd3	Unmarked	Unmarked	Unmarked	Unmarked	H3K4me3-only	H3K4me3-only	H3K4me3-only	H3K4me3-only	H3K4me3-only	Unmarked
Ndn	H3K4me3-only	Bivalent	Unmarked	Unmarked	H3K4me3-only	Bivalent	Bivalent	H3K4me3-only	H3K4me3-only	Unmarked
Ywhag	H3K4me3-only	H3K4me3-only	Unmarked	Bivalent	H3K4me3-only	H3K4me3-only	Bivalent	H3K4me3-only	H3K4me3-only	H3K4me3-only
4921539E11Rik	Unmarked	Unmarked	Unmarked	Unmarked	Unmarked	Unmarked	Unmarked	Unmarked	Unmarked	Unmarked
Slc35a3	H3K4me3-only	H3K4me3-only	Unmarked	H3K4me3-only	H3K4me3-only	H3K4me3-only	H3K4me3-only	H3K4me3-only	H3K4me3-only	H3K4me3-only
Rad21l	Unmarked	H3K27me3-only	H3K27me3-only	H3K27me3-only	H3K27me3-only	Bivalent	Unmarked	Unmarked	H3K27me3-only	H3K27me3-only
A930018P22Rik	H3K4me3-only	H3K4me3-only	Unmarked	H3K4me3-only	H3K4me3-only	H3K4me3-only	H3K4me3-only	H3K4me3-only	H3K4me3-only	H3K4me3-only
Cdca7	H3K4me3-only	H3K4me3-only	Unmarked	H3K4me3-only	H3K4me3-only	H3K4me3-only	H3K4me3-only	H3K4me3-only	H3K4me3-only	H3K4me3-only
BC055324	H3K4me3-only	H3K4me3-only	H3K4me3-only	H3K4me3-only	H3K4me3-only	H3K4me3-only	H3K4me3-only	H3K4me3-only	H3K4me3-only	H3K4me3-only
Mir465b-1	Unmarked	Unmarked	Unmarked	Unmarked	Unmarked	Unmarked	Unmarked	Unmarked	Unmarked	Unmarked
1110038B12Rik	H3K4me3-only	H3K4me3-only	H3K4me3-only	H3K4me3-only	H3K4me3-only	H3K4me3-only	Bivalent	H3K4me3-only	H3K4me3-only	H3K4me3-only
Miox	Unmarked	Unmarked	Unmarked	H3K27me3-only	Unmarked	Unmarked	Unmarked	Unmarked	Unmarked	Unmarked
Zc3h14	H3K4me3-only	H3K4me3-only	H3K4me3-only	Bivalent	H3K4me3-only	H3K4me3-only	H3K4me3-only	H3K4me3-only	H3K4me3-only	H3K4me3-only
Cdk12	H3K4me3-only	H3K4me3-only	H3K4me3-only	Bivalent	H3K4me3-only	H3K4me3-only	Bivalent	H3K4me3-only	H3K4me3-only	Bivalent
Nucb1	H3K4me3-only	H3K4me3-only	Unmarked	H3K4me3-only	H3K4me3-only	H3K4me3-only	H3K4me3-only	H3K4me3-only	H3K4me3-only	H3K4me3-only
Cpvl	Unmarked	Unmarked	Unmarked	Unmarked	Unmarked	Unmarked	Unmarked	Unmarked	Unmarked	Unmarked
Uchl1	H3K4me3-only	H3K4me3-only	Unmarked	Bivalent	H3K4me3-only	H3K4me3-only	H3K4me3-only	H3K4me3-only	H3K4me3-only	H3K4me3-only
Mycl	H3K4me3-only	H3K4me3-only	Unmarked	Bivalent	H3K4me3-only	H3K4me3-only	H3K4me3-only	H3K4me3-only	H3K4me3-only	H3K4me3-only
Trim32	H3K4me3-only	H3K4me3-only	Unmarked	H3K4me3-only	H3K4me3-only	H3K4me3-only	H3K4me3-only	H3K4me3-only	H3K4me3-only	H3K4me3-only
Hemgn	Unmarked	H3K27me3-only	Unmarked	Unmarked	Unmarked	Unmarked	Unmarked	Unmarked	Unmarked	H3K4me3-only
1700030L20Rik	Unmarked	Unmarked	Unmarked	Unmarked	H3K27me3-only	H3K27me3-only	H3K27me3-only	Unmarked	Unmarked	H3K27me3-only
Gm21949	Unmarked	H3K27me3-only	H3K27me3-only	H3K27me3-only	H3K27me3-only	H3K27me3-only	H3K27me3-only	Unmarked	H3K27me3-only	H3K27me3-only
Cst9	Unmarked	Unmarked	Unmarked	Unmarked	Unmarked	Unmarked	Unmarked	Unmarked	Unmarked	Unmarked
Stk11ip	H3K4me3-only	H3K4me3-only	Unmarked	H3K4me3-only	H3K4me3-only	H3K4me3-only	H3K4me3-only	H3K4me3-only	H3K4me3-only	H3K4me3-only
Tnks2	H3K4me3-only	Bivalent	H3K4me3-only	Bivalent	H3K4me3-only	H3K4me3-only	Bivalent	H3K4me3-only	H3K4me3-only	H3K4me3-only
Serpinb9f	Unmarked	Unmarked	Unmarked	Unmarked	Unmarked	Unmarked	Unmarked	Unmarked	Unmarked	Unmarked
Asb13	H3K4me3-only	H3K4me3-only	Unmarked	H3K4me3-only	H3K4me3-only	H3K4me3-only	H3K4me3-only	H3K4me3-only	H3K4me3-only	H3K4me3-only
Mthfd1	H3K4me3-only	H3K4me3-only	Unmarked	H3K4me3-only	H3K4me3-only	H3K4me3-only	H3K4me3-only	H3K4me3-only	H3K4me3-only	H3K4me3-only
Dgkb	H3K4me3-only	Bivalent	Unmarked	Bivalent	Bivalent	H3K27me3-only	H3K27me3-only	Unmarked	Unmarked	Unmarked
Lgals9	H3K4me3-only	H3K4me3-only	Unmarked	H3K4me3-only	Unmarked	Unmarked	Unmarked	Unmarked	H3K4me3-only	Unmarked
Upb1	Unmarked	H3K27me3-only	Unmarked	H3K27me3-only	H3K27me3-only	Unmarked	H3K27me3-only	Unmarked	Unmarked	Unmarked
Crtap	H3K4me3-only	H3K4me3-only	Unmarked	Bivalent	H3K4me3-only	H3K4me3-only	Bivalent	H3K4me3-only	H3K4me3-only	H3K4me3-only
Cyp2a12	Unmarked	Unmarked	Unmarked	Unmarked	Unmarked	Unmarked	Unmarked	Unmarked	Unmarked	Unmarked
Sympk	H3K4me3-only	Bivalent	Bivalent	Bivalent	H3K4me3-only	H3K4me3-only	H3K4me3-only	H3K4me3-only	H3K4me3-only	H3K4me3-only
Tpk1	H3K4me3-only	H3K4me3-only	Unmarked	H3K4me3-only	H3K4me3-only	H3K4me3-only	H3K4me3-only	H3K4me3-only	H3K4me3-only	H3K4me3-only
Fbrsl1	H3K4me3-only	Bivalent	Unmarked	Bivalent	H3K4me3-only	H3K4me3-only	Bivalent	H3K4me3-only	H3K4me3-only	H3K4me3-only
Fam47e	Unmarked	H3K4me3-only	Unmarked	H3K4me3-only	Unmarked	Unmarked	Unmarked	Unmarked	Unmarked	Unmarked
Car6	Unmarked	Unmarked	Unmarked	Unmarked	Unmarked	Unmarked	Unmarked	Unmarked	Unmarked	H3K4me3-only
Ankrd6	H3K4me3-only	Bivalent	H3K27me3-only	Bivalent	H3K4me3-only	H3K4me3-only	H3K4me3-only	H3K4me3-only	H3K4me3-only	H3K4me3-only
Ap4b1	H3K4me3-only	H3K4me3-only	H3K4me3-only	H3K4me3-only	H3K4me3-only	H3K4me3-only	H3K4me3-only	H3K4me3-only	H3K4me3-only	H3K4me3-only
Esx1	Unmarked	H3K27me3-only	H3K27me3-only	H3K27me3-only	H3K4me3-only	Bivalent	H3K4me3-only	Bivalent	Bivalent	Unmarked
Mir450b	Unmarked	Unmarked	Unmarked	Unmarked	Unmarked	Unmarked	Unmarked	H3K27me3-only	Unmarked	Unmarked
Gtpbp2	H3K4me3-only	H3K4me3-only	Unmarked	H3K4me3-only	H3K4me3-only	H3K4me3-only	H3K4me3-only	H3K4me3-only	H3K4me3-only	H3K4me3-only
Zbtb9	H3K4me3-only	H3K4me3-only	Unmarked	H3K4me3-only	H3K4me3-only	H3K4me3-only	H3K4me3-only	H3K4me3-only	H3K4me3-only	H3K4me3-only
Arhgap31	H3K4me3-only	H3K4me3-only	Unmarked	H3K4me3-only	H3K4me3-only	H3K4me3-only	H3K4me3-only	H3K4me3-only	H3K4me3-only	H3K4me3-only
Prelid1	H3K4me3-only	H3K4me3-only	Unmarked	Bivalent	H3K4me3-only	H3K4me3-only	Bivalent	H3K4me3-only	H3K4me3-only	H3K4me3-only
Dnajc12	H3K4me3-only	H3K4me3-only	Unmarked	H3K4me3-only	H3K4me3-only	H3K4me3-only	H3K4me3-only	H3K4me3-only	H3K4me3-only	H3K4me3-only
Golga7	H3K4me3-only	H3K4me3-only	H3K4me3-only	H3K4me3-only	H3K4me3-only	H3K4me3-only	Bivalent	H3K4me3-only	H3K4me3-only	H3K4me3-only
Gm436	Unmarked	Unmarked	Unmarked	Unmarked	Unmarked	H3K27me3-only	H3K27me3-only	Unmarked	Unmarked	H3K27me3-only
Fam205a1	Unmarked	H3K27me3-only	Unmarked	H3K27me3-only	H3K27me3-only	H3K27me3-only	Unmarked	Unmarked	Unmarked	H3K27me3-only
Mir5123	H3K4me3-only	H3K4me3-only	Unmarked	H3K4me3-only	Unmarked	Unmarked	H3K4me3-only	H3K4me3-only	H3K4me3-only	Unmarked
1810037I17Rik	H3K4me3-only	H3K4me3-only	Unmarked	H3K4me3-only	H3K4me3-only	H3K4me3-only	H3K4me3-only	H3K4me3-only	H3K4me3-only	H3K4me3-only
Prg2	Unmarked	Unmarked	Unmarked	H3K27me3-only	Unmarked	Unmarked	Unmarked	Unmarked	Unmarked	Unmarked
Mir6337	Unmarked	H3K27me3-only	Unmarked	Bivalent	H3K4me3-only	H3K4me3-only	Unmarked	H3K4me3-only	H3K4me3-only	Unmarked
Sbspon	Bivalent	Bivalent	H3K27me3-only	Bivalent	H3K4me3-only	H3K4me3-only	H3K4me3-only	H3K4me3-only	H3K4me3-only	H3K4me3-only
Glra2	Unmarked	Unmarked	Unmarked	Unmarked	H3K4me3-only	H3K4me3-only	Unmarked	Unmarked	Unmarked	Unmarked
Gm10823	Unmarked	Unmarked	Unmarked	Unmarked	Unmarked	Bivalent	Unmarked	Unmarked	Unmarked	Unmarked
Cbx5	H3K4me3-only	H3K4me3-only	H3K4me3-only	Bivalent	H3K4me3-only	H3K4me3-only	Bivalent	Bivalent	Bivalent	H3K4me3-only
Gm31938	Unmarked	Unmarked	Unmarked	H3K4me3-only	H3K4me3-only	Unmarked	Unmarked	Unmarked	H3K4me3-only	H3K4me3-only
Rbp2	Unmarked	Unmarked	H3K27me3-only	Unmarked	H3K27me3-only	H3K27me3-only	H3K27me3-only	Unmarked	Unmarked	Unmarked
Defa22	Unmarked	Unmarked	Unmarked	Unmarked	Unmarked	Unmarked	Unmarked	Unmarked	Unmarked	Unmarked
Olfr1299	Unmarked	Unmarked	Unmarked	Unmarked	Unmarked	Unmarked	Unmarked	Unmarked	Unmarked	Unmarked
Mir2137	Unmarked	Unmarked	Unmarked	Unmarked	Unmarked	H3K27me3-only	Unmarked	Unmarked	Unmarked	Unmarked
Mir1950	Unmarked	Unmarked	Unmarked	H3K4me3-only	Unmarked	Unmarked	Unmarked	Unmarked	Unmarked	H3K4me3-only
C730002L08Rik	Unmarked	Unmarked	Unmarked	Unmarked	Unmarked	Unmarked	Unmarked	Unmarked	Unmarked	Unmarked
Kcnk4	Unmarked	Bivalent	H3K27me3-only	Bivalent	H3K4me3-only	H3K4me3-only	H3K4me3-only	H3K4me3-only	H3K4me3-only	H3K4me3-only
H2-DMb1	H3K27me3-only	H3K27me3-only	H3K27me3-only	H3K27me3-only	Unmarked	H3K27me3-only	Unmarked	Unmarked	Unmarked	Unmarked
Fgd2	Unmarked	Unmarked	Unmarked	H3K4me3-only	Unmarked	H3K4me3-only	Unmarked	Unmarked	Unmarked	H3K4me3-only
Wdr53	H3K4me3-only	Bivalent	Unmarked	Bivalent	H3K4me3-only	H3K4me3-only	H3K4me3-only	H3K4me3-only	H3K4me3-only	Bivalent
Fbxo4	H3K4me3-only	H3K4me3-only	H3K4me3-only	H3K4me3-only	H3K4me3-only	H3K4me3-only	H3K4me3-only	H3K4me3-only	H3K4me3-only	H3K4me3-only
Isca1	H3K4me3-only	H3K4me3-only	H3K4me3-only	Bivalent	H3K4me3-only	H3K4me3-only	Bivalent	H3K4me3-only	H3K4me3-only	H3K4me3-only
Ctage5	H3K4me3-only	H3K4me3-only	H3K4me3-only	Bivalent	H3K4me3-only	H3K4me3-only	Bivalent	H3K4me3-only	H3K4me3-only	H3K4me3-only
Hes7	H3K4me3-only	H3K4me3-only	Unmarked	H3K4me3-only	H3K4me3-only	H3K4me3-only	H3K4me3-only	H3K4me3-only	H3K4me3-only	H3K4me3-only
1700008J07Rik	H3K4me3-only	H3K4me3-only	Unmarked	Bivalent	H3K4me3-only	H3K4me3-only	Bivalent	H3K4me3-only	H3K4me3-only	H3K4me3-only
Zfp296	Bivalent	Bivalent	H3K27me3-only	Bivalent	H3K4me3-only	H3K4me3-only	Bivalent	H3K4me3-only	H3K4me3-only	H3K4me3-only
Foxp2	H3K4me3-only	H3K4me3-only	H3K4me3-only	H3K4me3-only	H3K4me3-only	H3K4me3-only	H3K4me3-only	Bivalent	H3K4me3-only	H3K4me3-only
Myom3	Unmarked	H3K27me3-only	H3K27me3-only	H3K27me3-only	H3K27me3-only	H3K27me3-only	H3K27me3-only	Unmarked	Unmarked	H3K27me3-only
AI314180	H3K4me3-only	H3K4me3-only	Unmarked	Bivalent	H3K4me3-only	H3K4me3-only	Bivalent	H3K4me3-only	H3K4me3-only	H3K4me3-only
Chd6	H3K4me3-only	H3K4me3-only	H3K4me3-only	Bivalent	H3K4me3-only	H3K4me3-only	H3K4me3-only	H3K4me3-only	H3K4me3-only	H3K4me3-only
Rnasel	H3K4me3-only	H3K4me3-only	Unmarked	H3K4me3-only	H3K4me3-only	Unmarked	Unmarked	H3K4me3-only	H3K4me3-only	H3K4me3-only
Fam83a	Unmarked	Unmarked	Unmarked	Unmarked	Unmarked	Unmarked	Unmarked	Unmarked	Unmarked	Unmarked
Actr8	H3K4me3-only	H3K4me3-only	Unmarked	H3K4me3-only	H3K4me3-only	H3K4me3-only	H3K4me3-only	H3K4me3-only	H3K4me3-only	H3K4me3-only
Arl4a	H3K4me3-only	Bivalent	H3K4me3-only	Bivalent	Bivalent	Bivalent	H3K4me3-only	H3K4me3-only	H3K4me3-only	Bivalent
Dbil5	H3K4me3-only	H3K4me3-only	Unmarked	H3K4me3-only	H3K4me3-only	H3K4me3-only	Bivalent	H3K4me3-only	H3K4me3-only	H3K4me3-only
Vmn2r85	Unmarked	Unmarked	Unmarked	Unmarked	Unmarked	Unmarked	Unmarked	Unmarked	Unmarked	Unmarked
Fgfr1	H3K4me3-only	Bivalent	Unmarked	Bivalent	H3K4me3-only	H3K4me3-only	H3K4me3-only	H3K4me3-only	H3K4me3-only	H3K4me3-only
Bc1	H3K4me3-only	H3K4me3-only	Unmarked	Bivalent	H3K4me3-only	H3K4me3-only	H3K4me3-only	H3K4me3-only	H3K4me3-only	H3K4me3-only
B3gnt6	H3K27me3-only	H3K27me3-only	Unmarked	Unmarked	Unmarked	Unmarked	Unmarked	Unmarked	Unmarked	Unmarked
2900076A07Rik	H3K4me3-only	H3K4me3-only	Unmarked	H3K4me3-only	H3K4me3-only	H3K4me3-only	H3K4me3-only	H3K4me3-only	H3K4me3-only	H3K4me3-only
Mmd2	H3K4me3-only	H3K4me3-only	Unmarked	H3K4me3-only	H3K4me3-only	H3K4me3-only	H3K4me3-only	H3K4me3-only	H3K4me3-only	H3K4me3-only
Ccdc92	H3K4me3-only	Bivalent	H3K27me3-only	Bivalent	H3K4me3-only	H3K4me3-only	H3K4me3-only	H3K4me3-only	H3K4me3-only	H3K4me3-only
Wfdc6b	Unmarked	Unmarked	Unmarked	Unmarked	Unmarked	Unmarked	Unmarked	Unmarked	Unmarked	Unmarked
Mir669e	Unmarked	Unmarked	Unmarked	Unmarked	Unmarked	Unmarked	Unmarked	Unmarked	Unmarked	Unmarked
Olfr1472	Unmarked	Unmarked	Unmarked	Unmarked	Unmarked	Unmarked	Unmarked	Unmarked	Unmarked	Unmarked
Pxk	H3K4me3-only	H3K4me3-only	Unmarked	Bivalent	H3K4me3-only	H3K4me3-only	H3K4me3-only	H3K4me3-only	H3K4me3-only	H3K4me3-only
Hist1h2bn	H3K4me3-only	H3K4me3-only	H3K4me3-only	H3K4me3-only	H3K4me3-only	H3K4me3-only	H3K4me3-only	H3K4me3-only	H3K4me3-only	H3K4me3-only
Pan2	H3K4me3-only	H3K4me3-only	H3K4me3-only	H3K4me3-only	H3K4me3-only	H3K4me3-only	H3K4me3-only	H3K4me3-only	H3K4me3-only	H3K4me3-only
Olfr835	Unmarked	Unmarked	Unmarked	Unmarked	Unmarked	Unmarked	Unmarked	Unmarked	Unmarked	Unmarked
Mrgprg	Unmarked	H3K27me3-only	H3K27me3-only	H3K27me3-only	H3K27me3-only	H3K27me3-only	H3K27me3-only	Unmarked	Unmarked	Unmarked
Vmn2r53	Unmarked	Unmarked	Unmarked	Unmarked	Unmarked	Unmarked	Unmarked	Unmarked	Unmarked	Unmarked
1700042G15Rik	Unmarked	Unmarked	Unmarked	Unmarked	H3K4me3-only	H3K4me3-only	H3K4me3-only	H3K4me3-only	H3K4me3-only	Unmarked
Efcab2	H3K4me3-only	H3K4me3-only	Unmarked	H3K4me3-only	H3K4me3-only	H3K4me3-only	H3K4me3-only	H3K4me3-only	H3K4me3-only	H3K4me3-only
Klhdc9	H3K4me3-only	H3K4me3-only	H3K4me3-only	H3K4me3-only	H3K4me3-only	H3K4me3-only	H3K4me3-only	H3K4me3-only	H3K4me3-only	H3K4me3-only
Mir6987	Unmarked	Unmarked	Unmarked	Unmarked	Unmarked	Unmarked	Unmarked	Unmarked	Unmarked	Unmarked
Ifnar2	H3K4me3-only	H3K4me3-only	H3K4me3-only	Bivalent	H3K4me3-only	H3K4me3-only	H3K4me3-only	H3K4me3-only	H3K4me3-only	H3K4me3-only
Olfr285	Unmarked	Unmarked	Unmarked	Unmarked	Unmarked	Unmarked	Unmarked	Unmarked	Unmarked	Unmarked
Fam227a	H3K4me3-only	H3K4me3-only	H3K4me3-only	H3K4me3-only	H3K4me3-only	H3K4me3-only	H3K4me3-only	H3K4me3-only	H3K4me3-only	H3K4me3-only
Psmc1	H3K4me3-only	H3K4me3-only	Unmarked	H3K4me3-only	H3K4me3-only	H3K4me3-only	Bivalent	H3K4me3-only	H3K4me3-only	H3K4me3-only
Gm21319	Unmarked	Unmarked	Unmarked	H3K4me3-only	Unmarked	Unmarked	Unmarked	Unmarked	Unmarked	H3K4me3-only
Cmtr2	H3K4me3-only	H3K4me3-only	Unmarked	H3K4me3-only	H3K4me3-only	H3K4me3-only	H3K4me3-only	H3K4me3-only	H3K4me3-only	H3K4me3-only
Gm765	Unmarked	Unmarked	Unmarked	H3K27me3-only	H3K27me3-only	H3K27me3-only	H3K27me3-only	Unmarked	Unmarked	Unmarked
Olfr1167	Unmarked	Unmarked	Unmarked	Unmarked	Unmarked	Unmarked	Unmarked	Unmarked	Unmarked	Unmarked
Nxph2	Unmarked	H3K27me3-only	H3K27me3-only	Bivalent	H3K4me3-only	Bivalent	Unmarked	H3K4me3-only	H3K4me3-only	H3K27me3-only
Batf3	Bivalent	Bivalent	H3K27me3-only	Bivalent	H3K4me3-only	H3K4me3-only	Bivalent	H3K4me3-only	H3K4me3-only	H3K4me3-only
Rab39b	Unmarked	Unmarked	Unmarked	Bivalent	H3K4me3-only	H3K4me3-only	H3K4me3-only	H3K4me3-only	H3K4me3-only	H3K4me3-only
1700039E22Rik	H3K4me3-only	Bivalent	H3K27me3-only	H3K27me3-only	Bivalent	Bivalent	H3K27me3-only	H3K4me3-only	H3K4me3-only	H3K27me3-only
Arl6	H3K4me3-only	H3K4me3-only	H3K4me3-only	H3K4me3-only	H3K4me3-only	H3K4me3-only	H3K4me3-only	H3K4me3-only	H3K4me3-only	H3K4me3-only
Fbxl21	H3K4me3-only	H3K4me3-only	Unmarked	Bivalent	H3K4me3-only	H3K4me3-only	Bivalent	H3K4me3-only	H3K4me3-only	Unmarked
Gm3428	Unmarked	Unmarked	Unmarked	Unmarked	Unmarked	Unmarked	Unmarked	Unmarked	H3K27me3-only	Unmarked
Ndrg4	H3K4me3-only	Bivalent	H3K27me3-only	Bivalent	H3K4me3-only	H3K4me3-only	H3K4me3-only	H3K4me3-only	H3K4me3-only	H3K4me3-only
Bcl7c	H3K4me3-only	H3K4me3-only	Unmarked	Bivalent	H3K4me3-only	H3K4me3-only	H3K4me3-only	H3K4me3-only	H3K4me3-only	H3K4me3-only
Gm20744	Unmarked	H3K27me3-only	H3K27me3-only	H3K27me3-only	H3K27me3-only	H3K27me3-only	H3K27me3-only	Unmarked	Unmarked	H3K27me3-only
Nup62	H3K4me3-only	H3K4me3-only	H3K4me3-only	Bivalent	H3K4me3-only	H3K4me3-only	Bivalent	H3K4me3-only	H3K4me3-only	H3K4me3-only
Klrg1	Unmarked	Unmarked	Unmarked	Unmarked	Unmarked	Unmarked	Unmarked	Unmarked	Unmarked	Unmarked
Crlf2	H3K4me3-only	H3K4me3-only	Unmarked	H3K4me3-only	H3K4me3-only	H3K4me3-only	H3K4me3-only	H3K4me3-only	H3K4me3-only	H3K4me3-only
Trnp1	H3K27me3-only	Bivalent	H3K27me3-only	Bivalent	Bivalent	H3K4me3-only	H3K4me3-only	H3K4me3-only	H3K4me3-only	H3K4me3-only
Sema6c	Bivalent	Bivalent	H3K27me3-only	H3K4me3-only	H3K4me3-only	H3K4me3-only	H3K4me3-only	H3K4me3-only	H3K4me3-only	H3K4me3-only
Tubb4b	H3K4me3-only	H3K4me3-only	Unmarked	Bivalent	H3K4me3-only	H3K4me3-only	Bivalent	H3K4me3-only	H3K4me3-only	H3K4me3-only
Gm15127	Unmarked	H3K4me3-only	Unmarked	Unmarked	Unmarked	Unmarked	Unmarked	Unmarked	Unmarked	Unmarked
Rhox3f	Unmarked	Unmarked	H3K27me3-only	Unmarked	H3K27me3-only	H3K27me3-only	H3K27me3-only	Unmarked	Unmarked	Unmarked
Emx2	H3K4me3-only	H3K4me3-only	H3K4me3-only	Bivalent	H3K4me3-only	H3K4me3-only	H3K4me3-only	Bivalent	H3K4me3-only	H3K4me3-only
1700022E09Rik	Unmarked	Unmarked	Unmarked	H3K4me3-only	H3K4me3-only	Unmarked	Unmarked	Unmarked	Unmarked	H3K4me3-only
Srd5a1	H3K4me3-only	H3K4me3-only	H3K4me3-only	H3K4me3-only	H3K4me3-only	H3K4me3-only	Bivalent	H3K4me3-only	H3K4me3-only	H3K4me3-only
Spib	Unmarked	Unmarked	Unmarked	Unmarked	Unmarked	H3K4me3-only	Unmarked	Unmarked	Unmarked	Unmarked
Gm4541	Unmarked	Unmarked	Unmarked	Unmarked	Unmarked	Unmarked	Unmarked	Unmarked	Unmarked	Unmarked
Cd8a	Unmarked	Unmarked	Unmarked	H3K4me3-only	H3K4me3-only	Unmarked	Unmarked	Unmarked	Unmarked	H3K4me3-only
Asph	H3K4me3-only	H3K4me3-only	Unmarked	Bivalent	H3K4me3-only	H3K4me3-only	H3K4me3-only	H3K4me3-only	H3K4me3-only	H3K4me3-only
Rabif	H3K4me3-only	H3K4me3-only	Unmarked	H3K4me3-only	H3K4me3-only	H3K4me3-only	H3K4me3-only	H3K4me3-only	H3K4me3-only	H3K4me3-only
Cldn34a	Unmarked	H3K27me3-only	H3K27me3-only	H3K27me3-only	H3K27me3-only	H3K27me3-only	H3K27me3-only	Unmarked	Unmarked	H3K27me3-only
Mir465c-2	Unmarked	Unmarked	Unmarked	Unmarked	Unmarked	Unmarked	Unmarked	Unmarked	Unmarked	Unmarked
Asxl3	Bivalent	Bivalent	H3K27me3-only	Bivalent	H3K4me3-only	Bivalent	Bivalent	H3K4me3-only	H3K4me3-only	Bivalent
Mir92-1	H3K4me3-only	H3K4me3-only	Unmarked	H3K4me3-only	H3K4me3-only	H3K4me3-only	Bivalent	H3K4me3-only	H3K4me3-only	H3K4me3-only
Ppif	H3K4me3-only	H3K4me3-only	Unmarked	H3K4me3-only	H3K4me3-only	H3K4me3-only	H3K4me3-only	H3K4me3-only	H3K4me3-only	H3K4me3-only
Fhit	H3K4me3-only	H3K4me3-only	Unmarked	H3K4me3-only	Bivalent	H3K4me3-only	Bivalent	H3K4me3-only	H3K4me3-only	H3K4me3-only
Lrrc74a	Unmarked	Unmarked	Unmarked	H3K27me3-only	Unmarked	Unmarked	Unmarked	Unmarked	Unmarked	Unmarked
Cep131	H3K4me3-only	H3K4me3-only	Unmarked	H3K4me3-only	H3K4me3-only	H3K4me3-only	H3K4me3-only	H3K4me3-only	H3K4me3-only	H3K4me3-only
Coasy	H3K4me3-only	H3K4me3-only	Unmarked	H3K4me3-only	H3K4me3-only	H3K4me3-only	H3K4me3-only	H3K4me3-only	H3K4me3-only	H3K4me3-only
Mdm1	H3K4me3-only	H3K4me3-only	Unmarked	H3K4me3-only	H3K4me3-only	H3K4me3-only	H3K4me3-only	H3K4me3-only	H3K4me3-only	H3K4me3-only
Pcnt	H3K4me3-only	H3K4me3-only	Unmarked	H3K4me3-only	H3K4me3-only	H3K4me3-only	Bivalent	H3K4me3-only	H3K4me3-only	H3K4me3-only
Pik3r4	H3K4me3-only	H3K4me3-only	Unmarked	H3K4me3-only	H3K4me3-only	H3K4me3-only	H3K4me3-only	H3K4me3-only	H3K4me3-only	H3K4me3-only
Tmtc1	H3K4me3-only	H3K4me3-only	Unmarked	Bivalent	H3K4me3-only	H3K4me3-only	H3K4me3-only	H3K4me3-only	H3K4me3-only	H3K4me3-only
Gpr19	H3K4me3-only	H3K4me3-only	Unmarked	H3K4me3-only	H3K4me3-only	H3K4me3-only	H3K4me3-only	H3K4me3-only	H3K4me3-only	H3K4me3-only
D2hgdh	H3K4me3-only	H3K4me3-only	Unmarked	H3K4me3-only	H3K4me3-only	H3K4me3-only	H3K4me3-only	H3K4me3-only	H3K4me3-only	H3K4me3-only
Mettl4	H3K4me3-only	H3K4me3-only	H3K4me3-only	H3K4me3-only	H3K4me3-only	H3K4me3-only	H3K4me3-only	H3K4me3-only	H3K4me3-only	H3K4me3-only
Fscb	Unmarked	Unmarked	Unmarked	Unmarked	Unmarked	H3K27me3-only	H3K27me3-only	Unmarked	Unmarked	Unmarked
Ccl8	Unmarked	Unmarked	Unmarked	Unmarked	Unmarked	Unmarked	Unmarked	Unmarked	Unmarked	Unmarked
Rnf112	Unmarked	H3K27me3-only	H3K27me3-only	Bivalent	Unmarked	Unmarked	Unmarked	Unmarked	Unmarked	H3K4me3-only
Mprip	H3K4me3-only	Bivalent	Unmarked	Bivalent	H3K4me3-only	H3K4me3-only	H3K4me3-only	H3K4me3-only	H3K4me3-only	H3K4me3-only
1700040L02Rik	H3K4me3-only	H3K4me3-only	Unmarked	H3K4me3-only	H3K4me3-only	H3K4me3-only	Unmarked	Unmarked	H3K4me3-only	H3K4me3-only
Angpt2	Unmarked	H3K27me3-only	Unmarked	H3K4me3-only	H3K4me3-only	H3K4me3-only	Unmarked	H3K4me3-only	H3K4me3-only	H3K4me3-only
Zfp143	H3K4me3-only	H3K4me3-only	Unmarked	Bivalent	H3K4me3-only	H3K4me3-only	Bivalent	H3K4me3-only	H3K4me3-only	H3K4me3-only
Srsf11	H3K4me3-only	H3K4me3-only	H3K4me3-only	Bivalent	H3K4me3-only	H3K4me3-only	H3K4me3-only	H3K4me3-only	H3K4me3-only	H3K4me3-only
Commd2	H3K4me3-only	H3K4me3-only	Unmarked	H3K4me3-only	H3K4me3-only	H3K4me3-only	H3K4me3-only	H3K4me3-only	H3K4me3-only	H3K4me3-only
Lrp4	H3K4me3-only	H3K4me3-only	Unmarked	Bivalent	H3K4me3-only	H3K4me3-only	H3K4me3-only	H3K4me3-only	H3K4me3-only	H3K4me3-only
Olfr1255	Unmarked	Unmarked	Unmarked	Unmarked	Unmarked	Unmarked	Unmarked	Unmarked	Unmarked	Unmarked
Mmadhc	H3K4me3-only	H3K4me3-only	H3K4me3-only	H3K4me3-only	H3K4me3-only	H3K4me3-only	H3K4me3-only	H3K4me3-only	H3K4me3-only	H3K4me3-only
Cenpf	H3K4me3-only	H3K4me3-only	H3K4me3-only	H3K4me3-only	H3K4me3-only	H3K4me3-only	H3K4me3-only	H3K4me3-only	H3K4me3-only	H3K4me3-only
Inpp5d	Unmarked	Unmarked	Unmarked	H3K4me3-only	Unmarked	Unmarked	Unmarked	H3K4me3-only	H3K4me3-only	Unmarked
Gm7903	Unmarked	Unmarked	Unmarked	Unmarked	Unmarked	Unmarked	Unmarked	Unmarked	Unmarked	Unmarked
Vmn2r110	Unmarked	Unmarked	Unmarked	Unmarked	Unmarked	Unmarked	Unmarked	Unmarked	Unmarked	Unmarked
4930578N18Rik	Unmarked	Unmarked	Unmarked	Unmarked	Unmarked	Unmarked	Unmarked	Unmarked	Unmarked	Unmarked
Naip1	Unmarked	Unmarked	H3K27me3-only	Unmarked	Unmarked	H3K27me3-only	Unmarked	Unmarked	Unmarked	H3K27me3-only
Meikin	Unmarked	Unmarked	Unmarked	H3K4me3-only	H3K4me3-only	Bivalent	Unmarked	Unmarked	Unmarked	H3K4me3-only
Bcr	H3K4me3-only	H3K4me3-only	Unmarked	Bivalent	H3K4me3-only	H3K4me3-only	H3K4me3-only	H3K4me3-only	H3K4me3-only	H3K4me3-only
Dna2	H3K4me3-only	H3K4me3-only	H3K4me3-only	H3K4me3-only	H3K4me3-only	H3K4me3-only	H3K4me3-only	H3K4me3-only	H3K4me3-only	H3K4me3-only
Ccdc33	Unmarked	H3K27me3-only	Unmarked	H3K27me3-only	Unmarked	Unmarked	Unmarked	Unmarked	Unmarked	Unmarked
Cxcl1	H3K4me3-only	H3K4me3-only	Unmarked	H3K4me3-only	H3K4me3-only	H3K4me3-only	H3K4me3-only	H3K4me3-only	H3K4me3-only	H3K4me3-only
Kcnc4	Bivalent	Bivalent	H3K27me3-only	Bivalent	Bivalent	Bivalent	Bivalent	Bivalent	H3K4me3-only	H3K27me3-only
Mir669a-8	Unmarked	Unmarked	Unmarked	Unmarked	Unmarked	Unmarked	Unmarked	Unmarked	Unmarked	Unmarked
Rbm3	H3K4me3-only	H3K4me3-only	Unmarked	H3K4me3-only	H3K4me3-only	H3K4me3-only	Bivalent	H3K4me3-only	H3K4me3-only	H3K4me3-only
Dgcr6	H3K4me3-only	Bivalent	H3K27me3-only	H3K4me3-only	H3K4me3-only	H3K4me3-only	H3K4me3-only	H3K4me3-only	H3K4me3-only	H3K4me3-only
Tonsl	H3K4me3-only	H3K4me3-only	H3K4me3-only	H3K4me3-only	H3K4me3-only	H3K4me3-only	H3K4me3-only	H3K4me3-only	H3K4me3-only	H3K4me3-only
Kcnab3	H3K4me3-only	H3K4me3-only	Unmarked	H3K4me3-only	H3K4me3-only	H3K4me3-only	H3K4me3-only	H3K4me3-only	H3K4me3-only	H3K4me3-only
Defb1	Unmarked	Unmarked	Unmarked	Unmarked	Unmarked	H3K27me3-only	Unmarked	Unmarked	Unmarked	Unmarked
Stk33	H3K4me3-only	Bivalent	Unmarked	Bivalent	H3K4me3-only	Bivalent	H3K4me3-only	H3K4me3-only	H3K4me3-only	H3K4me3-only
Vmn1r48	Unmarked	Unmarked	Unmarked	Unmarked	Unmarked	Unmarked	Unmarked	Unmarked	Unmarked	H3K27me3-only
Cd38	H3K4me3-only	Bivalent	Unmarked	H3K4me3-only	H3K4me3-only	H3K4me3-only	H3K4me3-only	H3K4me3-only	H3K4me3-only	H3K4me3-only
Pomgnt1	H3K4me3-only	H3K4me3-only	H3K4me3-only	H3K4me3-only	H3K4me3-only	H3K4me3-only	H3K4me3-only	H3K4me3-only	H3K4me3-only	H3K4me3-only
AA467197	Unmarked	H3K27me3-only	Unmarked	H3K4me3-only	H3K4me3-only	H3K4me3-only	H3K4me3-only	H3K4me3-only	H3K4me3-only	H3K4me3-only
Ttn	Unmarked	Unmarked	Unmarked	Unmarked	Unmarked	Unmarked	Unmarked	Unmarked	Unmarked	Unmarked
Lcn12	H3K27me3-only	Unmarked	Unmarked	H3K4me3-only	Unmarked	Unmarked	Unmarked	Unmarked	Unmarked	H3K4me3-only
Mir450-1	Unmarked	Unmarked	Unmarked	H3K4me3-only	H3K4me3-only	Unmarked	Unmarked	Unmarked	Unmarked	Unmarked
Polr2f	H3K4me3-only	H3K4me3-only	H3K4me3-only	H3K4me3-only	H3K4me3-only	H3K4me3-only	H3K4me3-only	H3K4me3-only	H3K4me3-only	H3K4me3-only
Maf1	H3K4me3-only	H3K4me3-only	Unmarked	H3K4me3-only	H3K4me3-only	H3K4me3-only	H3K4me3-only	H3K4me3-only	H3K4me3-only	H3K4me3-only
Fam169a	H3K4me3-only	Bivalent	H3K27me3-only	Bivalent	H3K4me3-only	H3K4me3-only	H3K4me3-only	H3K4me3-only	H3K4me3-only	H3K4me3-only
1700030C10Rik	Unmarked	Unmarked	Unmarked	Bivalent	H3K4me3-only	H3K4me3-only	H3K4me3-only	H3K4me3-only	H3K4me3-only	Unmarked
Fam195b	H3K4me3-only	H3K4me3-only	Unmarked	H3K4me3-only	H3K4me3-only	H3K4me3-only	H3K4me3-only	H3K4me3-only	H3K4me3-only	H3K4me3-only
Sf3a2	H3K4me3-only	H3K4me3-only	Unmarked	Bivalent	H3K4me3-only	H3K4me3-only	H3K4me3-only	H3K4me3-only	H3K4me3-only	H3K4me3-only
Pkd1l3	Unmarked	Unmarked	H3K27me3-only	H3K4me3-only	H3K4me3-only	H3K4me3-only	H3K4me3-only	H3K4me3-only	H3K4me3-only	H3K4me3-only
Pex26	H3K4me3-only	H3K4me3-only	H3K4me3-only	H3K4me3-only	H3K4me3-only	H3K4me3-only	H3K4me3-only	H3K4me3-only	H3K4me3-only	H3K4me3-only
Prss12	H3K4me3-only	Bivalent	H3K27me3-only	Bivalent	H3K4me3-only	Bivalent	Bivalent	H3K4me3-only	H3K4me3-only	H3K4me3-only
Shc1	H3K4me3-only	H3K4me3-only	Unmarked	H3K4me3-only	H3K4me3-only	H3K4me3-only	H3K4me3-only	H3K4me3-only	H3K4me3-only	H3K4me3-only
Zbtb18	H3K4me3-only	Bivalent	Unmarked	Bivalent	H3K4me3-only	H3K4me3-only	H3K4me3-only	H3K4me3-only	H3K4me3-only	H3K4me3-only
Olfr205	Unmarked	Unmarked	Unmarked	Unmarked	Unmarked	Unmarked	Unmarked	Unmarked	Unmarked	H3K27me3-only
Lrch1	H3K4me3-only	H3K4me3-only	Unmarked	Bivalent	H3K4me3-only	H3K4me3-only	H3K4me3-only	H3K4me3-only	H3K4me3-only	H3K4me3-only
Thap1	H3K4me3-only	H3K4me3-only	H3K4me3-only	Bivalent	H3K4me3-only	H3K4me3-only	H3K4me3-only	H3K4me3-only	H3K4me3-only	H3K4me3-only
A930013F10Rik	Unmarked	Unmarked	Unmarked	Unmarked	Unmarked	Unmarked	Unmarked	Unmarked	Unmarked	Unmarked
Mir7229	H3K27me3-only	H3K27me3-only	H3K27me3-only	H3K27me3-only	Unmarked	H3K4me3-only	Bivalent	H3K4me3-only	H3K4me3-only	Unmarked
Gm10416	Unmarked	Unmarked	Unmarked	Unmarked	Unmarked	Unmarked	Unmarked	Unmarked	Unmarked	Unmarked
Arap2	H3K4me3-only	H3K4me3-only	Unmarked	Bivalent	H3K4me3-only	H3K4me3-only	H3K4me3-only	H3K4me3-only	H3K4me3-only	H3K4me3-only
Mob3c	H3K4me3-only	H3K4me3-only	Unmarked	Bivalent	H3K4me3-only	H3K4me3-only	H3K4me3-only	H3K4me3-only	H3K4me3-only	H3K4me3-only
Id1	H3K4me3-only	H3K4me3-only	Unmarked	Bivalent	H3K4me3-only	H3K4me3-only	H3K4me3-only	H3K4me3-only	H3K4me3-only	H3K4me3-only
Olfr414	Unmarked	Unmarked	Unmarked	Unmarked	H3K27me3-only	H3K27me3-only	H3K27me3-only	Unmarked	Unmarked	Unmarked
Col4a6	H3K4me3-only	Bivalent	H3K27me3-only	Unmarked	H3K4me3-only	H3K4me3-only	Bivalent	Unmarked	Unmarked	Bivalent
Gm773	Unmarked	Unmarked	Unmarked	Unmarked	Unmarked	Unmarked	Unmarked	Unmarked	Unmarked	Unmarked
Gm21637	Unmarked	Unmarked	Unmarked	Unmarked	Unmarked	Unmarked	Unmarked	Unmarked	Unmarked	Unmarked
Slc1a1	H3K4me3-only	Bivalent	H3K27me3-only	Bivalent	H3K4me3-only	H3K4me3-only	Bivalent	H3K4me3-only	H3K4me3-only	Bivalent
Prr16	H3K4me3-only	Bivalent	H3K27me3-only	Bivalent	Bivalent	Bivalent	Bivalent	H3K4me3-only	H3K4me3-only	Bivalent
Tmed7	H3K4me3-only	Bivalent	Unmarked	H3K4me3-only	H3K4me3-only	H3K4me3-only	Bivalent	H3K4me3-only	H3K4me3-only	H3K4me3-only
H2-Q10	Bivalent	Bivalent	H3K27me3-only	Bivalent	H3K4me3-only	H3K4me3-only	H3K4me3-only	H3K4me3-only	H3K4me3-only	H3K4me3-only
1300002E11Rik	H3K4me3-only	H3K4me3-only	H3K4me3-only	H3K4me3-only	H3K4me3-only	H3K4me3-only	H3K4me3-only	H3K4me3-only	H3K4me3-only	H3K4me3-only
1700029N11Rik	Unmarked	Unmarked	Unmarked	H3K27me3-only	Unmarked	Unmarked	H3K27me3-only	Unmarked	Unmarked	Unmarked
Olfr824	Unmarked	Unmarked	Unmarked	H3K4me3-only	Unmarked	Unmarked	Unmarked	Unmarked	Unmarked	H3K4me3-only
Olfr293	Unmarked	Unmarked	Unmarked	Unmarked	Unmarked	Unmarked	Unmarked	Unmarked	Unmarked	Unmarked
Vmn2r46	Unmarked	Unmarked	Unmarked	Unmarked	Unmarked	Unmarked	Unmarked	Unmarked	Unmarked	Unmarked
Psmb7	H3K4me3-only	H3K4me3-only	Unmarked	H3K4me3-only	H3K4me3-only	H3K4me3-only	H3K4me3-only	H3K4me3-only	H3K4me3-only	H3K4me3-only
Abca2	H3K4me3-only	H3K4me3-only	Unmarked	Bivalent	H3K4me3-only	H3K4me3-only	H3K4me3-only	H3K4me3-only	H3K4me3-only	H3K4me3-only
Bloc1s2	H3K4me3-only	H3K4me3-only	Unmarked	H3K4me3-only	H3K4me3-only	H3K4me3-only	H3K4me3-only	H3K4me3-only	H3K4me3-only	H3K4me3-only
Tshz1	H3K4me3-only	H3K4me3-only	Unmarked	Bivalent	H3K4me3-only	H3K4me3-only	H3K4me3-only	H3K4me3-only	H3K4me3-only	H3K4me3-only
Tbata	Unmarked	H3K27me3-only	H3K27me3-only	Bivalent	H3K4me3-only	Unmarked	Unmarked	Unmarked	Unmarked	Unmarked
Snx3	H3K4me3-only	H3K4me3-only	Unmarked	H3K4me3-only	H3K4me3-only	H3K4me3-only	Bivalent	H3K4me3-only	H3K4me3-only	H3K4me3-only
Snord14e	H3K4me3-only	H3K4me3-only	Unmarked	H3K4me3-only	H3K4me3-only	H3K4me3-only	Bivalent	Bivalent	Bivalent	Unmarked
Kat8	H3K4me3-only	H3K4me3-only	Unmarked	H3K4me3-only	H3K4me3-only	H3K4me3-only	H3K4me3-only	H3K4me3-only	H3K4me3-only	H3K4me3-only
Tas2r109	Unmarked	Unmarked	Unmarked	Unmarked	Unmarked	Unmarked	Unmarked	Unmarked	Unmarked	Unmarked
Smarca5-ps	H3K4me3-only	H3K4me3-only	Unmarked	H3K4me3-only	H3K4me3-only	H3K4me3-only	H3K4me3-only	Bivalent	H3K4me3-only	H3K4me3-only
Tbc1d2	H3K4me3-only	Bivalent	H3K27me3-only	Bivalent	Bivalent	Bivalent	Bivalent	H3K4me3-only	H3K4me3-only	H3K4me3-only
Gm20754	Unmarked	H3K4me3-only	Unmarked	Unmarked	Bivalent	Unmarked	H3K27me3-only	Unmarked	Unmarked	Unmarked
Sfmbt2	H3K4me3-only	Bivalent	H3K27me3-only	Bivalent	H3K4me3-only	H3K4me3-only	H3K4me3-only	H3K4me3-only	H3K4me3-only	H3K4me3-only
Sell	Unmarked	Unmarked	Unmarked	H3K4me3-only	Unmarked	Unmarked	H3K27me3-only	Unmarked	Unmarked	Unmarked
Cox6c	H3K4me3-only	H3K4me3-only	H3K4me3-only	H3K4me3-only	H3K4me3-only	H3K4me3-only	Bivalent	H3K4me3-only	H3K4me3-only	H3K4me3-only
Calm4	Unmarked	Unmarked	H3K27me3-only	H3K27me3-only	Unmarked	H3K27me3-only	Unmarked	Unmarked	Unmarked	Unmarked
Tmem11	H3K4me3-only	H3K4me3-only	Unmarked	Bivalent	H3K4me3-only	H3K4me3-only	Bivalent	H3K4me3-only	H3K4me3-only	H3K4me3-only
Zfp354c	H3K4me3-only	H3K4me3-only	H3K4me3-only	Bivalent	H3K4me3-only	H3K4me3-only	H3K4me3-only	H3K4me3-only	H3K4me3-only	H3K4me3-only
2500002B13Rik	H3K4me3-only	Bivalent	Unmarked	Bivalent	H3K4me3-only	H3K4me3-only	Bivalent	H3K4me3-only	H3K4me3-only	H3K4me3-only
Gm5382	Unmarked	Unmarked	Unmarked	Unmarked	Unmarked	Unmarked	Unmarked	Unmarked	Unmarked	Unmarked
Slc4a9	Unmarked	H3K27me3-only	H3K27me3-only	Unmarked	Unmarked	Unmarked	Unmarked	Unmarked	Unmarked	Unmarked
Mzb1	Unmarked	H3K27me3-only	H3K27me3-only	Unmarked	H3K4me3-only	Unmarked	Unmarked	Unmarked	Unmarked	Unmarked
Ptcra	Unmarked	Unmarked	Unmarked	H3K4me3-only	Unmarked	Unmarked	Unmarked	Unmarked	Unmarked	H3K4me3-only
Grik1	H3K4me3-only	Bivalent	H3K27me3-only	Bivalent	Bivalent	Bivalent	H3K27me3-only	Unmarked	Unmarked	H3K27me3-only
Clcn2	H3K4me3-only	H3K4me3-only	H3K4me3-only	Bivalent	H3K4me3-only	H3K4me3-only	H3K4me3-only	H3K4me3-only	H3K4me3-only	H3K4me3-only
Tpm1	H3K4me3-only	H3K4me3-only	Unmarked	H3K4me3-only	H3K4me3-only	H3K4me3-only	H3K4me3-only	H3K4me3-only	H3K4me3-only	H3K4me3-only
9230110F15Rik	Unmarked	Unmarked	Unmarked	Unmarked	Unmarked	Unmarked	Unmarked	Unmarked	Unmarked	Unmarked
Prc1	H3K4me3-only	H3K4me3-only	Unmarked	H3K4me3-only	H3K4me3-only	H3K4me3-only	H3K4me3-only	H3K4me3-only	H3K4me3-only	H3K4me3-only
Ticrr	H3K4me3-only	H3K4me3-only	H3K4me3-only	Bivalent	H3K4me3-only	H3K4me3-only	Bivalent	H3K4me3-only	H3K4me3-only	H3K4me3-only
Cracr2a	Unmarked	Unmarked	Unmarked	Unmarked	Unmarked	Unmarked	Unmarked	Unmarked	Unmarked	Unmarked
Speer4f1	Unmarked	Unmarked	Unmarked	Unmarked	Unmarked	Unmarked	Unmarked	Unmarked	Unmarked	Unmarked
Plppr4	H3K4me3-only	H3K4me3-only	Unmarked	H3K4me3-only	H3K4me3-only	H3K4me3-only	H3K4me3-only	H3K4me3-only	H3K4me3-only	H3K4me3-only
Gon4l	H3K4me3-only	H3K4me3-only	Unmarked	H3K4me3-only	H3K4me3-only	H3K4me3-only	H3K4me3-only	H3K4me3-only	H3K4me3-only	H3K4me3-only
Olfr1264	Unmarked	Unmarked	Unmarked	Unmarked	Unmarked	Unmarked	Unmarked	Unmarked	Unmarked	Unmarked
Fmo4	Unmarked	H3K4me3-only	Unmarked	H3K4me3-only	H3K4me3-only	Unmarked	Unmarked	Unmarked	Unmarked	H3K4me3-only
C130036L24Rik	H3K4me3-only	H3K4me3-only	Unmarked	Bivalent	H3K4me3-only	H3K4me3-only	Bivalent	H3K4me3-only	H3K4me3-only	H3K4me3-only
Myo1b	H3K4me3-only	H3K4me3-only	Unmarked	Bivalent	H3K4me3-only	H3K4me3-only	Bivalent	H3K4me3-only	H3K4me3-only	H3K4me3-only
Phex	Unmarked	Unmarked	Unmarked	H3K4me3-only	H3K4me3-only	H3K4me3-only	Unmarked	Unmarked	Unmarked	Unmarked
Vmn2r121	Unmarked	Unmarked	Unmarked	Unmarked	Unmarked	Unmarked	Unmarked	Unmarked	Unmarked	Unmarked
Ctag2	Unmarked	Unmarked	Unmarked	Unmarked	Unmarked	Unmarked	Unmarked	Unmarked	Unmarked	Unmarked
S1pr3	Unmarked	Bivalent	H3K27me3-only	Bivalent	Bivalent	Bivalent	Bivalent	H3K4me3-only	H3K4me3-only	Bivalent
2024-09-09	H3K4me3-only	Bivalent	H3K27me3-only	Bivalent	H3K4me3-only	H3K4me3-only	H3K4me3-only	H3K4me3-only	H3K4me3-only	H3K4me3-only
Reps1	H3K4me3-only	H3K4me3-only	H3K4me3-only	Bivalent	H3K4me3-only	H3K4me3-only	H3K4me3-only	H3K4me3-only	H3K4me3-only	H3K4me3-only
Trank1	Bivalent	Bivalent	H3K27me3-only	Bivalent	Bivalent	Bivalent	Bivalent	Bivalent	Bivalent	Bivalent
Hook2	H3K4me3-only	H3K4me3-only	Unmarked	H3K4me3-only	H3K4me3-only	H3K4me3-only	H3K4me3-only	H3K4me3-only	H3K4me3-only	H3K4me3-only
Mir344d-3	Unmarked	Unmarked	Unmarked	Unmarked	Unmarked	H3K27me3-only	H3K27me3-only	Unmarked	Unmarked	H3K27me3-only
Mir200c	Unmarked	Unmarked	Unmarked	Unmarked	H3K4me3-only	H3K4me3-only	H3K4me3-only	H3K4me3-only	H3K4me3-only	Unmarked
Vamp5	H3K4me3-only	H3K4me3-only	Unmarked	H3K4me3-only	H3K4me3-only	H3K4me3-only	H3K4me3-only	H3K4me3-only	H3K4me3-only	H3K4me3-only
Ccdc64	Bivalent	Bivalent	H3K27me3-only	Bivalent	Bivalent	H3K4me3-only	H3K4me3-only	H3K4me3-only	H3K4me3-only	H3K4me3-only
Hsd3b1	H3K4me3-only	H3K4me3-only	Unmarked	Unmarked	Unmarked	Unmarked	Unmarked	Unmarked	Unmarked	Unmarked
Bbs1	H3K4me3-only	H3K4me3-only	Unmarked	H3K4me3-only	H3K4me3-only	H3K4me3-only	Unmarked	H3K4me3-only	H3K4me3-only	H3K4me3-only
Vmn2r100	Unmarked	Unmarked	Unmarked	Unmarked	Unmarked	Unmarked	Unmarked	Unmarked	Unmarked	Unmarked
Meg3	H3K4me3-only	H3K4me3-only	Unmarked	H3K4me3-only	H3K4me3-only	H3K4me3-only	Unmarked	H3K4me3-only	H3K4me3-only	H3K4me3-only
Ebf3	Bivalent	Bivalent	H3K27me3-only	Bivalent	Bivalent	Bivalent	Bivalent	Bivalent	Bivalent	H3K27me3-only
Lypla2	H3K4me3-only	H3K4me3-only	Unmarked	H3K4me3-only	H3K4me3-only	H3K4me3-only	H3K4me3-only	H3K4me3-only	H3K4me3-only	H3K4me3-only
Sucnr1	Unmarked	Unmarked	Unmarked	H3K27me3-only	Unmarked	Unmarked	Unmarked	Unmarked	Unmarked	Unmarked
Scarna6	Unmarked	Unmarked	Unmarked	Unmarked	Unmarked	Unmarked	Unmarked	Unmarked	Unmarked	Unmarked
Trip12	H3K4me3-only	H3K4me3-only	H3K4me3-only	Bivalent	H3K4me3-only	H3K4me3-only	Bivalent	H3K4me3-only	H3K4me3-only	H3K4me3-only
Ccdc108	Unmarked	Bivalent	H3K27me3-only	Bivalent	Unmarked	H3K27me3-only	H3K27me3-only	Unmarked	Unmarked	Unmarked
Sgol2a	H3K4me3-only	H3K4me3-only	Unmarked	H3K4me3-only	H3K4me3-only	H3K4me3-only	H3K4me3-only	H3K4me3-only	H3K4me3-only	H3K4me3-only
4930480E11Rik	Unmarked	Unmarked	Unmarked	Unmarked	Unmarked	Unmarked	Unmarked	Unmarked	Unmarked	Unmarked
Rab26	H3K4me3-only	H3K4me3-only	Unmarked	H3K4me3-only	H3K4me3-only	H3K4me3-only	H3K4me3-only	H3K4me3-only	H3K4me3-only	H3K4me3-only
Gm906	Unmarked	Bivalent	Unmarked	H3K4me3-only	Unmarked	H3K27me3-only	H3K27me3-only	Unmarked	Unmarked	Unmarked
Hs1bp3	H3K4me3-only	Bivalent	H3K27me3-only	Bivalent	H3K4me3-only	H3K4me3-only	H3K4me3-only	H3K4me3-only	H3K4me3-only	H3K4me3-only
Tekt3	Unmarked	H3K27me3-only	H3K27me3-only	H3K27me3-only	H3K27me3-only	H3K27me3-only	H3K27me3-only	Unmarked	Unmarked	H3K27me3-only
Sf3b3	H3K4me3-only	H3K4me3-only	Unmarked	H3K4me3-only	H3K4me3-only	H3K4me3-only	Bivalent	H3K4me3-only	H3K4me3-only	H3K4me3-only
Tspan32	Unmarked	H3K27me3-only	H3K27me3-only	H3K27me3-only	Unmarked	Unmarked	H3K27me3-only	Unmarked	Unmarked	Unmarked
Nctc1	Unmarked	H3K27me3-only	Unmarked	H3K27me3-only	Unmarked	Unmarked	Unmarked	Unmarked	Unmarked	Unmarked
Dnajb13	Unmarked	Unmarked	Unmarked	Unmarked	Unmarked	Unmarked	Unmarked	Unmarked	Unmarked	Unmarked
Prss23	H3K4me3-only	H3K4me3-only	Unmarked	H3K4me3-only	H3K4me3-only	H3K4me3-only	H3K4me3-only	H3K4me3-only	H3K4me3-only	H3K4me3-only
Spred3	Bivalent	Bivalent	H3K27me3-only	H3K4me3-only	H3K4me3-only	H3K4me3-only	H3K4me3-only	H3K4me3-only	H3K4me3-only	H3K4me3-only
Obox5	Unmarked	Unmarked	Unmarked	Unmarked	Unmarked	Unmarked	Unmarked	Unmarked	Unmarked	Unmarked
Vmn1r78	Unmarked	Unmarked	Unmarked	Unmarked	Unmarked	Unmarked	Unmarked	Unmarked	Unmarked	Unmarked
Snora15	Unmarked	H3K4me3-only	Unmarked	Unmarked	Unmarked	Unmarked	Unmarked	H3K4me3-only	H3K4me3-only	Unmarked
Sbno1	H3K4me3-only	H3K4me3-only	Unmarked	Bivalent	H3K4me3-only	H3K4me3-only	Bivalent	H3K4me3-only	H3K4me3-only	H3K4me3-only
L3mbtl1	Bivalent	Bivalent	H3K27me3-only	H3K4me3-only	H3K4me3-only	H3K4me3-only	H3K4me3-only	H3K4me3-only	H3K4me3-only	H3K4me3-only
Gbgt1	Unmarked	Unmarked	Unmarked	H3K27me3-only	Unmarked	Unmarked	H3K27me3-only	H3K4me3-only	H3K4me3-only	Unmarked
Stk25	H3K4me3-only	H3K4me3-only	H3K4me3-only	Bivalent	H3K4me3-only	H3K4me3-only	H3K4me3-only	H3K4me3-only	H3K4me3-only	H3K4me3-only
Masp1	H3K4me3-only	H3K4me3-only	Unmarked	H3K4me3-only	H3K4me3-only	Unmarked	Unmarked	Unmarked	Unmarked	H3K4me3-only
Krt16	Unmarked	H3K27me3-only	H3K27me3-only	H3K27me3-only	H3K27me3-only	H3K27me3-only	H3K27me3-only	Unmarked	Unmarked	H3K27me3-only
Agrp	H3K4me3-only	H3K4me3-only	Unmarked	H3K4me3-only	H3K4me3-only	H3K4me3-only	H3K4me3-only	H3K4me3-only	H3K4me3-only	H3K4me3-only
Vmn1r59	Unmarked	Unmarked	Unmarked	Unmarked	Unmarked	Unmarked	Unmarked	Unmarked	Unmarked	Unmarked
Mgam	Unmarked	H3K27me3-only	Unmarked	Unmarked	H3K27me3-only	H3K27me3-only	H3K27me3-only	Unmarked	Unmarked	H3K27me3-only
Crybb2	Unmarked	H3K27me3-only	H3K27me3-only	H3K27me3-only	H3K27me3-only	H3K27me3-only	H3K27me3-only	Unmarked	Unmarked	H3K27me3-only
1700009N14Rik	Unmarked	Unmarked	Unmarked	Unmarked	Unmarked	Unmarked	H3K27me3-only	Unmarked	Unmarked	Unmarked
Gm14005	H3K4me3-only	H3K4me3-only	Unmarked	H3K4me3-only	H3K4me3-only	H3K4me3-only	H3K4me3-only	H3K4me3-only	H3K4me3-only	H3K4me3-only
Ptprj	H3K4me3-only	Bivalent	H3K27me3-only	Bivalent	H3K4me3-only	H3K4me3-only	H3K4me3-only	H3K4me3-only	H3K4me3-only	H3K4me3-only
Klf8	H3K4me3-only	H3K4me3-only	Unmarked	Bivalent	H3K4me3-only	H3K4me3-only	H3K4me3-only	Bivalent	H3K4me3-only	Unmarked
Nxf3	Unmarked	Unmarked	Unmarked	Unmarked	H3K4me3-only	Unmarked	Unmarked	H3K27me3-only	Unmarked	Unmarked
Mirt1	Unmarked	Unmarked	Unmarked	Unmarked	Unmarked	Unmarked	Unmarked	H3K27me3-only	Unmarked	Unmarked
Adnp2	H3K4me3-only	H3K4me3-only	Unmarked	H3K4me3-only	H3K4me3-only	H3K4me3-only	H3K4me3-only	H3K4me3-only	H3K4me3-only	H3K4me3-only
B430306N03Rik	Unmarked	H3K27me3-only	Unmarked	H3K27me3-only	H3K27me3-only	H3K27me3-only	H3K27me3-only	Unmarked	Unmarked	Unmarked
Nudt16l1	H3K4me3-only	H3K4me3-only	Unmarked	H3K4me3-only	H3K4me3-only	H3K4me3-only	H3K4me3-only	H3K4me3-only	H3K4me3-only	H3K4me3-only
Mir7116	Unmarked	Unmarked	Unmarked	Unmarked	Unmarked	Unmarked	Unmarked	H3K4me3-only	Unmarked	Unmarked
Vps35	H3K4me3-only	H3K4me3-only	H3K4me3-only	Bivalent	H3K4me3-only	H3K4me3-only	H3K4me3-only	H3K4me3-only	H3K4me3-only	H3K4me3-only
Olfr213	Unmarked	H3K27me3-only	H3K27me3-only	H3K27me3-only	H3K27me3-only	H3K27me3-only	H3K27me3-only	Unmarked	Unmarked	H3K27me3-only
Pamr1	Unmarked	H3K27me3-only	H3K27me3-only	H3K27me3-only	H3K27me3-only	H3K27me3-only	H3K27me3-only	Unmarked	Unmarked	H3K27me3-only
1110059E24Rik	H3K4me3-only	Bivalent	H3K4me3-only	Bivalent	H3K4me3-only	H3K4me3-only	H3K4me3-only	H3K4me3-only	H3K4me3-only	H3K4me3-only
Ocln	H3K4me3-only	Bivalent	H3K27me3-only	Bivalent	H3K4me3-only	H3K4me3-only	H3K4me3-only	H3K4me3-only	H3K4me3-only	H3K4me3-only
Ncoa1	H3K4me3-only	H3K4me3-only	Unmarked	Bivalent	H3K4me3-only	H3K4me3-only	H3K4me3-only	H3K4me3-only	H3K4me3-only	H3K4me3-only
Acbd4	H3K4me3-only	H3K4me3-only	Unmarked	H3K4me3-only	H3K4me3-only	H3K4me3-only	H3K4me3-only	H3K4me3-only	H3K4me3-only	H3K4me3-only
Fbxw10	Unmarked	H3K27me3-only	H3K27me3-only	H3K27me3-only	H3K27me3-only	H3K27me3-only	H3K27me3-only	Unmarked	Unmarked	H3K27me3-only
Gm590	Unmarked	Unmarked	Unmarked	H3K4me3-only	H3K4me3-only	H3K4me3-only	Unmarked	Unmarked	Unmarked	H3K4me3-only
Gm6213	Unmarked	H3K4me3-only	Unmarked	Unmarked	H3K27me3-only	H3K27me3-only	H3K27me3-only	Unmarked	H3K27me3-only	Unmarked
Zfp747	H3K4me3-only	H3K4me3-only	Unmarked	H3K4me3-only	H3K4me3-only	H3K4me3-only	H3K4me3-only	H3K4me3-only	Bivalent	H3K4me3-only
Vmn1r183	Unmarked	Unmarked	Unmarked	Unmarked	Unmarked	Unmarked	Unmarked	Unmarked	Unmarked	Unmarked
Stx12	H3K4me3-only	H3K4me3-only	Unmarked	Bivalent	H3K4me3-only	H3K4me3-only	H3K4me3-only	H3K4me3-only	H3K4me3-only	H3K4me3-only
Wdr3	H3K4me3-only	H3K4me3-only	Unmarked	Bivalent	H3K4me3-only	H3K4me3-only	Bivalent	H3K4me3-only	H3K4me3-only	H3K4me3-only
4933424G06Rik	H3K27me3-only	H3K27me3-only	H3K27me3-only	Unmarked	Unmarked	Unmarked	H3K27me3-only	Unmarked	H3K27me3-only	Unmarked
Sema4g	H3K4me3-only	Bivalent	Unmarked	H3K4me3-only	H3K4me3-only	H3K4me3-only	H3K4me3-only	H3K4me3-only	H3K4me3-only	H3K4me3-only
Rell2	H3K4me3-only	H3K4me3-only	Unmarked	Bivalent	H3K4me3-only	H3K4me3-only	H3K4me3-only	H3K4me3-only	H3K4me3-only	H3K4me3-only
Dip2b	H3K4me3-only	Bivalent	Unmarked	Bivalent	H3K4me3-only	H3K4me3-only	Bivalent	H3K4me3-only	H3K4me3-only	H3K4me3-only
Dnah17	Unmarked	Unmarked	Unmarked	H3K4me3-only	Unmarked	Unmarked	Unmarked	Unmarked	Unmarked	H3K4me3-only
1700023F02Rik	Unmarked	Unmarked	H3K27me3-only	Unmarked	Unmarked	Unmarked	Unmarked	Unmarked	Unmarked	Unmarked
Atr	H3K4me3-only	H3K4me3-only	H3K4me3-only	H3K4me3-only	H3K4me3-only	H3K4me3-only	H3K4me3-only	H3K4me3-only	H3K4me3-only	H3K4me3-only
Nlrp4a	Unmarked	Unmarked	Unmarked	Unmarked	Unmarked	Unmarked	Unmarked	Unmarked	Unmarked	Unmarked
Klri1	Unmarked	Unmarked	Unmarked	Unmarked	Unmarked	Unmarked	Unmarked	Unmarked	Unmarked	Unmarked
Xkr8	H3K4me3-only	H3K4me3-only	Unmarked	H3K4me3-only	H3K4me3-only	H3K4me3-only	H3K4me3-only	H3K4me3-only	H3K4me3-only	H3K4me3-only
Fkbp15	H3K4me3-only	H3K4me3-only	Unmarked	H3K4me3-only	H3K4me3-only	H3K4me3-only	H3K4me3-only	H3K4me3-only	H3K4me3-only	H3K4me3-only
Zfp661	H3K4me3-only	H3K4me3-only	Unmarked	H3K4me3-only	H3K4me3-only	H3K4me3-only	H3K4me3-only	H3K4me3-only	H3K4me3-only	H3K4me3-only
Ttc7	H3K4me3-only	Bivalent	H3K27me3-only	Bivalent	H3K4me3-only	Bivalent	H3K4me3-only	H3K4me3-only	H3K4me3-only	H3K4me3-only
Krtap26-1	Unmarked	Unmarked	Unmarked	Unmarked	Unmarked	Unmarked	Unmarked	Unmarked	Unmarked	Unmarked
2410004P03Rik	Bivalent	H3K27me3-only	H3K27me3-only	Bivalent	Bivalent	H3K4me3-only	H3K4me3-only	H3K4me3-only	H3K4me3-only	H3K4me3-only
9330159M07Rik	H3K4me3-only	H3K4me3-only	H3K4me3-only	H3K4me3-only	H3K4me3-only	H3K4me3-only	H3K4me3-only	H3K4me3-only	H3K4me3-only	H3K4me3-only
1810011O10Rik	H3K4me3-only	Bivalent	Unmarked	Bivalent	Bivalent	Bivalent	H3K27me3-only	Unmarked	Unmarked	Unmarked
Ndnf	H3K4me3-only	H3K4me3-only	Unmarked	H3K4me3-only	H3K4me3-only	H3K4me3-only	H3K4me3-only	H3K4me3-only	H3K4me3-only	H3K4me3-only
Hpgds	H3K27me3-only	Unmarked	Unmarked	H3K4me3-only	H3K4me3-only	Unmarked	Unmarked	Unmarked	Unmarked	H3K4me3-only
Mospd3	H3K4me3-only	H3K4me3-only	Unmarked	H3K4me3-only	H3K4me3-only	H3K4me3-only	H3K4me3-only	H3K4me3-only	H3K4me3-only	H3K4me3-only
Sh2d5	H3K4me3-only	H3K4me3-only	Unmarked	H3K4me3-only	H3K4me3-only	H3K4me3-only	H3K4me3-only	H3K4me3-only	H3K4me3-only	H3K4me3-only
Mettl15	H3K4me3-only	H3K4me3-only	H3K4me3-only	H3K4me3-only	H3K4me3-only	H3K4me3-only	H3K4me3-only	H3K4me3-only	H3K4me3-only	H3K4me3-only
Sh3pxd2a	H3K4me3-only	Bivalent	Unmarked	H3K4me3-only	H3K4me3-only	H3K4me3-only	H3K4me3-only	H3K4me3-only	H3K4me3-only	H3K4me3-only
Syvn1	H3K4me3-only	H3K4me3-only	Unmarked	H3K4me3-only	H3K4me3-only	H3K4me3-only	Bivalent	H3K4me3-only	H3K4me3-only	H3K4me3-only
Cd226	Unmarked	Unmarked	Unmarked	Unmarked	Unmarked	H3K27me3-only	H3K27me3-only	Unmarked	Unmarked	Unmarked
Slc26a2	H3K4me3-only	H3K4me3-only	Unmarked	H3K4me3-only	H3K4me3-only	H3K4me3-only	H3K4me3-only	H3K4me3-only	H3K4me3-only	H3K4me3-only
Pcdhga4	H3K4me3-only	H3K4me3-only	Unmarked	Unmarked	H3K4me3-only	H3K4me3-only	H3K4me3-only	H3K4me3-only	H3K4me3-only	Unmarked
Ndufaf7	H3K4me3-only	H3K4me3-only	Unmarked	H3K4me3-only	H3K4me3-only	H3K4me3-only	H3K4me3-only	H3K4me3-only	H3K4me3-only	H3K4me3-only
Mak	H3K4me3-only	H3K4me3-only	H3K4me3-only	H3K4me3-only	H3K4me3-only	H3K4me3-only	H3K4me3-only	H3K4me3-only	H3K4me3-only	H3K4me3-only
Esr1	H3K4me3-only	H3K4me3-only	Unmarked	H3K4me3-only	H3K4me3-only	H3K4me3-only	Unmarked	Unmarked	H3K4me3-only	H3K4me3-only
Wdr48	H3K4me3-only	H3K4me3-only	Unmarked	Bivalent	H3K4me3-only	H3K4me3-only	Bivalent	H3K4me3-only	H3K4me3-only	H3K4me3-only
Hmg20a	H3K4me3-only	H3K4me3-only	H3K4me3-only	H3K4me3-only	H3K4me3-only	H3K4me3-only	Bivalent	H3K4me3-only	H3K4me3-only	Bivalent
Zfp362	H3K4me3-only	Bivalent	H3K4me3-only	Bivalent	H3K4me3-only	H3K4me3-only	H3K4me3-only	H3K4me3-only	H3K4me3-only	H3K4me3-only
Fam50a	H3K4me3-only	H3K4me3-only	Unmarked	Bivalent	H3K4me3-only	H3K4me3-only	H3K4me3-only	H3K4me3-only	H3K4me3-only	H3K4me3-only
Rtp2	Unmarked	H3K27me3-only	H3K27me3-only	H3K27me3-only	H3K27me3-only	H3K27me3-only	H3K27me3-only	Unmarked	Unmarked	Unmarked
Mir134	Unmarked	Unmarked	Unmarked	Unmarked	Unmarked	Unmarked	H3K27me3-only	Unmarked	Unmarked	Unmarked
Dcaf4	H3K4me3-only	H3K4me3-only	Unmarked	H3K4me3-only	H3K4me3-only	H3K4me3-only	Bivalent	H3K4me3-only	H3K4me3-only	H3K4me3-only
Trdn	Unmarked	Unmarked	Unmarked	Unmarked	Unmarked	Unmarked	Unmarked	Unmarked	Unmarked	Unmarked
Csmd1	H3K4me3-only	Bivalent	Unmarked	Bivalent	H3K4me3-only	H3K4me3-only	H3K4me3-only	H3K4me3-only	H3K4me3-only	H3K4me3-only
Slc6a12	Unmarked	Unmarked	Unmarked	H3K27me3-only	H3K27me3-only	H3K27me3-only	H3K27me3-only	Unmarked	Unmarked	Unmarked
Dqx1	Unmarked	H3K27me3-only	H3K27me3-only	H3K27me3-only	Unmarked	Unmarked	Unmarked	H3K4me3-only	H3K4me3-only	Unmarked
Ugdh	H3K4me3-only	H3K4me3-only	Unmarked	Bivalent	H3K4me3-only	H3K4me3-only	H3K4me3-only	H3K4me3-only	H3K4me3-only	H3K4me3-only
Dhx15	H3K4me3-only	H3K4me3-only	Unmarked	Bivalent	H3K4me3-only	H3K4me3-only	Bivalent	H3K4me3-only	H3K4me3-only	H3K4me3-only
Ccnt2	H3K4me3-only	H3K4me3-only	H3K4me3-only	H3K4me3-only	H3K4me3-only	H3K4me3-only	Bivalent	H3K4me3-only	H3K4me3-only	H3K4me3-only
Hcfc1	H3K4me3-only	H3K4me3-only	Unmarked	Bivalent	H3K4me3-only	H3K4me3-only	Bivalent	H3K4me3-only	H3K4me3-only	H3K4me3-only
Ppard	H3K4me3-only	H3K4me3-only	H3K4me3-only	H3K4me3-only	H3K4me3-only	H3K4me3-only	H3K4me3-only	H3K4me3-only	H3K4me3-only	H3K4me3-only
Rbx1	H3K4me3-only	H3K4me3-only	Unmarked	H3K4me3-only	H3K4me3-only	H3K4me3-only	H3K4me3-only	H3K4me3-only	H3K4me3-only	H3K4me3-only
Spryd7	H3K4me3-only	H3K4me3-only	H3K4me3-only	Bivalent	H3K4me3-only	H3K4me3-only	H3K4me3-only	H3K4me3-only	H3K4me3-only	H3K4me3-only
Pak1ip1	H3K4me3-only	H3K4me3-only	Unmarked	H3K4me3-only	H3K4me3-only	H3K4me3-only	H3K4me3-only	H3K4me3-only	H3K4me3-only	H3K4me3-only
Ccdc138	H3K4me3-only	H3K4me3-only	Unmarked	H3K4me3-only	H3K4me3-only	H3K4me3-only	H3K4me3-only	H3K4me3-only	H3K4me3-only	H3K4me3-only
4933405L10Rik	H3K4me3-only	H3K4me3-only	H3K4me3-only	Bivalent	H3K4me3-only	H3K4me3-only	H3K4me3-only	H3K4me3-only	H3K4me3-only	H3K4me3-only
Sult2a2	Unmarked	Unmarked	Unmarked	Unmarked	Unmarked	Unmarked	Unmarked	Unmarked	Unmarked	Unmarked
H1foo	Unmarked	Unmarked	Unmarked	Unmarked	Unmarked	Unmarked	Unmarked	Unmarked	Unmarked	Unmarked
BC080695	Unmarked	Unmarked	Unmarked	Unmarked	Unmarked	Unmarked	Unmarked	Unmarked	Unmarked	Unmarked
Pakap	H3K4me3-only	H3K4me3-only	Unmarked	H3K4me3-only	H3K4me3-only	H3K4me3-only	H3K4me3-only	H3K4me3-only	H3K4me3-only	H3K4me3-only
Tmem154	Unmarked	Bivalent	H3K27me3-only	Bivalent	Bivalent	H3K27me3-only	H3K27me3-only	Unmarked	Unmarked	Bivalent
Oxt	Unmarked	Bivalent	H3K27me3-only	H3K4me3-only	H3K4me3-only	H3K4me3-only	H3K4me3-only	H3K4me3-only	H3K4me3-only	H3K4me3-only
C230024C17Rik	Unmarked	H3K27me3-only	H3K27me3-only	Bivalent	H3K27me3-only	H3K27me3-only	H3K27me3-only	Unmarked	Unmarked	H3K27me3-only
Pak2	H3K4me3-only	H3K4me3-only	Unmarked	Bivalent	H3K4me3-only	H3K4me3-only	H3K4me3-only	H3K4me3-only	H3K4me3-only	H3K4me3-only
Pdzrn4	H3K4me3-only	Bivalent	H3K27me3-only	Bivalent	Bivalent	Bivalent	Bivalent	Bivalent	H3K4me3-only	H3K27me3-only
Kpna2	H3K4me3-only	H3K4me3-only	H3K4me3-only	Bivalent	H3K4me3-only	H3K4me3-only	Bivalent	H3K4me3-only	H3K4me3-only	H3K4me3-only
Olfr591	Unmarked	Unmarked	Unmarked	Unmarked	Unmarked	Unmarked	Unmarked	Unmarked	Unmarked	Unmarked
Vmn2r65	Unmarked	Unmarked	Unmarked	Unmarked	Unmarked	Unmarked	Unmarked	Unmarked	Unmarked	Unmarked
Abcc9	H3K4me3-only	Bivalent	H3K27me3-only	H3K27me3-only	Bivalent	H3K27me3-only	H3K27me3-only	H3K27me3-only	Unmarked	H3K4me3-only
Tgm2	Unmarked	H3K27me3-only	H3K27me3-only	Bivalent	H3K4me3-only	H3K4me3-only	Unmarked	Unmarked	H3K4me3-only	Unmarked
Gm14085	Unmarked	H3K4me3-only	Unmarked	Unmarked	Unmarked	Unmarked	Unmarked	Unmarked	Unmarked	Unmarked
Serpine2	H3K4me3-only	H3K4me3-only	H3K4me3-only	Bivalent	H3K4me3-only	H3K4me3-only	H3K4me3-only	H3K4me3-only	H3K4me3-only	H3K4me3-only
4930465K10Rik	H3K4me3-only	H3K4me3-only	Unmarked	Bivalent	H3K4me3-only	H3K4me3-only	H3K4me3-only	H3K4me3-only	H3K4me3-only	H3K4me3-only
A4galt	H3K4me3-only	H3K4me3-only	Unmarked	H3K4me3-only	H3K4me3-only	H3K4me3-only	H3K4me3-only	H3K4me3-only	H3K4me3-only	H3K4me3-only
Isyna1	H3K4me3-only	H3K4me3-only	Unmarked	Bivalent	H3K4me3-only	H3K4me3-only	Bivalent	H3K4me3-only	H3K4me3-only	H3K4me3-only
Gm17733	Bivalent	Bivalent	H3K27me3-only	Bivalent	Bivalent	Bivalent	Bivalent	Bivalent	H3K4me3-only	H3K27me3-only
Hrasls5	H3K4me3-only	H3K4me3-only	Unmarked	H3K4me3-only	H3K4me3-only	H3K4me3-only	H3K4me3-only	Unmarked	H3K4me3-only	H3K4me3-only
Trim39	H3K4me3-only	Bivalent	Unmarked	Bivalent	H3K4me3-only	H3K4me3-only	Bivalent	H3K4me3-only	H3K4me3-only	H3K4me3-only
Ostn	Unmarked	Unmarked	Unmarked	Unmarked	H3K27me3-only	H3K27me3-only	H3K27me3-only	Unmarked	Unmarked	H3K27me3-only
Gm10142	Unmarked	H3K27me3-only	H3K27me3-only	H3K27me3-only	H3K27me3-only	H3K27me3-only	H3K27me3-only	Unmarked	Unmarked	H3K27me3-only
Cdk19	H3K4me3-only	H3K4me3-only	H3K4me3-only	Bivalent	H3K4me3-only	H3K4me3-only	Bivalent	H3K4me3-only	H3K4me3-only	H3K4me3-only
Tmem200a	Bivalent	Bivalent	H3K27me3-only	Bivalent	Bivalent	Bivalent	H3K27me3-only	Bivalent	H3K4me3-only	H3K27me3-only
Il17re	Unmarked	Unmarked	Unmarked	H3K4me3-only	H3K4me3-only	H3K4me3-only	H3K4me3-only	H3K4me3-only	H3K4me3-only	H3K4me3-only
Mios	H3K4me3-only	H3K4me3-only	H3K4me3-only	Bivalent	H3K4me3-only	H3K4me3-only	H3K4me3-only	H3K4me3-only	H3K4me3-only	H3K4me3-only
G3bp2	H3K4me3-only	H3K4me3-only	H3K4me3-only	Bivalent	H3K4me3-only	H3K4me3-only	Bivalent	H3K4me3-only	H3K4me3-only	H3K4me3-only
Rer1	H3K4me3-only	H3K4me3-only	Unmarked	H3K4me3-only	H3K4me3-only	H3K4me3-only	Bivalent	H3K4me3-only	H3K4me3-only	H3K4me3-only
Epb41	H3K4me3-only	H3K4me3-only	Unmarked	Bivalent	H3K4me3-only	H3K4me3-only	H3K4me3-only	H3K4me3-only	H3K4me3-only	H3K4me3-only
Cdc14a	H3K4me3-only	H3K4me3-only	H3K4me3-only	Bivalent	H3K4me3-only	H3K4me3-only	H3K4me3-only	H3K4me3-only	H3K4me3-only	H3K4me3-only
Ikbke	H3K4me3-only	Unmarked	Unmarked	H3K4me3-only	Unmarked	Unmarked	Unmarked	Unmarked	H3K4me3-only	Unmarked
Rnf128	H3K4me3-only	H3K4me3-only	Unmarked	Bivalent	H3K4me3-only	H3K4me3-only	H3K4me3-only	Bivalent	H3K4me3-only	H3K4me3-only
Atp6ap1	H3K4me3-only	H3K4me3-only	Unmarked	Bivalent	H3K4me3-only	H3K4me3-only	H3K4me3-only	H3K4me3-only	H3K4me3-only	H3K4me3-only
Dgkg	H3K27me3-only	Bivalent	H3K27me3-only	H3K27me3-only	H3K27me3-only	Bivalent	H3K27me3-only	Unmarked	H3K4me3-only	H3K27me3-only
Gm3488	Unmarked	Unmarked	Unmarked	Unmarked	Unmarked	Unmarked	Unmarked	Unmarked	Unmarked	Unmarked
Serpinb9c	Unmarked	Unmarked	Unmarked	Unmarked	Unmarked	Unmarked	Unmarked	Unmarked	Unmarked	Unmarked
Asb16	Unmarked	Unmarked	Unmarked	H3K4me3-only	H3K4me3-only	H3K4me3-only	H3K4me3-only	H3K4me3-only	H3K4me3-only	H3K4me3-only
D930020B18Rik	H3K4me3-only	Bivalent	H3K27me3-only	Bivalent	H3K4me3-only	H3K4me3-only	H3K4me3-only	H3K4me3-only	H3K4me3-only	H3K4me3-only
Gm16853	H3K4me3-only	H3K4me3-only	H3K4me3-only	H3K4me3-only	H3K4me3-only	H3K4me3-only	Bivalent	H3K4me3-only	H3K4me3-only	H3K4me3-only
Jakmip3	Bivalent	Bivalent	H3K27me3-only	Bivalent	H3K4me3-only	H3K4me3-only	H3K4me3-only	H3K4me3-only	H3K4me3-only	H3K4me3-only
Hepacam2	Unmarked	H3K27me3-only	H3K27me3-only	H3K27me3-only	H3K27me3-only	H3K27me3-only	Unmarked	H3K27me3-only	H3K27me3-only	H3K27me3-only
Zyg11a	H3K4me3-only	Bivalent	Unmarked	Bivalent	H3K4me3-only	H3K4me3-only	Bivalent	H3K4me3-only	H3K4me3-only	H3K4me3-only
5430416O09Rik	Unmarked	H3K4me3-only	Unmarked	H3K4me3-only	H3K4me3-only	Unmarked	Unmarked	Unmarked	Unmarked	H3K4me3-only
Car3	Unmarked	Bivalent	H3K27me3-only	H3K27me3-only	H3K27me3-only	H3K27me3-only	H3K27me3-only	Unmarked	Unmarked	H3K27me3-only
Tyro3	H3K4me3-only	Bivalent	Unmarked	Bivalent	H3K4me3-only	H3K4me3-only	H3K4me3-only	H3K4me3-only	H3K4me3-only	H3K4me3-only
Olfr1241	Unmarked	Unmarked	Unmarked	Unmarked	Unmarked	Unmarked	Unmarked	Unmarked	Unmarked	Unmarked
Arpc5	H3K4me3-only	Bivalent	H3K27me3-only	H3K4me3-only	H3K4me3-only	H3K4me3-only	Bivalent	H3K4me3-only	H3K4me3-only	H3K4me3-only
4933432I09Rik	Unmarked	Unmarked	Unmarked	Unmarked	Unmarked	Unmarked	Unmarked	Unmarked	Unmarked	Unmarked
1700037C18Rik	H3K4me3-only	H3K4me3-only	H3K4me3-only	H3K4me3-only	H3K4me3-only	H3K4me3-only	H3K4me3-only	H3K4me3-only	H3K4me3-only	H3K4me3-only
Spata32	H3K4me3-only	Bivalent	H3K4me3-only	H3K4me3-only	H3K4me3-only	H3K4me3-only	H3K4me3-only	H3K4me3-only	H3K4me3-only	H3K4me3-only
Zfp653	H3K4me3-only	H3K4me3-only	Unmarked	Bivalent	H3K4me3-only	H3K4me3-only	H3K4me3-only	H3K4me3-only	H3K4me3-only	H3K4me3-only
Isx	Unmarked	Unmarked	Unmarked	Unmarked	Unmarked	Unmarked	Unmarked	Unmarked	Unmarked	Unmarked
Dusp4	H3K4me3-only	Bivalent	H3K27me3-only	Bivalent	H3K4me3-only	H3K4me3-only	H3K4me3-only	H3K4me3-only	H3K4me3-only	H3K4me3-only
BC048546	Unmarked	H3K27me3-only	H3K27me3-only	H3K27me3-only	H3K27me3-only	H3K27me3-only	Unmarked	Unmarked	Unmarked	H3K27me3-only
Tmem52	H3K4me3-only	H3K4me3-only	Unmarked	H3K4me3-only	H3K4me3-only	H3K4me3-only	H3K4me3-only	H3K4me3-only	H3K4me3-only	H3K4me3-only
AW822252	Unmarked	H3K4me3-only	Unmarked	Bivalent	H3K4me3-only	H3K4me3-only	H3K4me3-only	H3K4me3-only	H3K4me3-only	H3K4me3-only
Zfp182	H3K4me3-only	H3K4me3-only	Unmarked	H3K4me3-only	H3K4me3-only	H3K4me3-only	H3K4me3-only	H3K4me3-only	H3K4me3-only	H3K4me3-only
Pcdhgb5	H3K27me3-only	Bivalent	Unmarked	H3K27me3-only	H3K4me3-only	H3K4me3-only	H3K4me3-only	H3K4me3-only	H3K4me3-only	Unmarked
Chac2	H3K4me3-only	H3K4me3-only	Unmarked	H3K4me3-only	H3K4me3-only	H3K4me3-only	H3K4me3-only	H3K4me3-only	H3K4me3-only	H3K4me3-only
Gm10677	Unmarked	Unmarked	Unmarked	Unmarked	Unmarked	Unmarked	H3K27me3-only	Unmarked	Unmarked	Unmarked
Tenm3	Unmarked	Unmarked	Unmarked	Unmarked	Unmarked	Unmarked	Unmarked	Unmarked	Unmarked	Unmarked
Defa27	Unmarked	Unmarked	Unmarked	Unmarked	Unmarked	Unmarked	Unmarked	Unmarked	Unmarked	Unmarked
Rbp7	Unmarked	Unmarked	Unmarked	H3K4me3-only	H3K4me3-only	H3K4me3-only	H3K4me3-only	Unmarked	H3K4me3-only	H3K4me3-only
Slc22a15	H3K4me3-only	H3K4me3-only	Unmarked	Bivalent	H3K4me3-only	H3K4me3-only	H3K4me3-only	H3K4me3-only	H3K4me3-only	H3K4me3-only
Mir216c	Unmarked	Unmarked	Unmarked	H3K27me3-only	H3K27me3-only	H3K27me3-only	H3K27me3-only	Unmarked	Unmarked	Unmarked
Plk5	H3K27me3-only	H3K27me3-only	H3K27me3-only	Bivalent	Bivalent	H3K4me3-only	H3K4me3-only	H3K4me3-only	H3K4me3-only	Unmarked
Upk2	Unmarked	H3K27me3-only	Unmarked	H3K4me3-only	Unmarked	Unmarked	Unmarked	H3K4me3-only	H3K4me3-only	H3K4me3-only
Rad18	H3K4me3-only	H3K4me3-only	Unmarked	H3K4me3-only	H3K4me3-only	H3K4me3-only	H3K4me3-only	H3K4me3-only	H3K4me3-only	H3K4me3-only
Grid2	H3K4me3-only	Bivalent	H3K27me3-only	Bivalent	H3K4me3-only	Bivalent	H3K4me3-only	H3K4me3-only	H3K4me3-only	H3K4me3-only
Dfna5	H3K4me3-only	H3K4me3-only	Unmarked	H3K4me3-only	H3K4me3-only	H3K4me3-only	Unmarked	Unmarked	H3K4me3-only	H3K4me3-only
Hmgcs2	H3K4me3-only	H3K4me3-only	Unmarked	H3K4me3-only	H3K4me3-only	Unmarked	Unmarked	Unmarked	Unmarked	H3K4me3-only
Fhdc1	H3K4me3-only	H3K4me3-only	Unmarked	Bivalent	H3K4me3-only	H3K4me3-only	H3K4me3-only	Bivalent	H3K4me3-only	H3K4me3-only
Pfkfb3	H3K4me3-only	H3K4me3-only	Unmarked	Bivalent	H3K4me3-only	H3K4me3-only	H3K4me3-only	H3K4me3-only	H3K4me3-only	H3K4me3-only
Stat4	H3K4me3-only	H3K4me3-only	Unmarked	Bivalent	Bivalent	H3K4me3-only	Unmarked	Unmarked	Unmarked	H3K4me3-only
H2bfm	Unmarked	Unmarked	Unmarked	Unmarked	Unmarked	Unmarked	Unmarked	Unmarked	Unmarked	Unmarked
Mir6540	H3K4me3-only	H3K27me3-only	Unmarked	H3K27me3-only	H3K27me3-only	H3K27me3-only	H3K27me3-only	Unmarked	Unmarked	Unmarked
Esyt2	H3K4me3-only	H3K4me3-only	H3K4me3-only	Bivalent	H3K4me3-only	H3K4me3-only	Bivalent	H3K4me3-only	H3K4me3-only	H3K4me3-only
Hnrnph1	H3K4me3-only	H3K4me3-only	H3K4me3-only	Bivalent	H3K4me3-only	H3K4me3-only	Bivalent	H3K4me3-only	H3K4me3-only	H3K4me3-only
Palld	H3K4me3-only	Bivalent	H3K27me3-only	Bivalent	Bivalent	Bivalent	Bivalent	H3K4me3-only	H3K4me3-only	Bivalent
Mir207	H3K4me3-only	H3K4me3-only	Unmarked	Bivalent	H3K4me3-only	H3K4me3-only	Bivalent	H3K4me3-only	H3K4me3-only	H3K4me3-only
Gdap1	Unmarked	Unmarked	Unmarked	H3K27me3-only	Bivalent	Bivalent	H3K27me3-only	Unmarked	Unmarked	Unmarked
Mbtps2	H3K4me3-only	H3K4me3-only	Unmarked	Bivalent	H3K4me3-only	H3K4me3-only	Bivalent	H3K4me3-only	H3K4me3-only	H3K4me3-only
Olfr1475	Unmarked	Unmarked	Unmarked	Unmarked	Unmarked	Unmarked	Unmarked	Unmarked	Unmarked	Unmarked
Daam1	H3K4me3-only	H3K4me3-only	Unmarked	Bivalent	H3K4me3-only	H3K4me3-only	H3K4me3-only	H3K4me3-only	H3K4me3-only	H3K4me3-only
Nol10	H3K4me3-only	H3K4me3-only	Unmarked	H3K4me3-only	H3K4me3-only	H3K4me3-only	H3K4me3-only	H3K4me3-only	H3K4me3-only	H3K4me3-only
1810032O08Rik	H3K4me3-only	H3K4me3-only	Unmarked	H3K4me3-only	H3K4me3-only	H3K4me3-only	Bivalent	H3K4me3-only	H3K4me3-only	H3K4me3-only
Efcab5	Unmarked	Unmarked	Unmarked	Unmarked	Unmarked	Unmarked	H3K27me3-only	Unmarked	Unmarked	Unmarked
Olfr832	Unmarked	Unmarked	Unmarked	Unmarked	Unmarked	Unmarked	Unmarked	Unmarked	Unmarked	Unmarked
Vmn2r54	Unmarked	Unmarked	Unmarked	Unmarked	Unmarked	Unmarked	Unmarked	Unmarked	Unmarked	H3K27me3-only
Npvf	Unmarked	H3K27me3-only	Unmarked	H3K27me3-only	H3K27me3-only	H3K27me3-only	H3K27me3-only	Unmarked	Unmarked	H3K27me3-only
1700042G07Rik	Unmarked	H3K4me3-only	Unmarked	H3K4me3-only	Unmarked	Unmarked	Unmarked	Unmarked	H3K4me3-only	Unmarked
Psma7	H3K4me3-only	H3K4me3-only	H3K4me3-only	Bivalent	H3K4me3-only	H3K4me3-only	Bivalent	H3K4me3-only	H3K4me3-only	H3K4me3-only
Tnn	Unmarked	H3K27me3-only	Unmarked	H3K27me3-only	H3K27me3-only	H3K27me3-only	H3K27me3-only	Unmarked	Unmarked	Unmarked
Rhox7a	Unmarked	Unmarked	Unmarked	Unmarked	Unmarked	Unmarked	Unmarked	Unmarked	Unmarked	Unmarked
Olfr288	Unmarked	H3K27me3-only	H3K27me3-only	H3K27me3-only	H3K27me3-only	H3K27me3-only	H3K27me3-only	Unmarked	Unmarked	H3K27me3-only
Tbc1d22a	H3K4me3-only	H3K4me3-only	H3K4me3-only	H3K4me3-only	H3K4me3-only	H3K4me3-only	H3K4me3-only	H3K4me3-only	H3K4me3-only	H3K4me3-only
Gm16907	Unmarked	Unmarked	Unmarked	Unmarked	Unmarked	Unmarked	Unmarked	Unmarked	Unmarked	Unmarked
Serpinf2	Unmarked	Unmarked	Unmarked	Unmarked	Unmarked	Unmarked	Unmarked	Unmarked	Unmarked	Unmarked
4932414J04Rik	Unmarked	Unmarked	Unmarked	Unmarked	Unmarked	Unmarked	Unmarked	Unmarked	Unmarked	Unmarked
Taar8c	Unmarked	Unmarked	Unmarked	Unmarked	Unmarked	H3K27me3-only	Unmarked	Unmarked	Unmarked	Unmarked
Arntl	H3K4me3-only	Bivalent	Bivalent	Bivalent	H3K4me3-only	H3K4me3-only	H3K4me3-only	H3K4me3-only	H3K4me3-only	H3K4me3-only
Vmn2r73	Unmarked	Unmarked	Unmarked	Unmarked	Unmarked	Unmarked	Unmarked	Unmarked	Unmarked	Unmarked
Sycp1-ps1	Unmarked	Unmarked	Unmarked	Unmarked	Unmarked	Unmarked	H3K27me3-only	Unmarked	Unmarked	H3K27me3-only
Zfp551	H3K4me3-only	H3K4me3-only	Unmarked	H3K4me3-only	H3K4me3-only	H3K4me3-only	H3K4me3-only	H3K4me3-only	H3K4me3-only	H3K4me3-only
Nipal1	H3K4me3-only	H3K4me3-only	Unmarked	H3K4me3-only	H3K4me3-only	H3K4me3-only	Bivalent	H3K4me3-only	H3K4me3-only	H3K4me3-only
Wfdc9	H3K4me3-only	Unmarked	Unmarked	H3K4me3-only	H3K4me3-only	Unmarked	Unmarked	Unmarked	Unmarked	H3K4me3-only
D330050G23Rik	Bivalent	H3K4me3-only	Unmarked	Bivalent	Bivalent	H3K27me3-only	H3K27me3-only	Unmarked	Unmarked	Unmarked
Olfr1412	Unmarked	H3K27me3-only	H3K27me3-only	H3K27me3-only	H3K27me3-only	H3K27me3-only	H3K27me3-only	Unmarked	Unmarked	H3K27me3-only
Mpp7	H3K4me3-only	Bivalent	Bivalent	Bivalent	H3K4me3-only	H3K4me3-only	Bivalent	H3K4me3-only	H3K4me3-only	H3K4me3-only
Plin5	Unmarked	Bivalent	Unmarked	H3K4me3-only	H3K4me3-only	H3K4me3-only	H3K4me3-only	H3K4me3-only	H3K4me3-only	Unmarked
Arhgef3	H3K4me3-only	H3K4me3-only	Unmarked	H3K4me3-only	H3K4me3-only	H3K4me3-only	H3K4me3-only	H3K4me3-only	H3K4me3-only	H3K4me3-only
Olfr575	Unmarked	Unmarked	Unmarked	Unmarked	H3K27me3-only	Unmarked	H3K27me3-only	Unmarked	Unmarked	H3K27me3-only
Ifnl3	Unmarked	H3K27me3-only	H3K27me3-only	H3K27me3-only	H3K27me3-only	H3K27me3-only	Unmarked	Unmarked	Unmarked	Unmarked
Pcdh7	H3K4me3-only	H3K4me3-only	Unmarked	Bivalent	H3K4me3-only	H3K4me3-only	H3K4me3-only	Bivalent	H3K4me3-only	H3K4me3-only
Phactr4	H3K4me3-only	H3K4me3-only	H3K4me3-only	H3K4me3-only	H3K4me3-only	H3K4me3-only	Bivalent	H3K4me3-only	H3K4me3-only	H3K4me3-only
Vps72	H3K4me3-only	H3K4me3-only	Unmarked	H3K4me3-only	H3K4me3-only	H3K4me3-only	H3K4me3-only	H3K4me3-only	H3K4me3-only	H3K4me3-only
Mir466	Unmarked	Unmarked	Unmarked	Unmarked	Unmarked	Unmarked	Unmarked	Unmarked	Unmarked	Unmarked
Efhd1	Bivalent	Bivalent	H3K27me3-only	Bivalent	H3K4me3-only	H3K4me3-only	H3K4me3-only	H3K4me3-only	H3K4me3-only	H3K4me3-only
Rhox3c	Unmarked	Unmarked	Unmarked	Unmarked	Unmarked	Unmarked	H3K27me3-only	H3K27me3-only	Unmarked	Unmarked
Sytl3	Unmarked	Unmarked	Unmarked	H3K4me3-only	Unmarked	Unmarked	Unmarked	Unmarked	Unmarked	Unmarked
Dmc1	Unmarked	Bivalent	Unmarked	H3K4me3-only	H3K4me3-only	H3K4me3-only	H3K4me3-only	H3K4me3-only	H3K4me3-only	H3K4me3-only
Mrpl48	Bivalent	H3K4me3-only	Unmarked	Bivalent	H3K4me3-only	H3K4me3-only	H3K4me3-only	H3K4me3-only	H3K4me3-only	H3K4me3-only
Brsk1	H3K4me3-only	H3K4me3-only	Unmarked	Bivalent	H3K4me3-only	Unmarked	Unmarked	Unmarked	Unmarked	H3K4me3-only
Luc7l2	H3K4me3-only	H3K4me3-only	Unmarked	Bivalent	H3K4me3-only	H3K4me3-only	Bivalent	H3K4me3-only	H3K4me3-only	H3K4me3-only
Tyw1	H3K4me3-only	H3K4me3-only	Unmarked	Bivalent	H3K4me3-only	H3K4me3-only	Bivalent	H3K4me3-only	H3K4me3-only	H3K4me3-only
Txk	H3K4me3-only	H3K4me3-only	Unmarked	H3K4me3-only	H3K4me3-only	Unmarked	Unmarked	Unmarked	Unmarked	H3K4me3-only
Gm13032	Unmarked	H3K27me3-only	H3K27me3-only	Bivalent	Unmarked	H3K27me3-only	Unmarked	H3K4me3-only	H3K4me3-only	Unmarked
Gm5547	Unmarked	H3K27me3-only	H3K27me3-only	Unmarked	Bivalent	Unmarked	Unmarked	Unmarked	H3K4me3-only	Unmarked
Mir124-2hg	Unmarked	H3K27me3-only	H3K27me3-only	H3K27me3-only	H3K27me3-only	H3K27me3-only	H3K27me3-only	H3K27me3-only	Unmarked	H3K27me3-only
Aspm	H3K4me3-only	H3K4me3-only	H3K4me3-only	Bivalent	H3K4me3-only	H3K4me3-only	H3K4me3-only	H3K4me3-only	H3K4me3-only	H3K4me3-only
1700020N15Rik	Unmarked	Unmarked	Unmarked	Unmarked	Unmarked	Unmarked	Unmarked	Unmarked	Unmarked	Unmarked
Rnf138	H3K4me3-only	H3K4me3-only	Unmarked	Bivalent	H3K4me3-only	H3K4me3-only	Bivalent	H3K4me3-only	H3K4me3-only	H3K4me3-only
Ifitm7	H3K4me3-only	H3K4me3-only	Unmarked	H3K4me3-only	H3K4me3-only	H3K4me3-only	Unmarked	Unmarked	Unmarked	H3K4me3-only
Acot10	Unmarked	Unmarked	Unmarked	Unmarked	Unmarked	Unmarked	Unmarked	Unmarked	Unmarked	Unmarked
Cts6	Unmarked	Unmarked	Unmarked	Unmarked	Unmarked	Unmarked	Unmarked	Unmarked	Unmarked	Unmarked
Rnf144a	Bivalent	Bivalent	H3K27me3-only	Bivalent	Bivalent	Bivalent	Bivalent	H3K4me3-only	H3K4me3-only	Bivalent
Olfr10	Unmarked	Unmarked	Unmarked	H3K27me3-only	Unmarked	H3K27me3-only	H3K27me3-only	Unmarked	Unmarked	Unmarked
Tacc1	H3K4me3-only	Bivalent	Unmarked	Bivalent	H3K4me3-only	H3K4me3-only	H3K4me3-only	H3K4me3-only	H3K4me3-only	H3K4me3-only
Klk1b1	Unmarked	H3K27me3-only	Unmarked	H3K27me3-only	H3K27me3-only	H3K27me3-only	H3K27me3-only	Unmarked	Unmarked	H3K27me3-only
Capns1	H3K4me3-only	H3K4me3-only	Unmarked	H3K4me3-only	H3K4me3-only	H3K4me3-only	H3K4me3-only	H3K4me3-only	H3K4me3-only	H3K4me3-only
Vmn1r174	Unmarked	Unmarked	Unmarked	Unmarked	Unmarked	Unmarked	Unmarked	Unmarked	Unmarked	Unmarked
Gipr	Unmarked	H3K27me3-only	H3K27me3-only	Bivalent	H3K4me3-only	Unmarked	Unmarked	H3K4me3-only	H3K4me3-only	H3K4me3-only
Sae1	H3K4me3-only	H3K4me3-only	Unmarked	H3K4me3-only	H3K4me3-only	H3K4me3-only	H3K4me3-only	H3K4me3-only	H3K4me3-only	H3K4me3-only
Add1	H3K4me3-only	H3K4me3-only	Unmarked	Bivalent	H3K4me3-only	H3K4me3-only	Bivalent	H3K4me3-only	H3K4me3-only	H3K4me3-only
Sp3	H3K4me3-only	Bivalent	Unmarked	Bivalent	H3K4me3-only	H3K4me3-only	Bivalent	H3K4me3-only	H3K4me3-only	H3K4me3-only
Farsb	H3K4me3-only	H3K4me3-only	Unmarked	H3K4me3-only	H3K4me3-only	H3K4me3-only	H3K4me3-only	H3K4me3-only	H3K4me3-only	H3K4me3-only
Pou3f3	Bivalent	Bivalent	H3K27me3-only	Bivalent	Bivalent	Bivalent	Bivalent	H3K4me3-only	H3K4me3-only	H3K27me3-only
4931403E22Rik	Unmarked	Unmarked	Unmarked	Unmarked	H3K4me3-only	Unmarked	Unmarked	Unmarked	Unmarked	Unmarked
Lrp1	H3K4me3-only	H3K4me3-only	Unmarked	H3K4me3-only	H3K4me3-only	H3K4me3-only	H3K4me3-only	H3K4me3-only	H3K4me3-only	H3K4me3-only
Mettl1	H3K4me3-only	H3K4me3-only	Unmarked	H3K4me3-only	H3K4me3-only	H3K4me3-only	H3K4me3-only	H3K4me3-only	H3K4me3-only	H3K4me3-only
Ncln	H3K4me3-only	H3K4me3-only	Unmarked	H3K4me3-only	H3K4me3-only	H3K4me3-only	H3K4me3-only	H3K4me3-only	H3K4me3-only	H3K4me3-only
Gm4894	Unmarked	H3K27me3-only	Unmarked	H3K27me3-only	H3K27me3-only	H3K27me3-only	H3K27me3-only	Unmarked	Unmarked	H3K27me3-only
Inpp5a	H3K4me3-only	H3K4me3-only	Unmarked	H3K4me3-only	H3K4me3-only	H3K4me3-only	H3K4me3-only	H3K4me3-only	H3K4me3-only	H3K4me3-only
Zfp146	H3K4me3-only	H3K4me3-only	Unmarked	H3K4me3-only	H3K4me3-only	H3K4me3-only	H3K4me3-only	H3K4me3-only	H3K4me3-only	H3K4me3-only
Rap2b	H3K4me3-only	H3K4me3-only	Unmarked	H3K4me3-only	H3K4me3-only	H3K4me3-only	H3K4me3-only	H3K4me3-only	H3K4me3-only	H3K4me3-only
Commd7	H3K4me3-only	H3K4me3-only	Unmarked	H3K4me3-only	H3K4me3-only	H3K4me3-only	H3K4me3-only	H3K4me3-only	H3K4me3-only	H3K4me3-only
Olfr1250	Unmarked	Unmarked	Unmarked	Unmarked	Unmarked	Unmarked	Unmarked	Unmarked	Unmarked	Unmarked
Fam117b	H3K4me3-only	H3K4me3-only	H3K4me3-only	Bivalent	H3K4me3-only	H3K4me3-only	H3K4me3-only	H3K4me3-only	H3K4me3-only	H3K4me3-only
Sec11c	H3K4me3-only	H3K4me3-only	H3K4me3-only	H3K4me3-only	H3K4me3-only	H3K4me3-only	H3K4me3-only	H3K4me3-only	H3K4me3-only	H3K4me3-only
Rps14	H3K4me3-only	H3K4me3-only	H3K4me3-only	Bivalent	H3K4me3-only	H3K4me3-only	Bivalent	H3K4me3-only	H3K4me3-only	H3K4me3-only
Syt4	Unmarked	Unmarked	Unmarked	H3K27me3-only	H3K27me3-only	H3K27me3-only	H3K27me3-only	Unmarked	Unmarked	H3K27me3-only
4930578M01Rik	H3K4me3-only	H3K4me3-only	Unmarked	H3K4me3-only	H3K4me3-only	H3K4me3-only	H3K4me3-only	H3K4me3-only	H3K4me3-only	H3K4me3-only
Bop1	H3K4me3-only	H3K4me3-only	H3K4me3-only	Bivalent	H3K4me3-only	H3K4me3-only	H3K4me3-only	H3K4me3-only	H3K4me3-only	H3K4me3-only
Prl7a2	Unmarked	Unmarked	Unmarked	Unmarked	Unmarked	Unmarked	Unmarked	Unmarked	Unmarked	Unmarked
Serpina11	Unmarked	H3K27me3-only	H3K27me3-only	H3K27me3-only	H3K27me3-only	H3K27me3-only	H3K27me3-only	Unmarked	Unmarked	H3K27me3-only
Dvl2	H3K4me3-only	H3K4me3-only	Unmarked	H3K4me3-only	H3K4me3-only	H3K4me3-only	H3K4me3-only	H3K4me3-only	H3K4me3-only	H3K4me3-only
Gria1	Unmarked	H3K27me3-only	Unmarked	H3K27me3-only	H3K27me3-only	H3K27me3-only	H3K27me3-only	Unmarked	Unmarked	Unmarked
Nt5e	H3K4me3-only	Bivalent	H3K27me3-only	H3K4me3-only	H3K4me3-only	H3K4me3-only	H3K4me3-only	H3K4me3-only	H3K4me3-only	H3K4me3-only
Ces1b	Unmarked	Unmarked	H3K27me3-only	H3K27me3-only	H3K27me3-only	H3K27me3-only	H3K27me3-only	Unmarked	Unmarked	H3K27me3-only
Trim30a	Unmarked	Unmarked	Unmarked	Unmarked	Unmarked	Unmarked	Unmarked	Unmarked	Unmarked	Unmarked
Tbc1d17	H3K4me3-only	H3K4me3-only	Unmarked	H3K4me3-only	H3K4me3-only	H3K4me3-only	Bivalent	H3K4me3-only	H3K4me3-only	H3K4me3-only
1700034J05Rik	Unmarked	Unmarked	H3K4me3-only	H3K4me3-only	H3K4me3-only	Unmarked	Unmarked	Unmarked	Unmarked	Unmarked
Defb23	Unmarked	Unmarked	Unmarked	Unmarked	Unmarked	Unmarked	Unmarked	Unmarked	Unmarked	H3K4me3-only
Npbwr1	Unmarked	Bivalent	H3K27me3-only	Bivalent	Bivalent	Bivalent	Bivalent	H3K4me3-only	H3K4me3-only	Bivalent
Ehbp1l1	H3K4me3-only	H3K4me3-only	Unmarked	H3K4me3-only	H3K4me3-only	H3K4me3-only	Unmarked	H3K4me3-only	H3K4me3-only	H3K4me3-only
Mir3961	Unmarked	Unmarked	Unmarked	Unmarked	Unmarked	Unmarked	Unmarked	Unmarked	Unmarked	Unmarked
Ap1b1	Bivalent	Bivalent	H3K27me3-only	Bivalent	H3K4me3-only	H3K4me3-only	H3K4me3-only	H3K4me3-only	H3K4me3-only	H3K4me3-only
Fam26e	Unmarked	Bivalent	Unmarked	Unmarked	H3K4me3-only	Unmarked	Unmarked	H3K4me3-only	H3K4me3-only	Unmarked
Slc37a2	H3K4me3-only	H3K4me3-only	Unmarked	H3K4me3-only	H3K4me3-only	H3K4me3-only	H3K4me3-only	H3K4me3-only	H3K4me3-only	H3K4me3-only
Vmn1r45	Unmarked	Unmarked	Unmarked	Unmarked	H3K27me3-only	H3K27me3-only	H3K27me3-only	Unmarked	Unmarked	H3K27me3-only
Rnf223	Unmarked	Unmarked	Unmarked	Unmarked	Unmarked	Unmarked	Unmarked	Unmarked	H3K4me3-only	Unmarked
Prpf19	H3K4me3-only	H3K4me3-only	H3K4me3-only	H3K4me3-only	H3K4me3-only	H3K4me3-only	H3K4me3-only	H3K4me3-only	H3K4me3-only	H3K4me3-only
Vmn2r98	Unmarked	Unmarked	Unmarked	Unmarked	Unmarked	Unmarked	Unmarked	Unmarked	Unmarked	Unmarked
Erg	H3K27me3-only	Bivalent	H3K27me3-only	Bivalent	Bivalent	H3K27me3-only	H3K27me3-only	Unmarked	Unmarked	H3K27me3-only
C1qtnf9	Unmarked	H3K27me3-only	Unmarked	H3K4me3-only	Unmarked	Unmarked	Unmarked	Unmarked	H3K4me3-only	Unmarked
Cd300ld	Unmarked	H3K27me3-only	H3K27me3-only	H3K27me3-only	H3K27me3-only	H3K27me3-only	H3K27me3-only	Unmarked	Unmarked	H3K27me3-only
Polr2a	H3K4me3-only	H3K4me3-only	Unmarked	H3K4me3-only	H3K4me3-only	H3K4me3-only	H3K4me3-only	H3K4me3-only	H3K4me3-only	H3K4me3-only
4930459C07Rik	Unmarked	Unmarked	Unmarked	Unmarked	Unmarked	Unmarked	Unmarked	Unmarked	Unmarked	Unmarked
Gm6040	Unmarked	Unmarked	Unmarked	Unmarked	Unmarked	Unmarked	Unmarked	Unmarked	Unmarked	Unmarked
Hmx3	H3K27me3-only	Bivalent	H3K27me3-only	H3K27me3-only	Bivalent	Bivalent	Bivalent	Bivalent	Bivalent	H3K27me3-only
Ccdc90b	H3K4me3-only	H3K4me3-only	Unmarked	H3K4me3-only	H3K4me3-only	H3K4me3-only	H3K4me3-only	H3K4me3-only	H3K4me3-only	H3K4me3-only
Mir7-2	Unmarked	H3K27me3-only	H3K27me3-only	H3K27me3-only	Unmarked	Unmarked	Unmarked	Unmarked	Unmarked	Unmarked
Cgref1	H3K4me3-only	H3K4me3-only	Unmarked	H3K4me3-only	H3K4me3-only	H3K4me3-only	H3K4me3-only	H3K4me3-only	H3K4me3-only	H3K4me3-only
Lpin3	H3K4me3-only	H3K4me3-only	Unmarked	H3K4me3-only	H3K4me3-only	H3K4me3-only	H3K4me3-only	H3K4me3-only	H3K4me3-only	H3K4me3-only
1700028P14Rik	Unmarked	H3K4me3-only	Unmarked	H3K4me3-only	H3K4me3-only	H3K4me3-only	Unmarked	H3K4me3-only	H3K4me3-only	Unmarked
Olfr1463	Unmarked	Unmarked	Unmarked	Unmarked	Unmarked	Unmarked	Unmarked	Unmarked	Unmarked	Unmarked
Dcdc2a	H3K4me3-only	Bivalent	H3K27me3-only	Bivalent	Bivalent	Bivalent	H3K27me3-only	H3K4me3-only	H3K4me3-only	Bivalent
Olfr802	Unmarked	Unmarked	Unmarked	Unmarked	Unmarked	Unmarked	H3K27me3-only	Unmarked	Unmarked	Unmarked
Gramd1a	H3K4me3-only	H3K4me3-only	Unmarked	H3K4me3-only	H3K4me3-only	H3K4me3-only	H3K4me3-only	H3K4me3-only	H3K4me3-only	H3K4me3-only
9330102E08Rik	Unmarked	Unmarked	Unmarked	Unmarked	Unmarked	H3K27me3-only	Unmarked	Unmarked	Unmarked	Unmarked
1600015I10Rik	Unmarked	H3K27me3-only	Unmarked	H3K27me3-only	H3K27me3-only	H3K27me3-only	H3K27me3-only	Unmarked	Unmarked	H3K27me3-only
Nfe2l2	H3K4me3-only	H3K4me3-only	Unmarked	H3K4me3-only	H3K4me3-only	H3K4me3-only	H3K4me3-only	H3K4me3-only	H3K4me3-only	H3K4me3-only
Olfr1507	Unmarked	Unmarked	Unmarked	Unmarked	H3K27me3-only	H3K27me3-only	H3K27me3-only	Unmarked	Unmarked	H3K27me3-only
Abca9	H3K4me3-only	H3K4me3-only	Unmarked	H3K4me3-only	H3K4me3-only	Unmarked	Unmarked	Unmarked	Unmarked	H3K4me3-only
E2f7	H3K4me3-only	Bivalent	H3K27me3-only	Bivalent	Bivalent	Bivalent	H3K4me3-only	H3K4me3-only	H3K4me3-only	H3K4me3-only
Gm21304	Unmarked	Unmarked	Unmarked	Unmarked	Unmarked	Unmarked	Unmarked	Unmarked	Unmarked	Unmarked
Pccb	H3K4me3-only	H3K4me3-only	Unmarked	H3K4me3-only	H3K4me3-only	H3K4me3-only	H3K4me3-only	H3K4me3-only	H3K4me3-only	H3K4me3-only
Mmp13	Unmarked	Unmarked	Unmarked	Unmarked	H3K27me3-only	H3K27me3-only	H3K27me3-only	Unmarked	Unmarked	Unmarked
Nr2c2ap	H3K4me3-only	H3K4me3-only	Unmarked	Bivalent	H3K4me3-only	H3K4me3-only	Bivalent	H3K4me3-only	H3K4me3-only	H3K4me3-only
Olfr298	Unmarked	Unmarked	Unmarked	Unmarked	Unmarked	Unmarked	Unmarked	H3K27me3-only	Unmarked	Unmarked
BC049730	Unmarked	H3K27me3-only	H3K27me3-only	H3K27me3-only	H3K27me3-only	H3K27me3-only	H3K27me3-only	Unmarked	Unmarked	H3K27me3-only
Tex261	H3K4me3-only	H3K4me3-only	Unmarked	H3K4me3-only	H3K4me3-only	H3K4me3-only	H3K4me3-only	H3K4me3-only	H3K4me3-only	H3K4me3-only
Sde2	H3K4me3-only	H3K4me3-only	Unmarked	H3K4me3-only	H3K4me3-only	H3K4me3-only	H3K4me3-only	H3K4me3-only	H3K4me3-only	H3K4me3-only
Mucl2	Unmarked	Unmarked	Unmarked	Unmarked	Unmarked	H3K27me3-only	H3K27me3-only	Unmarked	Unmarked	H3K27me3-only
2610037D02Rik	Unmarked	Unmarked	Unmarked	Unmarked	Unmarked	Unmarked	Unmarked	Unmarked	Unmarked	Unmarked
Baalc	Unmarked	H3K4me3-only	Unmarked	H3K4me3-only	Unmarked	Unmarked	Unmarked	Unmarked	Unmarked	Unmarked
Ctsq	Unmarked	Unmarked	Unmarked	Unmarked	Unmarked	Unmarked	Unmarked	Unmarked	Unmarked	Unmarked
Gm20751	Unmarked	Unmarked	Unmarked	Unmarked	Unmarked	H3K27me3-only	Unmarked	Unmarked	Unmarked	Unmarked
Tbc1d7	H3K4me3-only	H3K4me3-only	Unmarked	H3K4me3-only	H3K4me3-only	H3K4me3-only	H3K4me3-only	H3K4me3-only	H3K4me3-only	H3K4me3-only
Eif5	H3K4me3-only	Bivalent	Unmarked	Bivalent	H3K4me3-only	H3K4me3-only	Bivalent	H3K4me3-only	H3K4me3-only	H3K4me3-only
Snx6	H3K4me3-only	H3K4me3-only	H3K4me3-only	H3K4me3-only	H3K4me3-only	H3K4me3-only	Bivalent	H3K4me3-only	H3K4me3-only	H3K4me3-only
Gm1965	Unmarked	H3K27me3-only	H3K27me3-only	H3K27me3-only	Unmarked	H3K27me3-only	H3K27me3-only	Unmarked	Unmarked	Unmarked
Morn3	Unmarked	Unmarked	Unmarked	H3K4me3-only	Unmarked	Unmarked	Unmarked	Unmarked	Unmarked	Unmarked
Mir3085	Unmarked	H3K27me3-only	H3K27me3-only	H3K27me3-only	H3K27me3-only	H3K27me3-only	H3K27me3-only	Unmarked	Unmarked	Unmarked
Carnmt1	H3K4me3-only	H3K4me3-only	Unmarked	Bivalent	H3K4me3-only	H3K4me3-only	H3K4me3-only	H3K4me3-only	H3K4me3-only	H3K4me3-only
Khnyn	H3K4me3-only	H3K4me3-only	Unmarked	H3K4me3-only	H3K4me3-only	H3K4me3-only	H3K4me3-only	H3K4me3-only	H3K4me3-only	H3K4me3-only
Gm2848	Unmarked	H3K27me3-only	Unmarked	Unmarked	Unmarked	Unmarked	Unmarked	Unmarked	Unmarked	Unmarked
Cnot2	H3K4me3-only	H3K4me3-only	H3K4me3-only	Bivalent	H3K4me3-only	H3K4me3-only	H3K4me3-only	H3K4me3-only	H3K4me3-only	H3K4me3-only
n-R5s133	Unmarked	Unmarked	Unmarked	Unmarked	Unmarked	Unmarked	Unmarked	Unmarked	Unmarked	Unmarked
Sh2d4a	H3K4me3-only	H3K4me3-only	Unmarked	H3K4me3-only	H3K4me3-only	H3K4me3-only	H3K4me3-only	H3K4me3-only	H3K4me3-only	H3K4me3-only
Vmn1r127	Unmarked	Unmarked	Unmarked	Unmarked	Unmarked	Unmarked	Unmarked	Unmarked	Unmarked	Unmarked
Nobox	Unmarked	Unmarked	Unmarked	H3K27me3-only	H3K4me3-only	H3K4me3-only	Unmarked	Unmarked	Unmarked	Unmarked
Wbscr16	H3K4me3-only	Bivalent	Unmarked	H3K4me3-only	H3K4me3-only	H3K4me3-only	Bivalent	H3K4me3-only	H3K4me3-only	H3K4me3-only
Hcar2	Unmarked	H3K4me3-only	Unmarked	Unmarked	H3K4me3-only	Unmarked	Unmarked	Unmarked	Unmarked	Unmarked
Mrps26	H3K4me3-only	H3K4me3-only	Unmarked	Bivalent	H3K4me3-only	H3K4me3-only	H3K4me3-only	H3K4me3-only	H3K4me3-only	H3K4me3-only
Wt1os	H3K4me3-only	Bivalent	H3K27me3-only	Bivalent	H3K4me3-only	H3K4me3-only	Bivalent	H3K27me3-only	Bivalent	H3K4me3-only
Olfr1202	Unmarked	Unmarked	Unmarked	Unmarked	Unmarked	Unmarked	Unmarked	Unmarked	Unmarked	Unmarked
Nup188	H3K4me3-only	H3K4me3-only	Unmarked	H3K4me3-only	H3K4me3-only	H3K4me3-only	H3K4me3-only	H3K4me3-only	H3K4me3-only	H3K4me3-only
Rps6kc1	H3K4me3-only	H3K4me3-only	H3K4me3-only	H3K4me3-only	H3K4me3-only	H3K4me3-only	H3K4me3-only	H3K4me3-only	H3K4me3-only	H3K4me3-only
E330013P04Rik	H3K4me3-only	Unmarked	Unmarked	H3K4me3-only	H3K4me3-only	H3K4me3-only	H3K4me3-only	Unmarked	Unmarked	H3K4me3-only
Clcn7	H3K4me3-only	H3K4me3-only	H3K4me3-only	H3K4me3-only	H3K4me3-only	H3K4me3-only	H3K4me3-only	H3K4me3-only	H3K4me3-only	H3K4me3-only
2410124H12Rik	Unmarked	H3K27me3-only	H3K27me3-only	H3K27me3-only	Unmarked	H3K27me3-only	H3K27me3-only	Unmarked	Unmarked	Unmarked
Recql4	H3K4me3-only	H3K4me3-only	H3K4me3-only	H3K4me3-only	H3K4me3-only	H3K4me3-only	H3K4me3-only	H3K4me3-only	H3K4me3-only	H3K4me3-only
Sh3bp5	H3K4me3-only	H3K4me3-only	Unmarked	H3K4me3-only	H3K4me3-only	H3K4me3-only	H3K4me3-only	H3K4me3-only	H3K4me3-only	H3K4me3-only
Abr	H3K4me3-only	H3K4me3-only	Unmarked	H3K4me3-only	H3K4me3-only	H3K4me3-only	H3K4me3-only	H3K4me3-only	H3K4me3-only	H3K4me3-only
Myo1g	Unmarked	Unmarked	Unmarked	H3K4me3-only	H3K4me3-only	Unmarked	Unmarked	H3K4me3-only	H3K4me3-only	H3K4me3-only
Cfd	Unmarked	H3K27me3-only	H3K27me3-only	H3K4me3-only	Unmarked	Unmarked	Unmarked	Unmarked	Unmarked	H3K4me3-only
Grik4	Bivalent	Bivalent	H3K27me3-only	Bivalent	Bivalent	Bivalent	H3K4me3-only	H3K4me3-only	H3K4me3-only	H3K4me3-only
n-R5s110	Unmarked	H3K27me3-only	H3K27me3-only	Unmarked	Unmarked	Unmarked	Unmarked	Unmarked	Unmarked	Unmarked
Tpm4	H3K4me3-only	H3K4me3-only	Unmarked	Bivalent	H3K4me3-only	H3K4me3-only	H3K4me3-only	H3K4me3-only	H3K4me3-only	H3K4me3-only
Psenen	H3K4me3-only	H3K4me3-only	H3K4me3-only	H3K4me3-only	H3K4me3-only	H3K4me3-only	H3K4me3-only	H3K4me3-only	H3K4me3-only	H3K4me3-only
Apoc4-apoc2	Unmarked	H3K27me3-only	Unmarked	H3K4me3-only	H3K4me3-only	Unmarked	Unmarked	Unmarked	Unmarked	H3K4me3-only
Clptm1	H3K4me3-only	H3K4me3-only	H3K4me3-only	Bivalent	H3K4me3-only	H3K4me3-only	H3K4me3-only	H3K4me3-only	H3K4me3-only	H3K4me3-only
Olfr1328	Unmarked	H3K27me3-only	H3K27me3-only	H3K27me3-only	H3K27me3-only	H3K27me3-only	H3K27me3-only	Unmarked	Unmarked	H3K27me3-only
Plppr1	H3K4me3-only	Bivalent	H3K27me3-only	Bivalent	Bivalent	Bivalent	Bivalent	H3K4me3-only	H3K4me3-only	Bivalent
Jag1	H3K4me3-only	H3K4me3-only	Unmarked	Bivalent	H3K4me3-only	H3K4me3-only	H3K4me3-only	H3K4me3-only	H3K4me3-only	H3K4me3-only
Olfr1261	Unmarked	Unmarked	Unmarked	Unmarked	Unmarked	Unmarked	Unmarked	Unmarked	Unmarked	Unmarked
Fmo1	Unmarked	Unmarked	Unmarked	Unmarked	Unmarked	H3K27me3-only	Unmarked	Unmarked	Unmarked	Unmarked
Morf4l2	H3K4me3-only	H3K4me3-only	Unmarked	Bivalent	H3K4me3-only	H3K4me3-only	H3K4me3-only	H3K4me3-only	H3K4me3-only	Unmarked
Nr4a1	H3K4me3-only	H3K4me3-only	Unmarked	H3K4me3-only	H3K4me3-only	H3K4me3-only	H3K4me3-only	H3K4me3-only	H3K4me3-only	H3K4me3-only
Pld4	Unmarked	Unmarked	Unmarked	Unmarked	Unmarked	Unmarked	Unmarked	Unmarked	Unmarked	Unmarked
Mir758	Unmarked	Unmarked	Unmarked	Unmarked	Unmarked	Unmarked	Unmarked	Unmarked	Unmarked	Unmarked
Rps7	Bivalent	H3K4me3-only	Unmarked	Bivalent	H3K4me3-only	H3K4me3-only	Bivalent	H3K4me3-only	H3K4me3-only	H3K4me3-only
Hsd17b1	H3K4me3-only	H3K4me3-only	Unmarked	H3K4me3-only	H3K4me3-only	H3K4me3-only	H3K4me3-only	H3K4me3-only	H3K4me3-only	H3K4me3-only
Cers1	H3K4me3-only	Bivalent	Unmarked	Bivalent	H3K4me3-only	H3K4me3-only	H3K4me3-only	H3K4me3-only	H3K4me3-only	H3K4me3-only
2024-09-02	H3K4me3-only	H3K4me3-only	Unmarked	H3K4me3-only	H3K4me3-only	H3K4me3-only	H3K4me3-only	H3K4me3-only	H3K4me3-only	H3K4me3-only
Gm13749	Unmarked	Unmarked	Unmarked	Unmarked	Unmarked	Unmarked	Unmarked	Unmarked	Unmarked	Unmarked
Sox17	H3K27me3-only	H3K27me3-only	H3K27me3-only	H3K27me3-only	H3K27me3-only	H3K27me3-only	H3K27me3-only	H3K27me3-only	Bivalent	H3K27me3-only
Ms4a4d	Unmarked	H3K27me3-only	Unmarked	Unmarked	H3K27me3-only	H3K27me3-only	H3K27me3-only	Unmarked	Unmarked	H3K27me3-only
Ints9	H3K4me3-only	H3K4me3-only	H3K4me3-only	H3K4me3-only	H3K4me3-only	H3K4me3-only	H3K4me3-only	H3K4me3-only	H3K4me3-only	H3K4me3-only
Phf7	H3K4me3-only	H3K4me3-only	H3K4me3-only	H3K4me3-only	H3K4me3-only	H3K4me3-only	H3K4me3-only	H3K4me3-only	H3K4me3-only	H3K4me3-only
Txndc15	H3K4me3-only	H3K4me3-only	Unmarked	H3K4me3-only	H3K4me3-only	H3K4me3-only	H3K4me3-only	H3K4me3-only	H3K4me3-only	H3K4me3-only
A330048O09Rik	Unmarked	H3K27me3-only	H3K27me3-only	H3K27me3-only	H3K27me3-only	H3K27me3-only	H3K27me3-only	Unmarked	Unmarked	H3K27me3-only
Tmed10	H3K4me3-only	H3K4me3-only	H3K4me3-only	H3K4me3-only	H3K4me3-only	H3K4me3-only	Bivalent	H3K4me3-only	H3K4me3-only	H3K4me3-only
Snx11	H3K4me3-only	H3K4me3-only	Unmarked	H3K4me3-only	H3K4me3-only	H3K4me3-only	H3K4me3-only	H3K4me3-only	H3K4me3-only	H3K4me3-only
Vezt	H3K4me3-only	H3K4me3-only	H3K4me3-only	Bivalent	H3K4me3-only	H3K4me3-only	H3K4me3-only	H3K4me3-only	H3K4me3-only	H3K4me3-only
Psmb10	H3K4me3-only	H3K4me3-only	Unmarked	H3K4me3-only	H3K4me3-only	H3K4me3-only	H3K4me3-only	H3K4me3-only	H3K4me3-only	H3K4me3-only
Mtnr1a	Unmarked	H3K27me3-only	Unmarked	Bivalent	H3K4me3-only	Unmarked	H3K27me3-only	H3K4me3-only	H3K4me3-only	H3K4me3-only
Defb35	Unmarked	Unmarked	Unmarked	Unmarked	Unmarked	Unmarked	Unmarked	Unmarked	Unmarked	Unmarked
Dnaaf3	Unmarked	H3K4me3-only	Unmarked	H3K4me3-only	H3K4me3-only	H3K4me3-only	Unmarked	Unmarked	H3K4me3-only	H3K4me3-only
Tmem248	H3K4me3-only	H3K4me3-only	H3K4me3-only	H3K4me3-only	H3K4me3-only	H3K4me3-only	H3K4me3-only	H3K4me3-only	H3K4me3-only	H3K4me3-only
A930005H10Rik	H3K4me3-only	H3K4me3-only	Unmarked	H3K4me3-only	H3K4me3-only	H3K4me3-only	H3K4me3-only	H3K4me3-only	H3K4me3-only	H3K4me3-only
Rbm15	H3K4me3-only	H3K4me3-only	H3K4me3-only	Bivalent	H3K4me3-only	H3K4me3-only	Bivalent	H3K4me3-only	H3K4me3-only	H3K4me3-only
1110034G24Rik	Unmarked	Unmarked	Unmarked	H3K4me3-only	H3K4me3-only	Unmarked	H3K4me3-only	H3K4me3-only	H3K4me3-only	H3K4me3-only
1700019E08Rik	Unmarked	Unmarked	Unmarked	Unmarked	Unmarked	Unmarked	Unmarked	Unmarked	Unmarked	Unmarked
Syt14	H3K4me3-only	Bivalent	H3K27me3-only	Bivalent	H3K4me3-only	H3K4me3-only	H3K4me3-only	H3K4me3-only	H3K4me3-only	H3K4me3-only
Htr5b	H3K27me3-only	H3K27me3-only	H3K27me3-only	Bivalent	H3K4me3-only	Bivalent	Bivalent	H3K4me3-only	H3K4me3-only	H3K4me3-only
Bcap31	H3K4me3-only	H3K4me3-only	Unmarked	Bivalent	H3K4me3-only	H3K4me3-only	H3K4me3-only	H3K4me3-only	H3K4me3-only	H3K4me3-only
Tekt4	Unmarked	H3K27me3-only	H3K27me3-only	Bivalent	H3K4me3-only	Unmarked	Unmarked	Unmarked	Unmarked	H3K4me3-only
Npff	Unmarked	Unmarked	Unmarked	Unmarked	Unmarked	Unmarked	Unmarked	Unmarked	H3K4me3-only	Unmarked
Slc52a2	H3K4me3-only	H3K4me3-only	Unmarked	Bivalent	H3K4me3-only	H3K4me3-only	H3K4me3-only	H3K4me3-only	H3K4me3-only	H3K4me3-only
Rab21	H3K4me3-only	H3K4me3-only	Unmarked	Bivalent	H3K4me3-only	H3K4me3-only	H3K4me3-only	H3K4me3-only	H3K4me3-only	H3K4me3-only
Rbl2	H3K4me3-only	H3K4me3-only	Unmarked	H3K4me3-only	H3K4me3-only	H3K4me3-only	H3K4me3-only	H3K4me3-only	H3K4me3-only	H3K4me3-only
Obox2	Unmarked	Unmarked	Unmarked	Unmarked	Unmarked	Unmarked	Unmarked	Unmarked	Unmarked	Unmarked
Pex10	H3K4me3-only	H3K4me3-only	Unmarked	H3K4me3-only	H3K4me3-only	H3K4me3-only	H3K4me3-only	H3K4me3-only	H3K4me3-only	H3K4me3-only
Dnajb14	H3K4me3-only	Bivalent	Unmarked	Bivalent	H3K4me3-only	H3K4me3-only	H3K4me3-only	H3K4me3-only	Bivalent	H3K4me3-only
Gm6602	Unmarked	Unmarked	Unmarked	Unmarked	Unmarked	Unmarked	Unmarked	Unmarked	Unmarked	Unmarked
Sf3b4	H3K4me3-only	H3K4me3-only	Unmarked	H3K4me3-only	H3K4me3-only	H3K4me3-only	Bivalent	H3K4me3-only	H3K4me3-only	H3K4me3-only
Acad9	H3K4me3-only	H3K4me3-only	Unmarked	H3K4me3-only	H3K4me3-only	H3K4me3-only	H3K4me3-only	H3K4me3-only	H3K4me3-only	H3K4me3-only
Il1b	H3K27me3-only	Unmarked	Unmarked	Unmarked	Unmarked	Unmarked	Unmarked	Unmarked	Unmarked	Unmarked
Olfr1048	Unmarked	Unmarked	Unmarked	Unmarked	Unmarked	Unmarked	Unmarked	Unmarked	Unmarked	Unmarked
Chrng	H3K27me3-only	H3K27me3-only	H3K27me3-only	H3K27me3-only	H3K27me3-only	H3K27me3-only	Unmarked	Unmarked	Unmarked	Unmarked
Mir3970	Unmarked	Unmarked	Unmarked	Unmarked	H3K27me3-only	H3K27me3-only	H3K27me3-only	Unmarked	Unmarked	Unmarked
Ptprg	H3K4me3-only	H3K4me3-only	Unmarked	H3K4me3-only	H3K4me3-only	H3K4me3-only	H3K4me3-only	H3K4me3-only	H3K4me3-only	H3K4me3-only
Hnrnpa0	H3K4me3-only	Bivalent	Unmarked	Bivalent	H3K4me3-only	H3K4me3-only	Bivalent	H3K4me3-only	H3K4me3-only	H3K4me3-only
Cacng1	Unmarked	Unmarked	Unmarked	Unmarked	Unmarked	H3K4me3-only	Unmarked	Unmarked	Unmarked	Unmarked
Znrf1	H3K4me3-only	H3K4me3-only	Unmarked	Bivalent	H3K4me3-only	H3K4me3-only	H3K4me3-only	H3K4me3-only	H3K4me3-only	H3K4me3-only
Defa3	Unmarked	Unmarked	Unmarked	Unmarked	Unmarked	Unmarked	Unmarked	Unmarked	Unmarked	Unmarked
Itpr2	H3K4me3-only	H3K4me3-only	H3K4me3-only	Bivalent	H3K4me3-only	H3K4me3-only	H3K4me3-only	H3K4me3-only	H3K4me3-only	H3K4me3-only
Vmn1r54	Unmarked	H3K27me3-only	H3K27me3-only	H3K27me3-only	H3K27me3-only	H3K27me3-only	H3K27me3-only	Unmarked	Unmarked	H3K27me3-only
Gm7271	Unmarked	H3K27me3-only	Unmarked	H3K27me3-only	Unmarked	Unmarked	H3K27me3-only	Unmarked	Unmarked	Unmarked
2210406O10Rik	H3K4me3-only	H3K4me3-only	H3K4me3-only	H3K4me3-only	H3K4me3-only	H3K4me3-only	H3K4me3-only	H3K4me3-only	H3K4me3-only	H3K4me3-only
Htr1d	H3K4me3-only	Bivalent	Unmarked	Bivalent	H3K4me3-only	H3K4me3-only	H3K4me3-only	H3K4me3-only	H3K4me3-only	H3K4me3-only
Cdan1	H3K4me3-only	H3K4me3-only	Unmarked	Bivalent	H3K4me3-only	H3K4me3-only	Bivalent	H3K4me3-only	H3K4me3-only	H3K4me3-only
Garnl3	H3K27me3-only	Unmarked	Unmarked	Unmarked	Unmarked	Unmarked	Unmarked	Unmarked	Unmarked	Unmarked
Prrx1	Bivalent	Bivalent	H3K27me3-only	H3K27me3-only	Bivalent	Bivalent	H3K27me3-only	H3K27me3-only	Bivalent	H3K27me3-only
Nif3l1	H3K4me3-only	H3K4me3-only	Unmarked	H3K4me3-only	H3K4me3-only	H3K4me3-only	H3K4me3-only	H3K4me3-only	H3K4me3-only	H3K4me3-only
Cdx1	H3K27me3-only	H3K27me3-only	H3K27me3-only	H3K27me3-only	Bivalent	Bivalent	H3K4me3-only	H3K4me3-only	H3K4me3-only	Unmarked
Tulp1	Bivalent	H3K27me3-only	H3K27me3-only	Bivalent	H3K4me3-only	H3K4me3-only	Unmarked	Unmarked	Unmarked	H3K4me3-only
Wdfy4	Unmarked	H3K27me3-only	H3K27me3-only	H3K27me3-only	H3K27me3-only	H3K27me3-only	H3K27me3-only	Unmarked	Unmarked	H3K27me3-only
1300017J02Rik	Unmarked	Unmarked	Unmarked	H3K4me3-only	H3K4me3-only	H3K4me3-only	H3K4me3-only	H3K4me3-only	H3K4me3-only	H3K4me3-only
Vmn1r88	Unmarked	Unmarked	Unmarked	Unmarked	Unmarked	Unmarked	Unmarked	Unmarked	Unmarked	Unmarked
Bmpr1b	H3K4me3-only	H3K4me3-only	Unmarked	Bivalent	H3K4me3-only	H3K4me3-only	H3K4me3-only	H3K4me3-only	H3K4me3-only	H3K4me3-only
Atg16l1	H3K4me3-only	H3K4me3-only	H3K4me3-only	H3K4me3-only	H3K4me3-only	H3K4me3-only	H3K4me3-only	H3K4me3-only	H3K4me3-only	H3K4me3-only
Bex2	H3K4me3-only	H3K4me3-only	Unmarked	H3K4me3-only	H3K4me3-only	H3K4me3-only	H3K4me3-only	H3K4me3-only	H3K4me3-only	Unmarked
Gm595	Unmarked	Unmarked	Unmarked	Unmarked	Unmarked	Unmarked	H3K27me3-only	Unmarked	Unmarked	Unmarked
Pla1a	H3K4me3-only	H3K4me3-only	Unmarked	H3K4me3-only	H3K4me3-only	H3K4me3-only	Unmarked	H3K4me3-only	H3K4me3-only	H3K4me3-only
Ncoa4	H3K4me3-only	H3K4me3-only	Unmarked	H3K4me3-only	H3K4me3-only	H3K4me3-only	Bivalent	H3K4me3-only	H3K4me3-only	H3K4me3-only
2210016F16Rik	H3K4me3-only	Bivalent	H3K4me3-only	Bivalent	H3K4me3-only	H3K4me3-only	Bivalent	H3K4me3-only	H3K4me3-only	H3K4me3-only
Larp4b	H3K4me3-only	H3K4me3-only	H3K4me3-only	Bivalent	H3K4me3-only	H3K4me3-only	Bivalent	H3K4me3-only	H3K4me3-only	H3K4me3-only
Fbxw15	Unmarked	H3K27me3-only	Unmarked	H3K27me3-only	H3K27me3-only	H3K27me3-only	H3K27me3-only	Unmarked	Unmarked	Unmarked
Wdr6	H3K4me3-only	H3K4me3-only	Unmarked	H3K4me3-only	H3K4me3-only	H3K4me3-only	H3K4me3-only	H3K4me3-only	H3K4me3-only	H3K4me3-only
Plekhg2	H3K4me3-only	H3K4me3-only	Unmarked	Bivalent	H3K4me3-only	H3K4me3-only	H3K4me3-only	H3K4me3-only	H3K4me3-only	H3K4me3-only
Rad51ap1	H3K4me3-only	H3K4me3-only	H3K4me3-only	H3K4me3-only	H3K4me3-only	H3K4me3-only	H3K4me3-only	H3K4me3-only	H3K4me3-only	H3K4me3-only
Tnfrsf8	Unmarked	Bivalent	H3K27me3-only	Bivalent	H3K4me3-only	Unmarked	Unmarked	Unmarked	Unmarked	H3K4me3-only
Khdrbs1	H3K4me3-only	H3K4me3-only	Unmarked	Bivalent	H3K4me3-only	H3K4me3-only	Bivalent	H3K4me3-only	H3K4me3-only	H3K4me3-only
Stx17	H3K4me3-only	Bivalent	H3K4me3-only	H3K4me3-only	Bivalent	H3K4me3-only	Bivalent	H3K4me3-only	H3K4me3-only	H3K4me3-only
Abtb2	H3K4me3-only	Bivalent	Unmarked	Bivalent	H3K4me3-only	H3K4me3-only	H3K4me3-only	H3K4me3-only	H3K4me3-only	H3K4me3-only
St6gal1	H3K4me3-only	H3K4me3-only	H3K4me3-only	H3K4me3-only	H3K4me3-only	H3K4me3-only	H3K4me3-only	H3K4me3-only	H3K4me3-only	H3K4me3-only
Tcl1	Unmarked	Unmarked	Unmarked	Unmarked	Unmarked	Unmarked	H3K4me3-only	H3K4me3-only	H3K4me3-only	Unmarked
Sgca	Unmarked	Unmarked	Unmarked	Unmarked	Unmarked	Unmarked	Unmarked	Unmarked	Unmarked	Unmarked
Ctps	H3K4me3-only	H3K4me3-only	Unmarked	Bivalent	H3K4me3-only	H3K4me3-only	H3K4me3-only	H3K4me3-only	H3K4me3-only	H3K4me3-only
Gm1647	Unmarked	Unmarked	Unmarked	Unmarked	Unmarked	Unmarked	Unmarked	Unmarked	Unmarked	Unmarked
Xkr7	Unmarked	Bivalent	H3K27me3-only	H3K27me3-only	Bivalent	Bivalent	Bivalent	H3K4me3-only	H3K4me3-only	H3K27me3-only
Trdmt1	H3K4me3-only	H3K4me3-only	Unmarked	H3K4me3-only	H3K4me3-only	H3K4me3-only	H3K4me3-only	H3K4me3-only	H3K4me3-only	H3K4me3-only
Chml	Unmarked	Unmarked	Unmarked	Unmarked	Unmarked	Unmarked	Unmarked	Unmarked	Unmarked	Unmarked
4933416I08Rik	Unmarked	Unmarked	Unmarked	H3K27me3-only	Unmarked	Unmarked	Unmarked	H3K27me3-only	Unmarked	Unmarked
Heatr5b	H3K4me3-only	H3K4me3-only	H3K4me3-only	H3K4me3-only	H3K4me3-only	H3K4me3-only	H3K4me3-only	H3K4me3-only	H3K4me3-only	H3K4me3-only
Ypel5	H3K4me3-only	Bivalent	Unmarked	Bivalent	H3K4me3-only	H3K4me3-only	Bivalent	Bivalent	H3K4me3-only	Bivalent
Bdh1	Bivalent	Bivalent	H3K27me3-only	H3K4me3-only	H3K4me3-only	H3K4me3-only	H3K4me3-only	H3K4me3-only	H3K4me3-only	H3K4me3-only
Lrp10	H3K4me3-only	H3K4me3-only	Unmarked	Bivalent	H3K4me3-only	H3K4me3-only	H3K4me3-only	H3K4me3-only	H3K4me3-only	H3K4me3-only
LOC432842	H3K27me3-only	Bivalent	H3K27me3-only	Bivalent	Bivalent	Bivalent	H3K27me3-only	Unmarked	H3K27me3-only	H3K27me3-only
Gm10732	Unmarked	Unmarked	Unmarked	Unmarked	Unmarked	Bivalent	Unmarked	Unmarked	Unmarked	Unmarked
Ckmt2	Unmarked	Unmarked	Unmarked	Unmarked	Unmarked	Unmarked	Unmarked	Unmarked	Unmarked	Unmarked
Cd300ld3	Unmarked	H3K27me3-only	H3K27me3-only	H3K27me3-only	H3K27me3-only	H3K27me3-only	H3K27me3-only	Unmarked	Unmarked	Unmarked
Mettl10	H3K4me3-only	H3K4me3-only	H3K4me3-only	H3K4me3-only	H3K4me3-only	H3K4me3-only	H3K4me3-only	H3K4me3-only	H3K4me3-only	H3K4me3-only
Ffar2	Unmarked	H3K27me3-only	H3K27me3-only	H3K27me3-only	H3K27me3-only	Bivalent	H3K27me3-only	Unmarked	H3K4me3-only	H3K27me3-only
E330021D16Rik	Unmarked	Unmarked	Unmarked	H3K27me3-only	Unmarked	Unmarked	H3K27me3-only	Unmarked	Unmarked	Unmarked
Slc43a1	Bivalent	Bivalent	H3K27me3-only	Bivalent	Bivalent	Bivalent	Bivalent	H3K4me3-only	H3K4me3-only	Bivalent
Sohlh1	Unmarked	H3K27me3-only	Unmarked	H3K4me3-only	Unmarked	Unmarked	Unmarked	Unmarked	Unmarked	H3K4me3-only
Grem2	H3K4me3-only	H3K4me3-only	Unmarked	H3K4me3-only	H3K4me3-only	H3K4me3-only	H3K4me3-only	H3K4me3-only	H3K4me3-only	H3K4me3-only
C330007P06Rik	H3K4me3-only	H3K4me3-only	Unmarked	H3K4me3-only	H3K4me3-only	H3K4me3-only	H3K4me3-only	H3K4me3-only	H3K4me3-only	H3K4me3-only
Hars2	H3K4me3-only	H3K4me3-only	Unmarked	H3K4me3-only	H3K4me3-only	H3K4me3-only	H3K4me3-only	H3K4me3-only	H3K4me3-only	H3K4me3-only
Tmigd1	Unmarked	Unmarked	H3K27me3-only	H3K4me3-only	H3K4me3-only	H3K4me3-only	Unmarked	Unmarked	Unmarked	H3K4me3-only
n-R5s100	Unmarked	H3K27me3-only	H3K27me3-only	Unmarked	Unmarked	H3K4me3-only	Unmarked	Unmarked	H3K4me3-only	Unmarked
Trappc11	H3K4me3-only	H3K4me3-only	Unmarked	H3K4me3-only	H3K4me3-only	H3K4me3-only	H3K4me3-only	H3K4me3-only	H3K4me3-only	H3K4me3-only
Zfp28	H3K4me3-only	H3K4me3-only	Unmarked	H3K4me3-only	H3K4me3-only	H3K4me3-only	H3K4me3-only	H3K4me3-only	H3K4me3-only	H3K4me3-only
Mrps33	H3K4me3-only	H3K4me3-only	H3K4me3-only	H3K4me3-only	H3K4me3-only	H3K4me3-only	H3K4me3-only	H3K4me3-only	H3K4me3-only	H3K4me3-only
Cyp3a59	Unmarked	Unmarked	Unmarked	Unmarked	Unmarked	Unmarked	Unmarked	Unmarked	Unmarked	Unmarked
Olfr1338	Unmarked	Unmarked	H3K27me3-only	Unmarked	Unmarked	H3K27me3-only	H3K27me3-only	Unmarked	Unmarked	H3K27me3-only
F2	Unmarked	Unmarked	Unmarked	H3K4me3-only	H3K4me3-only	H3K4me3-only	H3K4me3-only	H3K4me3-only	H3K4me3-only	H3K4me3-only
Olfr1217	Unmarked	Unmarked	Unmarked	Unmarked	Unmarked	Unmarked	Unmarked	Unmarked	Unmarked	Unmarked
Ica1l	H3K4me3-only	Bivalent	H3K27me3-only	Bivalent	H3K4me3-only	H3K4me3-only	H3K4me3-only	H3K4me3-only	H3K4me3-only	H3K4me3-only
Mfsd6	H3K4me3-only	H3K4me3-only	H3K4me3-only	Bivalent	H3K4me3-only	H3K4me3-only	H3K4me3-only	H3K4me3-only	H3K4me3-only	H3K4me3-only
Fibp	H3K4me3-only	H3K4me3-only	Unmarked	H3K4me3-only	H3K4me3-only	H3K4me3-only	H3K4me3-only	H3K4me3-only	H3K4me3-only	H3K4me3-only
Mir210	H3K4me3-only	H3K4me3-only	Unmarked	H3K4me3-only	H3K4me3-only	H3K4me3-only	H3K4me3-only	H3K4me3-only	H3K4me3-only	H3K4me3-only
Mir139	Unmarked	H3K27me3-only	H3K27me3-only	H3K27me3-only	H3K27me3-only	H3K27me3-only	H3K27me3-only	Unmarked	Unmarked	H3K27me3-only
Pnmal1	Unmarked	H3K27me3-only	Unmarked	Bivalent	Unmarked	Unmarked	Unmarked	Unmarked	Unmarked	Unmarked
Hk2	H3K4me3-only	H3K4me3-only	Unmarked	H3K4me3-only	H3K4me3-only	H3K4me3-only	Bivalent	H3K4me3-only	H3K4me3-only	H3K4me3-only
5730480H06Rik	Unmarked	Unmarked	Unmarked	Unmarked	Unmarked	Unmarked	Unmarked	Unmarked	Unmarked	Unmarked
Zswim3	H3K4me3-only	H3K4me3-only	Unmarked	H3K4me3-only	H3K4me3-only	H3K4me3-only	H3K4me3-only	H3K4me3-only	H3K4me3-only	H3K4me3-only
Gabpb1	H3K4me3-only	H3K4me3-only	Unmarked	Bivalent	H3K4me3-only	H3K4me3-only	Bivalent	H3K4me3-only	H3K4me3-only	H3K4me3-only
Mir669m-2	Unmarked	Unmarked	Unmarked	Unmarked	Unmarked	Unmarked	Unmarked	Unmarked	Unmarked	Unmarked
Mir133b	Unmarked	Unmarked	Unmarked	H3K27me3-only	H3K27me3-only	H3K27me3-only	H3K27me3-only	Unmarked	Unmarked	H3K27me3-only
1700001D01Rik	Unmarked	Unmarked	Unmarked	H3K4me3-only	Unmarked	Unmarked	Unmarked	Unmarked	Unmarked	Unmarked
Sult2a5	Unmarked	Unmarked	Unmarked	Unmarked	Unmarked	Unmarked	Unmarked	Unmarked	Unmarked	Unmarked
Ccdc18	H3K4me3-only	H3K4me3-only	Unmarked	Bivalent	H3K4me3-only	H3K4me3-only	H3K4me3-only	H3K4me3-only	H3K4me3-only	H3K4me3-only
Fitm2	H3K4me3-only	H3K4me3-only	Unmarked	H3K4me3-only	H3K4me3-only	H3K4me3-only	H3K4me3-only	H3K4me3-only	H3K4me3-only	H3K4me3-only
Tm7sf2	H3K4me3-only	H3K4me3-only	Unmarked	H3K4me3-only	H3K4me3-only	H3K4me3-only	H3K4me3-only	H3K4me3-only	H3K4me3-only	H3K4me3-only
Gzmg	Unmarked	H3K27me3-only	H3K27me3-only	H3K27me3-only	H3K27me3-only	H3K27me3-only	H3K27me3-only	Unmarked	Unmarked	H3K27me3-only
Marveld2	H3K4me3-only	H3K4me3-only	Unmarked	H3K4me3-only	H3K4me3-only	H3K4me3-only	Bivalent	H3K4me3-only	H3K4me3-only	H3K4me3-only
Rab37	Unmarked	H3K27me3-only	H3K27me3-only	H3K27me3-only	H3K27me3-only	H3K27me3-only	H3K27me3-only	H3K4me3-only	H3K4me3-only	H3K27me3-only
Plscr3	H3K4me3-only	H3K4me3-only	Unmarked	H3K4me3-only	H3K4me3-only	H3K4me3-only	H3K4me3-only	H3K4me3-only	H3K4me3-only	H3K4me3-only
Nacad	Unmarked	Bivalent	Unmarked	H3K4me3-only	H3K4me3-only	Unmarked	Unmarked	H3K4me3-only	H3K4me3-only	H3K4me3-only
Hhip	Bivalent	Bivalent	H3K27me3-only	Bivalent	Bivalent	H3K27me3-only	H3K27me3-only	Unmarked	Unmarked	Bivalent
A730056A06Rik	H3K4me3-only	Bivalent	H3K27me3-only	Bivalent	Bivalent	Bivalent	Bivalent	H3K4me3-only	H3K4me3-only	Bivalent
Vmn1r65	Unmarked	Unmarked	Unmarked	Unmarked	Unmarked	Unmarked	Unmarked	Unmarked	Unmarked	Unmarked
Zcchc2	H3K4me3-only	H3K4me3-only	Unmarked	Bivalent	H3K4me3-only	H3K4me3-only	H3K4me3-only	H3K4me3-only	H3K4me3-only	H3K4me3-only
Mir6898	Unmarked	Unmarked	Unmarked	Unmarked	Unmarked	Unmarked	Unmarked	Unmarked	Unmarked	Unmarked
Mir471	Unmarked	Unmarked	Unmarked	Unmarked	Unmarked	Unmarked	Unmarked	Unmarked	Unmarked	Unmarked
Slc29a2	H3K4me3-only	H3K4me3-only	Unmarked	H3K4me3-only	H3K4me3-only	H3K4me3-only	H3K4me3-only	H3K4me3-only	H3K4me3-only	H3K4me3-only
Mrpl52	H3K4me3-only	H3K4me3-only	Unmarked	H3K4me3-only	H3K4me3-only	H3K4me3-only	H3K4me3-only	H3K4me3-only	H3K4me3-only	H3K4me3-only
Mbl1	Unmarked	Unmarked	Unmarked	H3K27me3-only	H3K27me3-only	H3K27me3-only	H3K27me3-only	Unmarked	Unmarked	H3K27me3-only
2810029C07Rik	H3K4me3-only	H3K4me3-only	Unmarked	Bivalent	H3K4me3-only	H3K4me3-only	Bivalent	H3K4me3-only	H3K4me3-only	H3K4me3-only
Apoc1	Unmarked	H3K27me3-only	Unmarked	H3K4me3-only	H3K4me3-only	H3K4me3-only	H3K4me3-only	H3K4me3-only	H3K4me3-only	H3K4me3-only
Mir7025	Unmarked	Unmarked	Unmarked	Unmarked	Unmarked	Unmarked	Unmarked	Unmarked	Unmarked	Unmarked
Sorcs2	H3K4me3-only	Bivalent	H3K27me3-only	Bivalent	Bivalent	H3K4me3-only	Bivalent	H3K4me3-only	H3K4me3-only	H3K27me3-only
Ripk2	H3K4me3-only	H3K4me3-only	Unmarked	Bivalent	H3K4me3-only	H3K4me3-only	Bivalent	H3K4me3-only	H3K4me3-only	H3K4me3-only
Mir452	Unmarked	H3K27me3-only	Unmarked	H3K27me3-only	H3K27me3-only	H3K27me3-only	H3K27me3-only	H3K27me3-only	Unmarked	H3K27me3-only
Gm10147	Unmarked	Unmarked	Unmarked	Unmarked	Unmarked	Unmarked	Unmarked	Unmarked	Unmarked	Unmarked
Crem	H3K4me3-only	H3K4me3-only	H3K4me3-only	H3K4me3-only	H3K4me3-only	H3K4me3-only	Bivalent	H3K4me3-only	H3K4me3-only	H3K4me3-only
Krtap22-2	Unmarked	Unmarked	Unmarked	Unmarked	Unmarked	Unmarked	Unmarked	Unmarked	Unmarked	Unmarked
Atp5g2	H3K4me3-only	H3K4me3-only	Unmarked	H3K4me3-only	H3K4me3-only	H3K4me3-only	H3K4me3-only	H3K4me3-only	H3K4me3-only	H3K4me3-only
Olfr750	Unmarked	Unmarked	Unmarked	Unmarked	H3K4me3-only	H3K4me3-only	Unmarked	Unmarked	H3K4me3-only	Unmarked
3110015C05Rik	Unmarked	Unmarked	Unmarked	Unmarked	Unmarked	Unmarked	Unmarked	Unmarked	Unmarked	Unmarked
Olfr523	Unmarked	H3K27me3-only	H3K27me3-only	H3K27me3-only	H3K27me3-only	H3K27me3-only	H3K27me3-only	Unmarked	Unmarked	H3K27me3-only
Ech1	H3K4me3-only	H3K4me3-only	Unmarked	H3K4me3-only	H3K4me3-only	H3K4me3-only	H3K4me3-only	H3K4me3-only	H3K4me3-only	H3K4me3-only
Csn1s1	Unmarked	Unmarked	Unmarked	Unmarked	Unmarked	Unmarked	Unmarked	Unmarked	Unmarked	Unmarked
Galnt12	H3K4me3-only	Bivalent	H3K27me3-only	Bivalent	Bivalent	Bivalent	Bivalent	H3K4me3-only	H3K4me3-only	Bivalent
Topors	H3K4me3-only	H3K4me3-only	Unmarked	Bivalent	H3K4me3-only	H3K4me3-only	Bivalent	H3K4me3-only	H3K4me3-only	H3K4me3-only
Cst7	Unmarked	Unmarked	Unmarked	Unmarked	Unmarked	Unmarked	Unmarked	Unmarked	Unmarked	Unmarked
Olfr228	Unmarked	Unmarked	Unmarked	Unmarked	Unmarked	Unmarked	Unmarked	Unmarked	Unmarked	Unmarked
Apoa2	H3K4me3-only	H3K4me3-only	Unmarked	H3K4me3-only	H3K4me3-only	H3K4me3-only	H3K4me3-only	H3K4me3-only	H3K4me3-only	H3K4me3-only
1700015E13Rik	Unmarked	Unmarked	Unmarked	Unmarked	Unmarked	Unmarked	Unmarked	Unmarked	Unmarked	Unmarked
Tex43	Unmarked	Unmarked	Unmarked	H3K4me3-only	Unmarked	Unmarked	Unmarked	Unmarked	Unmarked	H3K4me3-only
Vmn1r192	Unmarked	Unmarked	Unmarked	Unmarked	Unmarked	Unmarked	Unmarked	Unmarked	Unmarked	Unmarked
Slfn3	Unmarked	Unmarked	Unmarked	H3K4me3-only	H3K4me3-only	H3K4me3-only	Unmarked	Unmarked	H3K4me3-only	Unmarked
Nek8	H3K4me3-only	H3K4me3-only	Unmarked	Bivalent	H3K4me3-only	H3K4me3-only	H3K4me3-only	H3K4me3-only	H3K4me3-only	H3K4me3-only
Parp16	H3K4me3-only	H3K4me3-only	Unmarked	H3K4me3-only	H3K4me3-only	H3K4me3-only	H3K4me3-only	H3K4me3-only	H3K4me3-only	H3K4me3-only
Tmprss11e	Unmarked	Unmarked	Unmarked	Unmarked	Unmarked	Unmarked	Unmarked	Unmarked	Unmarked	Unmarked
Klhl21	H3K4me3-only	Bivalent	Unmarked	Bivalent	H3K4me3-only	H3K4me3-only	Bivalent	H3K4me3-only	H3K4me3-only	H3K4me3-only
Lama5	H3K4me3-only	Bivalent	H3K27me3-only	Bivalent	H3K4me3-only	H3K4me3-only	H3K4me3-only	H3K4me3-only	H3K4me3-only	H3K4me3-only
Csf1r	Unmarked	Unmarked	Unmarked	H3K27me3-only	Unmarked	Unmarked	H3K27me3-only	Unmarked	Unmarked	Unmarked
Akap8l	H3K4me3-only	H3K4me3-only	H3K4me3-only	H3K4me3-only	H3K4me3-only	H3K4me3-only	H3K4me3-only	H3K4me3-only	H3K4me3-only	H3K4me3-only
Dusp1	H3K4me3-only	H3K4me3-only	Unmarked	H3K4me3-only	H3K4me3-only	H3K4me3-only	H3K4me3-only	H3K4me3-only	H3K4me3-only	H3K4me3-only
Acss3	H3K4me3-only	Unmarked	Unmarked	H3K4me3-only	H3K4me3-only	H3K4me3-only	Unmarked	Unmarked	Unmarked	H3K4me3-only
Snapc2	H3K4me3-only	H3K4me3-only	Unmarked	H3K4me3-only	H3K4me3-only	H3K4me3-only	H3K4me3-only	H3K4me3-only	H3K4me3-only	H3K4me3-only
Znf41-ps	Unmarked	Unmarked	Unmarked	Unmarked	Unmarked	Unmarked	Unmarked	Unmarked	Unmarked	Unmarked
Tmem57	H3K4me3-only	H3K4me3-only	Unmarked	Bivalent	H3K4me3-only	H3K4me3-only	H3K4me3-only	H3K4me3-only	H3K4me3-only	H3K4me3-only
Cstf1	H3K4me3-only	H3K4me3-only	H3K4me3-only	Bivalent	H3K4me3-only	H3K4me3-only	Bivalent	H3K4me3-only	H3K4me3-only	H3K4me3-only
C330006A16Rik	H3K4me3-only	H3K4me3-only	H3K4me3-only	Bivalent	H3K4me3-only	H3K4me3-only	H3K4me3-only	H3K4me3-only	H3K4me3-only	H3K4me3-only
Il2rg	Unmarked	H3K27me3-only	Unmarked	H3K4me3-only	Unmarked	Unmarked	Unmarked	Unmarked	Unmarked	Unmarked
Gpr151	Unmarked	Unmarked	Unmarked	Unmarked	H3K4me3-only	Unmarked	Unmarked	H3K4me3-only	H3K4me3-only	Unmarked
Ralbp1	H3K4me3-only	H3K4me3-only	Unmarked	Bivalent	H3K4me3-only	H3K4me3-only	H3K4me3-only	H3K4me3-only	H3K4me3-only	H3K4me3-only
Olfr131	Unmarked	Unmarked	Unmarked	Unmarked	Unmarked	Unmarked	Unmarked	Unmarked	Unmarked	Unmarked
Ddx4	H3K27me3-only	H3K27me3-only	Unmarked	H3K27me3-only	H3K4me3-only	Bivalent	H3K4me3-only	H3K4me3-only	H3K4me3-only	Unmarked
BC068281	H3K4me3-only	H3K4me3-only	H3K4me3-only	Bivalent	H3K4me3-only	H3K4me3-only	H3K4me3-only	H3K4me3-only	H3K4me3-only	H3K4me3-only
Wrap53	H3K4me3-only	H3K4me3-only	Unmarked	H3K4me3-only	H3K4me3-only	H3K4me3-only	H3K4me3-only	H3K4me3-only	H3K4me3-only	H3K4me3-only
Inhbc	Unmarked	Unmarked	Unmarked	Unmarked	Unmarked	Unmarked	Unmarked	Unmarked	Unmarked	Unmarked
Tmem263	H3K4me3-only	H3K4me3-only	Unmarked	Bivalent	H3K4me3-only	H3K4me3-only	H3K4me3-only	H3K4me3-only	H3K4me3-only	H3K4me3-only
Tagln	Unmarked	Unmarked	Unmarked	H3K4me3-only	H3K4me3-only	H3K4me3-only	Unmarked	Unmarked	H3K4me3-only	H3K4me3-only
Nell1os	H3K27me3-only	Unmarked	Unmarked	Unmarked	H3K27me3-only	H3K27me3-only	H3K27me3-only	Unmarked	Unmarked	Unmarked
Klk1b21	Unmarked	Unmarked	H3K27me3-only	H3K27me3-only	H3K27me3-only	H3K27me3-only	H3K27me3-only	Unmarked	Unmarked	H3K27me3-only
Clec1b	Unmarked	Unmarked	Unmarked	Unmarked	Unmarked	Unmarked	Unmarked	Unmarked	Unmarked	Unmarked
Zfp398	H3K4me3-only	H3K4me3-only	Unmarked	Bivalent	H3K4me3-only	H3K4me3-only	Bivalent	H3K4me3-only	H3K4me3-only	H3K4me3-only
AA545190	Unmarked	Unmarked	Unmarked	Unmarked	Unmarked	Unmarked	Unmarked	Unmarked	Unmarked	Unmarked
Cdk5rap2	H3K4me3-only	H3K4me3-only	Unmarked	H3K4me3-only	H3K4me3-only	H3K4me3-only	H3K4me3-only	H3K4me3-only	H3K4me3-only	H3K4me3-only
Zfp189	H3K4me3-only	H3K4me3-only	Unmarked	H3K4me3-only	H3K4me3-only	H3K4me3-only	H3K4me3-only	H3K4me3-only	H3K4me3-only	H3K4me3-only
Cyp2u1	H3K4me3-only	H3K4me3-only	H3K4me3-only	Bivalent	H3K4me3-only	H3K4me3-only	H3K4me3-only	H3K4me3-only	H3K4me3-only	H3K4me3-only
Olfr1297	Unmarked	Unmarked	Unmarked	Unmarked	Unmarked	Unmarked	Unmarked	Unmarked	Unmarked	Unmarked
Bmp15	Unmarked	Unmarked	Unmarked	Unmarked	Unmarked	Unmarked	H3K27me3-only	Unmarked	Unmarked	Unmarked
Tbl3	H3K4me3-only	H3K4me3-only	Unmarked	H3K4me3-only	H3K4me3-only	H3K4me3-only	H3K4me3-only	H3K4me3-only	H3K4me3-only	H3K4me3-only
Trp63	Unmarked	H3K27me3-only	Unmarked	Unmarked	Unmarked	H3K27me3-only	H3K27me3-only	Unmarked	Unmarked	Unmarked
4930431P03Rik	Unmarked	Unmarked	Unmarked	H3K27me3-only	H3K27me3-only	H3K27me3-only	H3K27me3-only	Unmarked	Unmarked	H3K27me3-only
Smoc1	H3K4me3-only	Bivalent	H3K27me3-only	Bivalent	Bivalent	H3K4me3-only	H3K4me3-only	H3K4me3-only	H3K4me3-only	H3K4me3-only
Gm2087	Unmarked	Unmarked	Unmarked	Unmarked	Unmarked	Unmarked	Unmarked	Unmarked	Unmarked	Unmarked
Mir328	Unmarked	Unmarked	Unmarked	Unmarked	Unmarked	Unmarked	Unmarked	Unmarked	Unmarked	Unmarked
2200002D01Rik	H3K4me3-only	H3K4me3-only	Unmarked	H3K4me3-only	H3K4me3-only	H3K4me3-only	Bivalent	H3K4me3-only	H3K4me3-only	H3K4me3-only
Klhl8	H3K4me3-only	Bivalent	H3K27me3-only	Bivalent	H3K4me3-only	H3K4me3-only	Unmarked	H3K4me3-only	H3K4me3-only	H3K4me3-only
Eri3	H3K4me3-only	H3K4me3-only	Unmarked	H3K4me3-only	H3K4me3-only	H3K4me3-only	H3K4me3-only	H3K4me3-only	H3K4me3-only	H3K4me3-only
1110037F02Rik	H3K4me3-only	H3K4me3-only	H3K4me3-only	Bivalent	H3K4me3-only	H3K4me3-only	H3K4me3-only	H3K4me3-only	H3K4me3-only	H3K4me3-only
Gm13483	H3K4me3-only	H3K4me3-only	H3K4me3-only	H3K4me3-only	H3K4me3-only	H3K4me3-only	H3K4me3-only	H3K4me3-only	H3K4me3-only	H3K4me3-only
Entpd7	H3K4me3-only	H3K4me3-only	H3K4me3-only	H3K4me3-only	H3K4me3-only	H3K4me3-only	H3K4me3-only	H3K4me3-only	H3K4me3-only	H3K4me3-only
Mmrn2	Unmarked	Unmarked	Unmarked	H3K4me3-only	Unmarked	Unmarked	Unmarked	Unmarked	Unmarked	Unmarked
Msx2	Bivalent	Bivalent	H3K27me3-only	H3K27me3-only	Bivalent	Bivalent	Bivalent	H3K4me3-only	H3K4me3-only	H3K27me3-only
Cbll1	H3K4me3-only	H3K4me3-only	H3K4me3-only	H3K4me3-only	H3K4me3-only	H3K4me3-only	H3K4me3-only	H3K4me3-only	H3K4me3-only	H3K4me3-only
Amz2	H3K4me3-only	H3K4me3-only	Unmarked	H3K4me3-only	H3K4me3-only	H3K4me3-only	H3K4me3-only	H3K4me3-only	H3K4me3-only	H3K4me3-only
Phyhipl	H3K4me3-only	Bivalent	H3K27me3-only	Bivalent	Bivalent	Bivalent	Bivalent	H3K4me3-only	H3K4me3-only	Bivalent
Gfral	Unmarked	Unmarked	Unmarked	Unmarked	Unmarked	H3K27me3-only	H3K27me3-only	Unmarked	Unmarked	Unmarked
Spam1	Unmarked	Unmarked	Unmarked	Unmarked	Unmarked	Unmarked	Unmarked	Unmarked	Unmarked	Unmarked
Cfap206	H3K4me3-only	H3K4me3-only	Unmarked	H3K4me3-only	H3K4me3-only	H3K4me3-only	H3K4me3-only	H3K4me3-only	H3K4me3-only	H3K4me3-only
Pabpc5	H3K4me3-only	Unmarked	Unmarked	Bivalent	H3K4me3-only	H3K4me3-only	H3K4me3-only	H3K4me3-only	H3K4me3-only	H3K4me3-only
Klhdc3	H3K4me3-only	H3K4me3-only	Unmarked	H3K4me3-only	H3K4me3-only	H3K4me3-only	H3K4me3-only	H3K4me3-only	H3K4me3-only	H3K4me3-only
Vipr2	H3K4me3-only	Bivalent	H3K27me3-only	Bivalent	Bivalent	Bivalent	Bivalent	Unmarked	Bivalent	H3K4me3-only
Helz	H3K4me3-only	H3K4me3-only	Unmarked	Bivalent	H3K4me3-only	H3K4me3-only	Bivalent	H3K4me3-only	H3K4me3-only	H3K4me3-only
Bclaf1	H3K4me3-only	H3K4me3-only	Unmarked	H3K4me3-only	H3K4me3-only	H3K4me3-only	Bivalent	H3K4me3-only	H3K4me3-only	H3K4me3-only
C920006O11Rik	H3K4me3-only	H3K4me3-only	Unmarked	H3K4me3-only	H3K4me3-only	H3K4me3-only	H3K4me3-only	H3K4me3-only	H3K4me3-only	H3K4me3-only
Rfx7	H3K4me3-only	Bivalent	Unmarked	Bivalent	H3K4me3-only	H3K4me3-only	H3K4me3-only	H3K4me3-only	H3K4me3-only	H3K4me3-only
Vmn2r59	Unmarked	Unmarked	Unmarked	Unmarked	Unmarked	Unmarked	Unmarked	Unmarked	Unmarked	Unmarked
Foxn4	Unmarked	H3K27me3-only	H3K27me3-only	H3K27me3-only	Bivalent	H3K27me3-only	H3K27me3-only	Unmarked	H3K4me3-only	H3K27me3-only
Tnc	H3K4me3-only	H3K4me3-only	Unmarked	H3K4me3-only	H3K4me3-only	H3K4me3-only	Unmarked	Unmarked	Unmarked	H3K4me3-only
Efcab8	H3K4me3-only	H3K4me3-only	Unmarked	H3K4me3-only	H3K4me3-only	H3K4me3-only	H3K4me3-only	H3K4me3-only	H3K4me3-only	H3K4me3-only
B230119M05Rik	H3K4me3-only	H3K4me3-only	H3K27me3-only	Bivalent	H3K4me3-only	H3K4me3-only	H3K4me3-only	H3K27me3-only	H3K4me3-only	H3K4me3-only
Hmga1	H3K4me3-only	H3K4me3-only	Unmarked	Bivalent	H3K4me3-only	H3K4me3-only	H3K4me3-only	H3K4me3-only	H3K4me3-only	H3K4me3-only
Tmub2	H3K4me3-only	H3K4me3-only	H3K4me3-only	H3K4me3-only	H3K4me3-only	H3K4me3-only	H3K4me3-only	H3K4me3-only	H3K4me3-only	H3K4me3-only
Cd63	H3K4me3-only	H3K4me3-only	Unmarked	Bivalent	H3K4me3-only	H3K4me3-only	Bivalent	H3K4me3-only	Bivalent	H3K4me3-only
Trex1	H3K4me3-only	H3K4me3-only	Unmarked	Unmarked	Unmarked	H3K4me3-only	H3K4me3-only	H3K4me3-only	H3K4me3-only	H3K4me3-only
1700072B07Rik	H3K27me3-only	H3K27me3-only	H3K27me3-only	H3K27me3-only	H3K27me3-only	H3K27me3-only	H3K27me3-only	Unmarked	Unmarked	H3K27me3-only
Pgls	H3K4me3-only	H3K4me3-only	Unmarked	Bivalent	H3K4me3-only	H3K4me3-only	H3K4me3-only	H3K4me3-only	H3K4me3-only	H3K4me3-only
Numbl	H3K4me3-only	H3K4me3-only	Unmarked	Bivalent	H3K4me3-only	H3K4me3-only	H3K4me3-only	H3K4me3-only	H3K4me3-only	H3K4me3-only
Vmn1r13	Unmarked	Unmarked	Unmarked	Unmarked	H3K27me3-only	H3K27me3-only	H3K27me3-only	Unmarked	Unmarked	H3K27me3-only
Rfc1	H3K4me3-only	H3K4me3-only	Unmarked	H3K4me3-only	H3K4me3-only	H3K4me3-only	Bivalent	H3K4me3-only	H3K4me3-only	H3K4me3-only
Olfr1028	Unmarked	Unmarked	Unmarked	Unmarked	Unmarked	Unmarked	Unmarked	Unmarked	Unmarked	Unmarked
Snhg6	H3K4me3-only	H3K4me3-only	Unmarked	Bivalent	H3K4me3-only	H3K4me3-only	Bivalent	H3K4me3-only	H3K4me3-only	H3K4me3-only
Gm15104	Unmarked	Unmarked	Unmarked	Unmarked	Unmarked	Unmarked	H3K27me3-only	H3K27me3-only	H3K27me3-only	Unmarked
Mir463	Unmarked	Unmarked	Unmarked	Unmarked	Unmarked	Unmarked	Unmarked	Unmarked	Unmarked	Unmarked
Arhgef6	H3K4me3-only	H3K4me3-only	Unmarked	H3K4me3-only	H3K4me3-only	Unmarked	Unmarked	Unmarked	Unmarked	Unmarked
Nmrk1	H3K4me3-only	H3K4me3-only	H3K4me3-only	Bivalent	H3K4me3-only	H3K4me3-only	H3K4me3-only	H3K4me3-only	H3K4me3-only	H3K4me3-only
Sall3	Bivalent	Bivalent	H3K27me3-only	Bivalent	Bivalent	Bivalent	Bivalent	Bivalent	Bivalent	H3K27me3-only
Gm5460	Unmarked	H3K27me3-only	H3K27me3-only	H3K27me3-only	H3K27me3-only	H3K27me3-only	H3K27me3-only	Unmarked	Unmarked	H3K27me3-only
Phactr1	Bivalent	Bivalent	H3K27me3-only	Bivalent	Bivalent	Bivalent	H3K27me3-only	Bivalent	Bivalent	Bivalent
Mpp2	H3K4me3-only	H3K4me3-only	Unmarked	Bivalent	H3K4me3-only	H3K4me3-only	Unmarked	H3K4me3-only	H3K4me3-only	H3K4me3-only
Mir365-2	Unmarked	Unmarked	Unmarked	Unmarked	Unmarked	Unmarked	Unmarked	Unmarked	Unmarked	Unmarked
Als2cl	H3K4me3-only	H3K4me3-only	Unmarked	Bivalent	H3K4me3-only	H3K4me3-only	H3K4me3-only	H3K4me3-only	H3K4me3-only	H3K4me3-only
Cib3	Unmarked	Unmarked	H3K27me3-only	Unmarked	Unmarked	Unmarked	Unmarked	Unmarked	Unmarked	Unmarked
Olfr668	Unmarked	Unmarked	Unmarked	Unmarked	Unmarked	Unmarked	Unmarked	Unmarked	Unmarked	Unmarked
Olfr570	Unmarked	H3K27me3-only	Unmarked	Unmarked	H3K27me3-only	H3K27me3-only	H3K27me3-only	Unmarked	Unmarked	H3K27me3-only
Mir3572	Unmarked	Unmarked	Unmarked	H3K27me3-only	Unmarked	Unmarked	Unmarked	Unmarked	Unmarked	Unmarked
Doxl2	Unmarked	Unmarked	Unmarked	H3K27me3-only	H3K27me3-only	H3K27me3-only	H3K27me3-only	Unmarked	Unmarked	Unmarked
Otud7b	H3K4me3-only	H3K4me3-only	Unmarked	Bivalent	H3K4me3-only	H3K4me3-only	H3K4me3-only	H3K4me3-only	H3K4me3-only	H3K4me3-only
Smcp	Unmarked	Unmarked	Unmarked	H3K27me3-only	H3K27me3-only	H3K27me3-only	H3K27me3-only	Unmarked	Unmarked	H3K27me3-only
4931423N10Rik	Unmarked	H3K27me3-only	Unmarked	Unmarked	Unmarked	Unmarked	Unmarked	Unmarked	Unmarked	Unmarked
Gm9994	Unmarked	Unmarked	Unmarked	H3K4me3-only	Unmarked	Unmarked	Unmarked	Unmarked	Unmarked	Unmarked
Vps52	H3K4me3-only	H3K4me3-only	Unmarked	Bivalent	H3K4me3-only	H3K4me3-only	Bivalent	H3K4me3-only	H3K4me3-only	H3K4me3-only
Olfr740	Unmarked	Unmarked	Unmarked	Unmarked	Unmarked	Unmarked	Unmarked	Unmarked	Unmarked	Unmarked
Gm5441	Unmarked	H3K27me3-only	Unmarked	H3K27me3-only	H3K27me3-only	H3K27me3-only	H3K27me3-only	Unmarked	Unmarked	H3K27me3-only
Ltbp2	Unmarked	Bivalent	H3K27me3-only	Bivalent	Bivalent	Bivalent	Bivalent	H3K4me3-only	H3K4me3-only	Bivalent
Cep44	H3K4me3-only	H3K4me3-only	Unmarked	H3K4me3-only	H3K4me3-only	H3K4me3-only	H3K4me3-only	H3K4me3-only	H3K4me3-only	H3K4me3-only
Olfr551	Unmarked	H3K27me3-only	H3K27me3-only	H3K27me3-only	H3K27me3-only	H3K27me3-only	H3K27me3-only	Unmarked	Unmarked	H3K27me3-only
Serpini2	Unmarked	Unmarked	Unmarked	Unmarked	Unmarked	Unmarked	Unmarked	Unmarked	Unmarked	H3K27me3-only
Mrpl47	H3K4me3-only	H3K4me3-only	Unmarked	H3K4me3-only	H3K4me3-only	H3K4me3-only	H3K4me3-only	H3K4me3-only	H3K4me3-only	H3K4me3-only
Cd59a	H3K4me3-only	H3K4me3-only	Unmarked	H3K4me3-only	H3K4me3-only	H3K4me3-only	H3K4me3-only	H3K4me3-only	H3K4me3-only	H3K4me3-only
Olfr15	H3K27me3-only	H3K27me3-only	H3K27me3-only	Unmarked	H3K4me3-only	H3K4me3-only	Unmarked	Unmarked	H3K4me3-only	Unmarked
Cts3	Unmarked	Unmarked	Unmarked	Unmarked	Unmarked	Unmarked	Unmarked	Unmarked	Unmarked	Unmarked
Ctsll3	Unmarked	H3K27me3-only	H3K27me3-only	H3K27me3-only	H3K27me3-only	H3K27me3-only	H3K27me3-only	Unmarked	Unmarked	H3K27me3-only
Narf	H3K4me3-only	H3K4me3-only	H3K4me3-only	H3K4me3-only	H3K4me3-only	H3K4me3-only	H3K4me3-only	H3K4me3-only	H3K4me3-only	H3K4me3-only
Sp6	H3K27me3-only	H3K27me3-only	H3K27me3-only	H3K27me3-only	Bivalent	Bivalent	Unmarked	Unmarked	Unmarked	H3K27me3-only
D830005E20Rik	Unmarked	Unmarked	Unmarked	Unmarked	Unmarked	Unmarked	Unmarked	Unmarked	Unmarked	Unmarked
Taf1c	H3K4me3-only	H3K4me3-only	Unmarked	H3K4me3-only	H3K4me3-only	H3K4me3-only	H3K4me3-only	H3K4me3-only	H3K4me3-only	H3K4me3-only
Ifitm2	H3K4me3-only	H3K4me3-only	Unmarked	H3K4me3-only	H3K4me3-only	H3K4me3-only	Unmarked	H3K4me3-only	H3K4me3-only	H3K4me3-only
Eef2k	H3K4me3-only	H3K4me3-only	Unmarked	H3K4me3-only	H3K4me3-only	H3K4me3-only	H3K4me3-only	H3K4me3-only	H3K4me3-only	H3K4me3-only
Mesdc1	H3K4me3-only	H3K4me3-only	Unmarked	Bivalent	H3K4me3-only	H3K4me3-only	H3K4me3-only	H3K4me3-only	H3K4me3-only	H3K4me3-only
Klk1b4	Unmarked	H3K27me3-only	H3K27me3-only	H3K27me3-only	H3K27me3-only	H3K27me3-only	H3K27me3-only	Unmarked	Unmarked	H3K27me3-only
Dll3	H3K27me3-only	Bivalent	H3K27me3-only	H3K4me3-only	H3K4me3-only	H3K4me3-only	Unmarked	H3K4me3-only	H3K4me3-only	H3K4me3-only
Vmn1r171	Unmarked	Unmarked	Unmarked	Unmarked	Unmarked	Unmarked	Unmarked	Unmarked	Unmarked	Unmarked
Cnr2	Unmarked	Unmarked	Unmarked	H3K4me3-only	Unmarked	Unmarked	Unmarked	Unmarked	Unmarked	H3K4me3-only
Myh7b	Unmarked	H3K27me3-only	Unmarked	Bivalent	Unmarked	Unmarked	Unmarked	H3K4me3-only	H3K4me3-only	Unmarked
Olfr1276	Unmarked	Unmarked	Unmarked	Unmarked	Unmarked	Unmarked	Unmarked	Unmarked	Unmarked	Unmarked
Nelfb	H3K4me3-only	H3K4me3-only	Unmarked	H3K4me3-only	H3K4me3-only	H3K4me3-only	H3K4me3-only	H3K4me3-only	H3K4me3-only	H3K4me3-only
Dnpep	H3K4me3-only	H3K4me3-only	Unmarked	H3K4me3-only	H3K4me3-only	H3K4me3-only	H3K4me3-only	H3K4me3-only	H3K4me3-only	H3K4me3-only
Tmem252	Unmarked	Unmarked	Unmarked	Unmarked	Unmarked	Unmarked	Unmarked	Unmarked	Unmarked	H3K4me3-only
Gif	Unmarked	H3K27me3-only	Unmarked	H3K27me3-only	H3K27me3-only	H3K27me3-only	H3K27me3-only	Unmarked	Unmarked	H3K27me3-only
Wnt7b	Bivalent	Bivalent	H3K27me3-only	Bivalent	Bivalent	Bivalent	Bivalent	H3K4me3-only	H3K4me3-only	Bivalent
Slc28a3	Unmarked	H3K27me3-only	H3K27me3-only	H3K4me3-only	H3K4me3-only	H3K4me3-only	H3K4me3-only	H3K4me3-only	H3K4me3-only	Unmarked
Nfil3	H3K4me3-only	H3K4me3-only	Unmarked	Bivalent	H3K4me3-only	H3K4me3-only	H3K4me3-only	H3K4me3-only	H3K4me3-only	H3K4me3-only
Rbm25	H3K4me3-only	H3K4me3-only	Unmarked	Bivalent	H3K4me3-only	H3K4me3-only	Bivalent	H3K4me3-only	H3K4me3-only	H3K4me3-only
Ctdsp2	H3K4me3-only	H3K4me3-only	Unmarked	Bivalent	H3K4me3-only	H3K4me3-only	H3K4me3-only	H3K4me3-only	H3K4me3-only	H3K4me3-only
Gstt4	Unmarked	H3K27me3-only	Unmarked	H3K27me3-only	H3K27me3-only	H3K27me3-only	H3K27me3-only	Unmarked	Unmarked	Unmarked
Gm5779	Unmarked	H3K27me3-only	Unmarked	Bivalent	Unmarked	Unmarked	H3K27me3-only	Unmarked	Unmarked	Unmarked
Pde4c	Unmarked	H3K27me3-only	Unmarked	H3K4me3-only	H3K4me3-only	H3K4me3-only	Unmarked	Unmarked	Unmarked	H3K4me3-only
Dlc1	H3K4me3-only	H3K4me3-only	H3K4me3-only	Bivalent	Bivalent	Bivalent	H3K4me3-only	H3K4me3-only	H3K4me3-only	Bivalent
Ash2l	H3K4me3-only	H3K4me3-only	H3K4me3-only	H3K4me3-only	H3K4me3-only	H3K4me3-only	Bivalent	H3K4me3-only	H3K4me3-only	H3K4me3-only
Flad1	H3K4me3-only	H3K4me3-only	H3K4me3-only	H3K4me3-only	H3K4me3-only	H3K4me3-only	H3K4me3-only	H3K4me3-only	H3K4me3-only	H3K4me3-only
Mettl21c	Unmarked	Unmarked	Unmarked	Unmarked	Unmarked	Unmarked	Unmarked	Unmarked	Unmarked	Unmarked
Grpr	Unmarked	Unmarked	Unmarked	H3K27me3-only	H3K27me3-only	H3K27me3-only	H3K27me3-only	H3K27me3-only	H3K27me3-only	Unmarked
Gpr143	Unmarked	H3K27me3-only	H3K27me3-only	Bivalent	H3K4me3-only	H3K4me3-only	Unmarked	Unmarked	H3K4me3-only	H3K4me3-only
Gab3	H3K4me3-only	H3K4me3-only	Unmarked	H3K4me3-only	H3K4me3-only	H3K4me3-only	H3K4me3-only	H3K4me3-only	H3K4me3-only	H3K4me3-only
G630055G22Rik	Unmarked	Unmarked	Unmarked	Unmarked	Unmarked	Unmarked	Unmarked	Unmarked	Unmarked	Unmarked
Nrxn1	Unmarked	H3K27me3-only	Unmarked	H3K27me3-only	Bivalent	Bivalent	H3K27me3-only	Unmarked	Unmarked	H3K27me3-only
Olfr123	Unmarked	Unmarked	Unmarked	Unmarked	H3K27me3-only	Unmarked	Unmarked	Unmarked	Unmarked	Unmarked
Atp6v1c2	Bivalent	Bivalent	H3K27me3-only	Bivalent	H3K4me3-only	H3K4me3-only	H3K4me3-only	H3K4me3-only	H3K4me3-only	H3K4me3-only
Hormad2	Unmarked	Unmarked	Unmarked	H3K4me3-only	H3K4me3-only	H3K4me3-only	H3K4me3-only	H3K4me3-only	H3K4me3-only	H3K4me3-only
Sumo3	H3K4me3-only	Bivalent	Unmarked	Bivalent	Bivalent	H3K4me3-only	H3K4me3-only	Bivalent	H3K4me3-only	H3K4me3-only
Ros1	Unmarked	Unmarked	Unmarked	Unmarked	Unmarked	H3K27me3-only	Unmarked	Unmarked	Unmarked	Unmarked
Nck1	H3K4me3-only	H3K4me3-only	Unmarked	Bivalent	H3K4me3-only	H3K4me3-only	H3K4me3-only	H3K4me3-only	H3K4me3-only	H3K4me3-only
Syt9	H3K4me3-only	Bivalent	H3K27me3-only	Bivalent	Bivalent	Bivalent	Bivalent	Bivalent	H3K4me3-only	Bivalent
Rps19	H3K4me3-only	H3K4me3-only	Unmarked	Bivalent	H3K4me3-only	H3K4me3-only	Bivalent	H3K4me3-only	H3K4me3-only	H3K4me3-only
4930524B17Rik	Unmarked	Unmarked	Unmarked	Unmarked	Unmarked	Unmarked	Unmarked	Unmarked	Unmarked	Unmarked
Nsmaf	H3K4me3-only	H3K4me3-only	Unmarked	Bivalent	H3K4me3-only	H3K4me3-only	H3K4me3-only	H3K4me3-only	H3K4me3-only	H3K4me3-only
Olfr1281	Unmarked	Unmarked	Unmarked	Unmarked	Unmarked	Unmarked	Unmarked	Unmarked	Unmarked	Unmarked
Gm13546	Unmarked	Unmarked	Unmarked	Unmarked	Unmarked	Unmarked	Unmarked	Unmarked	Unmarked	Unmarked
Cramp1l	H3K4me3-only	H3K4me3-only	Unmarked	Bivalent	H3K4me3-only	H3K4me3-only	Bivalent	H3K4me3-only	H3K4me3-only	H3K4me3-only
1700096J18Rik	Unmarked	Unmarked	Unmarked	H3K4me3-only	Unmarked	Unmarked	Unmarked	H3K4me3-only	H3K4me3-only	H3K4me3-only
Mir3966	Unmarked	Unmarked	Unmarked	Unmarked	Unmarked	Unmarked	Unmarked	Unmarked	Unmarked	Unmarked
Gm16793	H3K4me3-only	Bivalent	Unmarked	Bivalent	H3K4me3-only	H3K4me3-only	H3K4me3-only	H3K4me3-only	H3K4me3-only	H3K4me3-only
Vmn1r42	Unmarked	Unmarked	Unmarked	Unmarked	Unmarked	Unmarked	Unmarked	Unmarked	Unmarked	Unmarked
C130060K24Rik	H3K4me3-only	H3K4me3-only	Unmarked	H3K4me3-only	H3K4me3-only	H3K4me3-only	H3K4me3-only	H3K4me3-only	H3K4me3-only	H3K4me3-only
Lincred1	Unmarked	Unmarked	Unmarked	Unmarked	Unmarked	Unmarked	Unmarked	Unmarked	Unmarked	Unmarked
Stk39	H3K4me3-only	H3K4me3-only	Unmarked	Bivalent	H3K4me3-only	H3K4me3-only	H3K4me3-only	H3K4me3-only	H3K4me3-only	H3K4me3-only
Rnf224	Unmarked	H3K27me3-only	H3K27me3-only	H3K4me3-only	Unmarked	Unmarked	Unmarked	H3K4me3-only	H3K4me3-only	Unmarked
Txndc9	H3K4me3-only	H3K4me3-only	Unmarked	H3K4me3-only	H3K4me3-only	H3K4me3-only	Bivalent	H3K4me3-only	H3K4me3-only	H3K4me3-only
Zc3h12b	H3K4me3-only	H3K4me3-only	Unmarked	Bivalent	H3K4me3-only	H3K4me3-only	H3K4me3-only	H3K4me3-only	H3K4me3-only	H3K4me3-only
Fgf13	H3K4me3-only	Bivalent	Unmarked	Bivalent	H3K4me3-only	H3K4me3-only	Bivalent	H3K4me3-only	H3K4me3-only	H3K4me3-only
Fam178a	H3K4me3-only	H3K4me3-only	H3K4me3-only	Bivalent	H3K4me3-only	H3K4me3-only	H3K4me3-only	H3K4me3-only	H3K4me3-only	H3K4me3-only
Sox21	Bivalent	Bivalent	H3K27me3-only	Bivalent	Bivalent	Bivalent	Bivalent	H3K4me3-only	H3K4me3-only	H3K27me3-only
Lrrn3	H3K4me3-only	Bivalent	Unmarked	H3K4me3-only	Unmarked	Unmarked	H3K27me3-only	Unmarked	Unmarked	Unmarked
Gamt	H3K4me3-only	H3K4me3-only	Unmarked	H3K4me3-only	H3K4me3-only	H3K4me3-only	H3K4me3-only	H3K4me3-only	H3K4me3-only	H3K4me3-only
Mpzl2	H3K4me3-only	Bivalent	H3K27me3-only	Bivalent	Bivalent	Bivalent	Bivalent	H3K4me3-only	H3K4me3-only	H3K4me3-only
Vstm5	H3K4me3-only	H3K4me3-only	Unmarked	H3K4me3-only	H3K4me3-only	H3K4me3-only	H3K4me3-only	H3K4me3-only	H3K4me3-only	H3K4me3-only
Zfp964	H3K4me3-only	H3K4me3-only	H3K4me3-only	H3K4me3-only	H3K4me3-only	H3K4me3-only	H3K4me3-only	H3K4me3-only	H3K4me3-only	H3K4me3-only
Tmem192	H3K4me3-only	H3K4me3-only	Unmarked	H3K4me3-only	H3K4me3-only	H3K4me3-only	H3K4me3-only	H3K4me3-only	H3K4me3-only	H3K4me3-only
Shcbp1	H3K4me3-only	H3K4me3-only	Unmarked	H3K4me3-only	H3K4me3-only	H3K4me3-only	H3K4me3-only	H3K4me3-only	H3K4me3-only	H3K4me3-only
Trim34b	Unmarked	Unmarked	Unmarked	Unmarked	Unmarked	H3K27me3-only	Unmarked	Unmarked	Unmarked	Unmarked
Foxo4	H3K4me3-only	Bivalent	Unmarked	Bivalent	H3K4me3-only	H3K4me3-only	Bivalent	H3K4me3-only	H3K4me3-only	H3K4me3-only
Mageb4	Unmarked	Unmarked	Unmarked	Unmarked	Unmarked	Unmarked	Unmarked	Unmarked	Unmarked	Unmarked
Apol10a	Unmarked	H3K27me3-only	H3K27me3-only	H3K27me3-only	H3K27me3-only	H3K27me3-only	H3K27me3-only	Unmarked	Unmarked	H3K27me3-only
Sncb	Unmarked	H3K27me3-only	H3K27me3-only	Bivalent	Bivalent	Bivalent	Bivalent	H3K4me3-only	H3K4me3-only	Bivalent
Lyrm4	H3K4me3-only	H3K4me3-only	Unmarked	H3K4me3-only	H3K4me3-only	H3K4me3-only	H3K4me3-only	H3K4me3-only	H3K4me3-only	H3K4me3-only
Abhd12b	Unmarked	Unmarked	Unmarked	Unmarked	Unmarked	Unmarked	Unmarked	Unmarked	Unmarked	Unmarked
Hap1	H3K4me3-only	H3K4me3-only	Unmarked	H3K4me3-only	H3K4me3-only	H3K4me3-only	H3K4me3-only	H3K4me3-only	H3K4me3-only	H3K4me3-only
Olfr809	Unmarked	Unmarked	Unmarked	Unmarked	Unmarked	Unmarked	Unmarked	H3K27me3-only	Unmarked	Unmarked
Lrrc36	Unmarked	Bivalent	Unmarked	H3K4me3-only	H3K4me3-only	H3K4me3-only	Unmarked	H3K4me3-only	H3K4me3-only	H3K4me3-only
Vmn1r93	Unmarked	Unmarked	Unmarked	Unmarked	Unmarked	Unmarked	Unmarked	Unmarked	Unmarked	Unmarked
Srp72	H3K4me3-only	H3K4me3-only	Unmarked	H3K4me3-only	H3K4me3-only	H3K4me3-only	Bivalent	H3K4me3-only	H3K4me3-only	H3K4me3-only
Speer4e	Unmarked	Unmarked	H3K27me3-only	Unmarked	Unmarked	Unmarked	Unmarked	Unmarked	Unmarked	Unmarked
Dnajc6	Bivalent	Bivalent	H3K27me3-only	Bivalent	Bivalent	Bivalent	H3K4me3-only	H3K4me3-only	H3K4me3-only	Bivalent
1700021F07Rik	Unmarked	H3K27me3-only	Unmarked	H3K27me3-only	Unmarked	H3K27me3-only	Unmarked	Unmarked	Unmarked	Unmarked
Tnni1	Unmarked	Unmarked	Unmarked	Unmarked	Unmarked	Unmarked	Unmarked	Unmarked	Unmarked	Unmarked
Olfr1502	Unmarked	Unmarked	Unmarked	Unmarked	Unmarked	Unmarked	Unmarked	Unmarked	Unmarked	Unmarked
Psmb9	H3K4me3-only	H3K4me3-only	Unmarked	H3K4me3-only	H3K4me3-only	H3K4me3-only	H3K4me3-only	H3K4me3-only	H3K4me3-only	H3K4me3-only
Prr18	Unmarked	Bivalent	H3K27me3-only	Bivalent	H3K4me3-only	H3K4me3-only	H3K4me3-only	H3K4me3-only	H3K4me3-only	H3K4me3-only
Tmed9	H3K4me3-only	H3K4me3-only	Unmarked	H3K4me3-only	H3K4me3-only	H3K4me3-only	H3K4me3-only	H3K4me3-only	H3K4me3-only	H3K4me3-only
Utp20	H3K4me3-only	H3K4me3-only	Unmarked	H3K4me3-only	H3K4me3-only	H3K4me3-only	Bivalent	H3K4me3-only	H3K4me3-only	H3K4me3-only
Tex264	H3K4me3-only	H3K4me3-only	Unmarked	Bivalent	H3K4me3-only	H3K4me3-only	H3K4me3-only	H3K4me3-only	H3K4me3-only	H3K4me3-only
Dynlrb2	H3K4me3-only	H3K4me3-only	Unmarked	H3K4me3-only	H3K4me3-only	H3K4me3-only	Unmarked	Unmarked	H3K4me3-only	H3K4me3-only
Xab2	H3K4me3-only	H3K4me3-only	Unmarked	H3K4me3-only	H3K4me3-only	H3K4me3-only	H3K4me3-only	H3K4me3-only	H3K4me3-only	H3K4me3-only
Vmn2r48	Unmarked	Unmarked	Unmarked	Unmarked	Unmarked	Unmarked	Unmarked	Unmarked	Unmarked	Unmarked
E2f2	H3K4me3-only	H3K4me3-only	H3K4me3-only	Bivalent	H3K4me3-only	H3K4me3-only	H3K4me3-only	H3K4me3-only	H3K4me3-only	H3K4me3-only
Toe1	H3K4me3-only	H3K4me3-only	Unmarked	H3K4me3-only	H3K4me3-only	H3K4me3-only	H3K4me3-only	H3K4me3-only	H3K4me3-only	H3K4me3-only
Mmp16	H3K4me3-only	H3K4me3-only	Unmarked	Bivalent	H3K4me3-only	H3K4me3-only	H3K4me3-only	H3K4me3-only	H3K4me3-only	H3K4me3-only
Lce6a	Unmarked	Unmarked	H3K27me3-only	Unmarked	Unmarked	H3K27me3-only	Unmarked	Unmarked	Unmarked	H3K27me3-only
Ctxn2	H3K4me3-only	H3K4me3-only	Unmarked	H3K4me3-only	H3K4me3-only	H3K4me3-only	H3K4me3-only	H3K4me3-only	H3K4me3-only	H3K4me3-only
Rnpep	H3K4me3-only	H3K4me3-only	Unmarked	Bivalent	H3K4me3-only	H3K4me3-only	Bivalent	H3K4me3-only	H3K4me3-only	H3K4me3-only
Krtap19-3	Unmarked	Unmarked	Unmarked	Unmarked	Unmarked	H3K27me3-only	H3K27me3-only	Unmarked	Unmarked	Unmarked
Mir411	Unmarked	Unmarked	Unmarked	Unmarked	Unmarked	Unmarked	Unmarked	Unmarked	Unmarked	Unmarked
Tmem229b	H3K4me3-only	H3K4me3-only	Unmarked	Bivalent	H3K4me3-only	H3K4me3-only	Bivalent	H3K4me3-only	H3K4me3-only	H3K4me3-only
Mir6244	Unmarked	Unmarked	Unmarked	H3K4me3-only	H3K4me3-only	Unmarked	H3K4me3-only	H3K4me3-only	H3K4me3-only	H3K4me3-only
1600010M07Rik	Unmarked	Unmarked	Unmarked	H3K4me3-only	H3K4me3-only	H3K4me3-only	H3K4me3-only	H3K4me3-only	H3K4me3-only	H3K4me3-only
Olfr678	Unmarked	Unmarked	Unmarked	Unmarked	Unmarked	Unmarked	Unmarked	Unmarked	Unmarked	Unmarked
Olfr560	Unmarked	H3K27me3-only	Unmarked	H3K27me3-only	H3K27me3-only	H3K27me3-only	H3K27me3-only	Unmarked	Unmarked	H3K27me3-only
Fam159a	H3K4me3-only	H3K4me3-only	Unmarked	Bivalent	H3K4me3-only	H3K4me3-only	H3K4me3-only	H3K4me3-only	H3K4me3-only	H3K4me3-only
Atp5c1	H3K4me3-only	H3K4me3-only	H3K4me3-only	H3K4me3-only	H3K4me3-only	H3K4me3-only	H3K4me3-only	H3K4me3-only	H3K4me3-only	H3K4me3-only
Capn2	H3K4me3-only	H3K4me3-only	H3K4me3-only	H3K4me3-only	H3K4me3-only	H3K4me3-only	H3K4me3-only	H3K4me3-only	H3K4me3-only	H3K4me3-only
Rgn	H3K4me3-only	H3K4me3-only	Unmarked	H3K4me3-only	H3K4me3-only	H3K4me3-only	H3K4me3-only	H3K4me3-only	H3K4me3-only	H3K4me3-only
Mir3080	Unmarked	H3K27me3-only	H3K27me3-only	Bivalent	H3K4me3-only	H3K4me3-only	Unmarked	Unmarked	H3K4me3-only	Unmarked
4930527F14Rik	Unmarked	Unmarked	Unmarked	H3K4me3-only	H3K4me3-only	Unmarked	Unmarked	Unmarked	Unmarked	H3K4me3-only
Mrps23	Bivalent	H3K4me3-only	Unmarked	H3K4me3-only	H3K4me3-only	H3K4me3-only	H3K4me3-only	H3K4me3-only	H3K4me3-only	H3K4me3-only
Col7a1	Unmarked	Bivalent	H3K27me3-only	H3K27me3-only	Unmarked	Unmarked	Unmarked	H3K4me3-only	Unmarked	Unmarked
n-R5s136	H3K27me3-only	H3K27me3-only	H3K27me3-only	H3K27me3-only	H3K27me3-only	H3K27me3-only	Bivalent	Unmarked	H3K27me3-only	H3K27me3-only
Cnot7	H3K4me3-only	H3K4me3-only	Unmarked	Bivalent	H3K4me3-only	H3K4me3-only	Bivalent	H3K4me3-only	H3K4me3-only	H3K4me3-only
Vmn1r122	Unmarked	Unmarked	Unmarked	Unmarked	Unmarked	Unmarked	Unmarked	Unmarked	Unmarked	Unmarked
Gm8787	Unmarked	Unmarked	Unmarked	Unmarked	Unmarked	Unmarked	Unmarked	Unmarked	Unmarked	Unmarked
Olfr1323	Unmarked	Unmarked	Unmarked	Unmarked	Unmarked	H3K27me3-only	H3K27me3-only	Unmarked	Unmarked	Unmarked
Slc4a7	H3K4me3-only	H3K4me3-only	Unmarked	Bivalent	H3K4me3-only	H3K4me3-only	H3K4me3-only	H3K4me3-only	H3K4me3-only	H3K4me3-only
Zfp874a	H3K4me3-only	H3K4me3-only	Unmarked	H3K4me3-only	H3K4me3-only	H3K4me3-only	H3K4me3-only	H3K4me3-only	H3K4me3-only	H3K4me3-only
Gm11729	H3K27me3-only	H3K27me3-only	H3K27me3-only	Bivalent	Bivalent	H3K27me3-only	Unmarked	Unmarked	H3K4me3-only	Bivalent
Mir3061	Unmarked	Unmarked	Unmarked	H3K4me3-only	Unmarked	Unmarked	Unmarked	Unmarked	Unmarked	H3K4me3-only
Mbd3l2	Unmarked	H3K4me3-only	Unmarked	H3K4me3-only	H3K4me3-only	Unmarked	Unmarked	H3K4me3-only	H3K4me3-only	H3K4me3-only
Vmn1r107	Unmarked	Unmarked	Unmarked	Unmarked	Unmarked	Unmarked	Unmarked	Unmarked	Unmarked	Unmarked
Oas1b	H3K4me3-only	H3K4me3-only	Unmarked	H3K4me3-only	H3K4me3-only	Unmarked	Unmarked	Unmarked	Unmarked	H3K4me3-only
Gm6297	H3K4me3-only	H3K4me3-only	Unmarked	Bivalent	H3K4me3-only	H3K4me3-only	Bivalent	H3K4me3-only	H3K4me3-only	H3K4me3-only
Gpr25	H3K4me3-only	Bivalent	H3K27me3-only	Bivalent	H3K4me3-only	Bivalent	Bivalent	H3K4me3-only	H3K4me3-only	H3K4me3-only
Csf2ra	H3K4me3-only	H3K4me3-only	Unmarked	Bivalent	H3K4me3-only	H3K4me3-only	Bivalent	H3K4me3-only	H3K4me3-only	H3K4me3-only
Prl3c1	Unmarked	Unmarked	Unmarked	Unmarked	Unmarked	Unmarked	Unmarked	Unmarked	Unmarked	Unmarked
Serpina3j	H3K27me3-only	H3K27me3-only	Unmarked	H3K27me3-only	H3K27me3-only	H3K27me3-only	H3K27me3-only	Unmarked	Unmarked	Unmarked
Spink8	Unmarked	H3K27me3-only	H3K27me3-only	H3K27me3-only	H3K27me3-only	H3K27me3-only	H3K27me3-only	Unmarked	Unmarked	H3K27me3-only
Ptpn9	H3K4me3-only	H3K4me3-only	Unmarked	Bivalent	H3K4me3-only	H3K4me3-only	H3K4me3-only	H3K4me3-only	H3K4me3-only	H3K4me3-only
Gm4070	Unmarked	Unmarked	Unmarked	Unmarked	Unmarked	Unmarked	Unmarked	Unmarked	Unmarked	Unmarked
Fbxo46	H3K4me3-only	Bivalent	H3K4me3-only	H3K4me3-only	H3K4me3-only	H3K4me3-only	H3K4me3-only	H3K4me3-only	H3K4me3-only	H3K4me3-only
4930431F12Rik	Unmarked	Unmarked	Unmarked	Unmarked	Unmarked	Unmarked	H3K27me3-only	Unmarked	Unmarked	Unmarked
Eno1	H3K4me3-only	H3K4me3-only	H3K4me3-only	H3K4me3-only	H3K4me3-only	H3K4me3-only	H3K4me3-only	H3K4me3-only	H3K4me3-only	H3K4me3-only
Tmem222	H3K4me3-only	H3K4me3-only	Unmarked	H3K4me3-only	H3K4me3-only	H3K4me3-only	H3K4me3-only	H3K4me3-only	H3K4me3-only	H3K4me3-only
Mpdz	H3K4me3-only	Bivalent	H3K27me3-only	Bivalent	Bivalent	Bivalent	Bivalent	H3K4me3-only	H3K4me3-only	H3K4me3-only
Prelp	Unmarked	H3K27me3-only	Unmarked	H3K4me3-only	Unmarked	Unmarked	Unmarked	Unmarked	Unmarked	Unmarked
Cldn34c1	H3K4me3-only	H3K4me3-only	Unmarked	H3K4me3-only	H3K4me3-only	H3K4me3-only	H3K4me3-only	H3K4me3-only	H3K4me3-only	H3K4me3-only
Ms4a4c	Unmarked	Unmarked	Unmarked	Unmarked	Unmarked	H3K27me3-only	H3K27me3-only	Unmarked	Unmarked	H3K27me3-only
Ndufs8	H3K4me3-only	H3K4me3-only	Unmarked	H3K4me3-only	H3K4me3-only	H3K4me3-only	H3K4me3-only	H3K4me3-only	H3K4me3-only	H3K4me3-only
Megf10	Bivalent	H3K4me3-only	Unmarked	H3K4me3-only	H3K4me3-only	H3K4me3-only	H3K4me3-only	Unmarked	Unmarked	H3K4me3-only
Rprd1a	H3K4me3-only	H3K4me3-only	H3K4me3-only	Bivalent	H3K4me3-only	H3K4me3-only	Bivalent	H3K4me3-only	H3K4me3-only	H3K4me3-only
Slc22a7	Unmarked	Unmarked	Unmarked	Bivalent	H3K4me3-only	H3K4me3-only	H3K4me3-only	Unmarked	H3K4me3-only	H3K4me3-only
Gsdmcl2	Unmarked	Unmarked	Unmarked	Bivalent	H3K27me3-only	H3K27me3-only	H3K27me3-only	Unmarked	Unmarked	H3K27me3-only
9130019O22Rik	H3K4me3-only	H3K4me3-only	Unmarked	H3K4me3-only	H3K4me3-only	H3K4me3-only	H3K4me3-only	H3K4me3-only	H3K4me3-only	H3K4me3-only
Mettl20	H3K4me3-only	H3K4me3-only	Unmarked	H3K4me3-only	H3K4me3-only	H3K4me3-only	H3K4me3-only	H3K4me3-only	H3K4me3-only	H3K4me3-only
Brat1	H3K4me3-only	H3K4me3-only	Unmarked	H3K4me3-only	H3K4me3-only	H3K4me3-only	H3K4me3-only	H3K4me3-only	H3K4me3-only	H3K4me3-only
Whsc1	Unmarked	Unmarked	Unmarked	Unmarked	Unmarked	Unmarked	Unmarked	Unmarked	Unmarked	Unmarked
Txndc12	H3K4me3-only	H3K4me3-only	H3K4me3-only	H3K4me3-only	H3K4me3-only	H3K4me3-only	Bivalent	H3K4me3-only	H3K4me3-only	H3K4me3-only
Gm4349	H3K4me3-only	H3K4me3-only	Unmarked	H3K4me3-only	H3K4me3-only	H3K4me3-only	Bivalent	H3K4me3-only	H3K4me3-only	H3K4me3-only
Snx16	H3K4me3-only	H3K4me3-only	Bivalent	Bivalent	H3K4me3-only	H3K4me3-only	Bivalent	H3K4me3-only	H3K4me3-only	H3K4me3-only
Rbm12	Bivalent	H3K4me3-only	Unmarked	Bivalent	H3K4me3-only	H3K4me3-only	Bivalent	H3K4me3-only	H3K4me3-only	H3K4me3-only
Syt13	Unmarked	Bivalent	H3K27me3-only	Bivalent	Bivalent	Bivalent	H3K27me3-only	Unmarked	Unmarked	Unmarked
Prss29	H3K27me3-only	H3K27me3-only	H3K27me3-only	H3K27me3-only	H3K27me3-only	H3K27me3-only	H3K27me3-only	Unmarked	Unmarked	H3K27me3-only
Ajuba	H3K4me3-only	Bivalent	Unmarked	Bivalent	H3K4me3-only	H3K4me3-only	H3K4me3-only	H3K4me3-only	H3K4me3-only	H3K4me3-only
Coch	H3K4me3-only	Bivalent	H3K27me3-only	Bivalent	H3K4me3-only	H3K4me3-only	H3K4me3-only	H3K4me3-only	H3K4me3-only	H3K4me3-only
Fam20a	H3K4me3-only	Bivalent	Unmarked	H3K4me3-only	H3K4me3-only	H3K4me3-only	H3K4me3-only	H3K4me3-only	H3K4me3-only	H3K4me3-only
Shroom1	H3K4me3-only	H3K4me3-only	Unmarked	H3K4me3-only	H3K4me3-only	H3K4me3-only	H3K4me3-only	H3K4me3-only	H3K4me3-only	H3K4me3-only
Nkain2	H3K4me3-only	H3K4me3-only	Unmarked	Bivalent	H3K4me3-only	H3K4me3-only	H3K4me3-only	H3K4me3-only	H3K4me3-only	H3K4me3-only
Sntb2	H3K4me3-only	Bivalent	Unmarked	Bivalent	H3K4me3-only	H3K4me3-only	H3K4me3-only	H3K4me3-only	H3K4me3-only	H3K4me3-only
Vmn1r72	Unmarked	Unmarked	Unmarked	Unmarked	Unmarked	Unmarked	Unmarked	Unmarked	Unmarked	Unmarked
Cyp4x1os	Unmarked	H3K27me3-only	H3K27me3-only	Bivalent	Bivalent	H3K27me3-only	H3K27me3-only	Unmarked	Unmarked	Unmarked
Msmp	Unmarked	Unmarked	Unmarked	H3K4me3-only	Unmarked	Unmarked	Unmarked	Unmarked	Unmarked	Unmarked
Olfr1045	Unmarked	Unmarked	Unmarked	Unmarked	Unmarked	Unmarked	Unmarked	Unmarked	Unmarked	Unmarked
4930426L09Rik	H3K4me3-only	H3K4me3-only	Unmarked	Bivalent	H3K4me3-only	H3K4me3-only	H3K4me3-only	H3K4me3-only	H3K4me3-only	H3K4me3-only
Popdc2	Unmarked	Unmarked	Unmarked	H3K4me3-only	H3K4me3-only	Unmarked	Unmarked	H3K4me3-only	H3K4me3-only	H3K4me3-only
Gm10375	Unmarked	H3K27me3-only	H3K27me3-only	H3K27me3-only	H3K27me3-only	H3K27me3-only	H3K27me3-only	Unmarked	Unmarked	H3K27me3-only
Ppp2r3c	H3K4me3-only	H3K4me3-only	Unmarked	H3K4me3-only	H3K4me3-only	H3K4me3-only	H3K4me3-only	H3K4me3-only	H3K4me3-only	H3K4me3-only
Dpep3	Unmarked	Unmarked	Unmarked	H3K4me3-only	H3K4me3-only	H3K4me3-only	Unmarked	Unmarked	H3K4me3-only	H3K4me3-only
Tigd2	H3K4me3-only	H3K4me3-only	Unmarked	H3K4me3-only	H3K4me3-only	H3K4me3-only	H3K4me3-only	H3K4me3-only	H3K4me3-only	H3K4me3-only
Gnb1	H3K4me3-only	H3K4me3-only	H3K4me3-only	Bivalent	H3K4me3-only	H3K4me3-only	H3K4me3-only	H3K4me3-only	H3K4me3-only	H3K4me3-only
Foxj3	H3K4me3-only	H3K4me3-only	Unmarked	Bivalent	H3K4me3-only	H3K4me3-only	Bivalent	H3K4me3-only	H3K4me3-only	H3K4me3-only
Gins1	H3K4me3-only	Bivalent	Unmarked	H3K4me3-only	H3K4me3-only	H3K4me3-only	H3K4me3-only	H3K4me3-only	H3K4me3-only	H3K4me3-only
Tmem87b	H3K4me3-only	H3K4me3-only	Unmarked	H3K4me3-only	H3K4me3-only	H3K4me3-only	H3K4me3-only	H3K4me3-only	H3K4me3-only	H3K4me3-only
Cdx4	Unmarked	H3K27me3-only	H3K27me3-only	H3K27me3-only	Bivalent	Bivalent	H3K27me3-only	H3K27me3-only	H3K27me3-only	H3K27me3-only
Rpgr	H3K4me3-only	H3K4me3-only	Unmarked	Unmarked	H3K4me3-only	H3K4me3-only	H3K4me3-only	H3K4me3-only	H3K4me3-only	H3K4me3-only
Tulp4	H3K4me3-only	H3K4me3-only	Unmarked	Bivalent	H3K4me3-only	H3K4me3-only	H3K4me3-only	H3K4me3-only	H3K4me3-only	H3K4me3-only
Methig1	Unmarked	Unmarked	Unmarked	Unmarked	Unmarked	Unmarked	Unmarked	H3K4me3-only	H3K4me3-only	H3K4me3-only
St13	H3K4me3-only	H3K4me3-only	H3K4me3-only	H3K4me3-only	H3K4me3-only	H3K4me3-only	H3K4me3-only	H3K4me3-only	H3K4me3-only	H3K4me3-only
Sipa1l1	H3K4me3-only	H3K4me3-only	H3K4me3-only	Bivalent	H3K4me3-only	H3K4me3-only	H3K4me3-only	H3K4me3-only	H3K4me3-only	H3K4me3-only
Ksr1	H3K4me3-only	H3K4me3-only	H3K4me3-only	H3K4me3-only	H3K4me3-only	H3K4me3-only	H3K4me3-only	H3K4me3-only	H3K4me3-only	H3K4me3-only
Calml4	Unmarked	Unmarked	Unmarked	H3K4me3-only	Unmarked	Unmarked	Unmarked	Unmarked	H3K4me3-only	Unmarked
Mmp27	Unmarked	Unmarked	Unmarked	Unmarked	Unmarked	Unmarked	H3K27me3-only	Unmarked	Unmarked	Unmarked
Stard5	H3K4me3-only	H3K4me3-only	Unmarked	H3K4me3-only	H3K4me3-only	H3K4me3-only	H3K4me3-only	H3K4me3-only	H3K4me3-only	H3K4me3-only
Atf7ip	H3K4me3-only	H3K4me3-only	Unmarked	H3K4me3-only	H3K4me3-only	H3K4me3-only	H3K4me3-only	H3K4me3-only	H3K4me3-only	H3K4me3-only
Mir29b-1	Unmarked	Unmarked	Unmarked	H3K4me3-only	H3K4me3-only	Unmarked	Unmarked	Unmarked	H3K4me3-only	H3K4me3-only
Tnfsf8	Unmarked	Unmarked	Unmarked	Unmarked	Unmarked	H3K27me3-only	H3K27me3-only	Unmarked	Unmarked	Unmarked
Wdfy1	H3K4me3-only	H3K4me3-only	Unmarked	H3K4me3-only	H3K4me3-only	H3K4me3-only	H3K4me3-only	H3K4me3-only	H3K4me3-only	H3K4me3-only
Paxbp1	H3K4me3-only	H3K4me3-only	H3K4me3-only	H3K4me3-only	H3K4me3-only	H3K4me3-only	Bivalent	H3K4me3-only	H3K4me3-only	H3K4me3-only
Ranbp1	H3K4me3-only	H3K4me3-only	H3K4me3-only	Bivalent	H3K4me3-only	H3K4me3-only	Bivalent	H3K4me3-only	H3K4me3-only	H3K4me3-only
Nynrin	H3K4me3-only	H3K4me3-only	Unmarked	H3K4me3-only	H3K4me3-only	H3K4me3-only	H3K4me3-only	H3K4me3-only	H3K4me3-only	H3K4me3-only
Vmn1r189	Unmarked	H3K27me3-only	Unmarked	H3K27me3-only	Unmarked	H3K27me3-only	H3K27me3-only	Unmarked	Unmarked	Unmarked
Gm8709	Unmarked	Unmarked	Unmarked	Unmarked	Unmarked	Unmarked	H3K27me3-only	Unmarked	Unmarked	Unmarked
Zfp235	H3K4me3-only	H3K4me3-only	Unmarked	H3K4me3-only	H3K4me3-only	H3K4me3-only	H3K4me3-only	H3K4me3-only	H3K4me3-only	H3K4me3-only
Stx18	H3K4me3-only	H3K4me3-only	Unmarked	H3K4me3-only	H3K4me3-only	H3K4me3-only	H3K4me3-only	H3K4me3-only	H3K4me3-only	H3K4me3-only
Cmpk1	H3K4me3-only	Bivalent	Unmarked	H3K4me3-only	H3K4me3-only	H3K4me3-only	H3K4me3-only	H3K4me3-only	H3K4me3-only	H3K4me3-only
Mir491	Unmarked	Unmarked	Unmarked	Unmarked	Unmarked	Unmarked	Unmarked	Unmarked	Unmarked	Unmarked
Snord17	H3K4me3-only	H3K4me3-only	Unmarked	H3K4me3-only	H3K4me3-only	H3K4me3-only	Bivalent	H3K4me3-only	Bivalent	H3K4me3-only
Mir466f-1	Unmarked	Unmarked	Unmarked	Unmarked	Unmarked	Unmarked	Unmarked	Unmarked	Unmarked	Unmarked
Teddm1a	Unmarked	H3K27me3-only	H3K27me3-only	H3K27me3-only	H3K27me3-only	H3K27me3-only	H3K27me3-only	Unmarked	Unmarked	H3K27me3-only
Il1rapl2	H3K4me3-only	Bivalent	H3K27me3-only	Bivalent	Bivalent	H3K4me3-only	Bivalent	H3K4me3-only	H3K4me3-only	H3K4me3-only
Ier3ip1	H3K4me3-only	H3K4me3-only	Unmarked	H3K4me3-only	H3K4me3-only	H3K4me3-only	H3K4me3-only	H3K4me3-only	H3K4me3-only	H3K4me3-only
Fshr	H3K4me3-only	H3K4me3-only	Unmarked	H3K4me3-only	H3K4me3-only	H3K4me3-only	Unmarked	Unmarked	Unmarked	H3K4me3-only
Kcnrg	Unmarked	Unmarked	Unmarked	H3K4me3-only	H3K4me3-only	H3K4me3-only	Unmarked	Unmarked	Unmarked	H3K4me3-only
AF357425	Unmarked	Unmarked	Unmarked	Unmarked	H3K27me3-only	Unmarked	Unmarked	Unmarked	Unmarked	Unmarked
Krtap9-3	Unmarked	H3K27me3-only	H3K27me3-only	H3K27me3-only	H3K27me3-only	H3K27me3-only	H3K27me3-only	Unmarked	Unmarked	H3K27me3-only
Sgcd	H3K4me3-only	H3K4me3-only	Unmarked	H3K4me3-only	H3K4me3-only	H3K4me3-only	H3K4me3-only	H3K4me3-only	H3K4me3-only	H3K4me3-only
BC089597	Unmarked	H3K27me3-only	Unmarked	H3K27me3-only	Unmarked	Unmarked	Unmarked	Unmarked	Unmarked	Unmarked
Ahdc1	H3K4me3-only	H3K4me3-only	Unmarked	Bivalent	H3K4me3-only	H3K4me3-only	H3K4me3-only	H3K4me3-only	H3K4me3-only	H3K4me3-only
Kynu	Unmarked	Unmarked	Unmarked	Unmarked	Unmarked	H3K27me3-only	Unmarked	Unmarked	Unmarked	Unmarked
Gm8883	Unmarked	Unmarked	Unmarked	Unmarked	Unmarked	Unmarked	Unmarked	Unmarked	Unmarked	Unmarked
Cnnm2	H3K4me3-only	Bivalent	H3K4me3-only	Bivalent	H3K4me3-only	H3K4me3-only	H3K4me3-only	H3K4me3-only	H3K4me3-only	H3K4me3-only
Cyp2c69	Unmarked	Unmarked	Unmarked	Unmarked	Unmarked	Unmarked	H3K27me3-only	Unmarked	Unmarked	Unmarked
Adck5	H3K4me3-only	H3K4me3-only	Unmarked	H3K4me3-only	H3K4me3-only	H3K4me3-only	H3K4me3-only	H3K4me3-only	H3K4me3-only	H3K4me3-only
Epsti1	Unmarked	Unmarked	Unmarked	Unmarked	H3K4me3-only	Unmarked	Unmarked	Unmarked	Unmarked	H3K4me3-only
Dusp13	H3K4me3-only	H3K4me3-only	Unmarked	H3K4me3-only	H3K4me3-only	H3K4me3-only	H3K4me3-only	H3K4me3-only	H3K4me3-only	H3K4me3-only
Ddx42	H3K4me3-only	H3K4me3-only	Unmarked	Bivalent	H3K4me3-only	H3K4me3-only	H3K4me3-only	H3K4me3-only	H3K4me3-only	H3K4me3-only
Kdm6b	H3K4me3-only	H3K4me3-only	Unmarked	H3K4me3-only	H3K4me3-only	H3K4me3-only	Bivalent	H3K4me3-only	H3K4me3-only	H3K4me3-only
Gm12250	Unmarked	Unmarked	Unmarked	Unmarked	Unmarked	Unmarked	Unmarked	Unmarked	Unmarked	Unmarked
1700026F02Rik	H3K4me3-only	H3K4me3-only	Unmarked	Bivalent	H3K27me3-only	H3K27me3-only	H3K27me3-only	Unmarked	H3K4me3-only	H3K27me3-only
Nod1	H3K4me3-only	H3K4me3-only	Unmarked	H3K4me3-only	H3K4me3-only	H3K4me3-only	H3K4me3-only	H3K4me3-only	H3K4me3-only	H3K4me3-only
Wbscr25	Unmarked	H3K27me3-only	Unmarked	H3K4me3-only	H3K4me3-only	H3K4me3-only	H3K4me3-only	H3K4me3-only	H3K4me3-only	H3K4me3-only
Amtn	Unmarked	Unmarked	Unmarked	Unmarked	Unmarked	Unmarked	Unmarked	Unmarked	Unmarked	Unmarked
Mir7689	Unmarked	H3K27me3-only	Unmarked	H3K27me3-only	H3K27me3-only	H3K27me3-only	H3K27me3-only	Unmarked	Unmarked	H3K27me3-only
Mrps15	H3K4me3-only	H3K4me3-only	Unmarked	H3K4me3-only	H3K4me3-only	H3K4me3-only	H3K4me3-only	H3K4me3-only	H3K4me3-only	H3K4me3-only
Mir3090	Unmarked	H3K27me3-only	H3K27me3-only	H3K27me3-only	H3K27me3-only	H3K27me3-only	H3K27me3-only	Unmarked	Unmarked	H3K27me3-only
Olfr1312	Unmarked	Unmarked	Unmarked	Unmarked	Unmarked	Unmarked	Unmarked	Unmarked	Unmarked	H3K27me3-only
Mpped2	H3K4me3-only	H3K4me3-only	Unmarked	Bivalent	H3K4me3-only	H3K4me3-only	H3K4me3-only	H3K4me3-only	H3K4me3-only	H3K4me3-only
Tagln2	H3K4me3-only	H3K4me3-only	Unmarked	H3K4me3-only	H3K4me3-only	H3K4me3-only	H3K4me3-only	H3K4me3-only	H3K4me3-only	H3K4me3-only
Vmn1r111	Unmarked	Unmarked	Unmarked	Unmarked	Unmarked	Unmarked	Unmarked	Unmarked	Unmarked	Unmarked
Lockd	H3K4me3-only	H3K4me3-only	Unmarked	H3K4me3-only	H3K4me3-only	H3K4me3-only	H3K4me3-only	H3K4me3-only	H3K4me3-only	H3K4me3-only
Smpdl3b	H3K4me3-only	H3K4me3-only	Unmarked	H3K4me3-only	H3K4me3-only	H3K4me3-only	H3K4me3-only	H3K4me3-only	H3K4me3-only	H3K4me3-only
Olfr1335	Unmarked	H3K27me3-only	Unmarked	Unmarked	H3K27me3-only	Unmarked	H3K27me3-only	Unmarked	Unmarked	Unmarked
Mreg	H3K4me3-only	H3K4me3-only	Unmarked	H3K4me3-only	H3K4me3-only	H3K4me3-only	Bivalent	H3K4me3-only	H3K4me3-only	H3K4me3-only
Lima1	H3K4me3-only	H3K4me3-only	H3K4me3-only	H3K4me3-only	H3K4me3-only	H3K4me3-only	H3K4me3-only	H3K4me3-only	H3K4me3-only	H3K4me3-only
Slc6a18	Unmarked	H3K27me3-only	H3K27me3-only	H3K27me3-only	H3K27me3-only	H3K27me3-only	H3K27me3-only	Unmarked	Unmarked	H3K27me3-only
Ftsj3	H3K4me3-only	H3K4me3-only	Unmarked	H3K4me3-only	H3K4me3-only	H3K4me3-only	Bivalent	H3K4me3-only	H3K4me3-only	H3K4me3-only
Stc2	H3K4me3-only	Bivalent	Unmarked	H3K4me3-only	H3K4me3-only	H3K4me3-only	H3K4me3-only	H3K4me3-only	H3K4me3-only	H3K4me3-only
Mir217	Unmarked	Unmarked	Unmarked	Unmarked	H3K27me3-only	Unmarked	Unmarked	Unmarked	Unmarked	Unmarked
Fam212a	H3K4me3-only	H3K4me3-only	Unmarked	H3K4me3-only	H3K4me3-only	H3K4me3-only	H3K4me3-only	H3K4me3-only	H3K4me3-only	H3K4me3-only
Zswim4	H3K4me3-only	H3K4me3-only	Unmarked	H3K4me3-only	H3K4me3-only	H3K4me3-only	H3K4me3-only	H3K4me3-only	H3K4me3-only	H3K4me3-only
Med8	H3K4me3-only	H3K4me3-only	H3K4me3-only	H3K4me3-only	H3K4me3-only	H3K4me3-only	Bivalent	H3K4me3-only	H3K4me3-only	H3K4me3-only
Npr2	H3K4me3-only	H3K4me3-only	Unmarked	Bivalent	H3K4me3-only	H3K4me3-only	H3K4me3-only	H3K4me3-only	H3K4me3-only	H3K4me3-only
Slc7a3	H3K4me3-only	Bivalent	Unmarked	Bivalent	H3K4me3-only	H3K4me3-only	Unmarked	Unmarked	Unmarked	Unmarked
4930471L23Rik	Unmarked	Unmarked	Unmarked	Unmarked	Unmarked	Unmarked	Unmarked	Unmarked	Unmarked	Unmarked
Vmn1r229	Unmarked	Unmarked	Unmarked	Unmarked	Unmarked	Unmarked	Unmarked	Unmarked	Unmarked	Unmarked
Retnlb	Unmarked	Unmarked	Unmarked	Unmarked	Unmarked	Unmarked	Unmarked	Unmarked	Unmarked	Unmarked
Tmbim6	H3K4me3-only	H3K4me3-only	H3K4me3-only	H3K4me3-only	H3K4me3-only	H3K4me3-only	H3K4me3-only	H3K4me3-only	H3K4me3-only	H3K4me3-only
Pus7l	H3K4me3-only	H3K4me3-only	Unmarked	H3K4me3-only	H3K4me3-only	H3K4me3-only	H3K4me3-only	H3K4me3-only	H3K4me3-only	H3K4me3-only
Bhmt2	Unmarked	H3K4me3-only	Unmarked	H3K4me3-only	H3K4me3-only	H3K4me3-only	H3K4me3-only	H3K4me3-only	H3K4me3-only	H3K4me3-only
Sycp2l	H3K4me3-only	H3K4me3-only	Unmarked	H3K4me3-only	H3K4me3-only	H3K4me3-only	H3K4me3-only	Unmarked	H3K4me3-only	H3K4me3-only
Dcakd	H3K4me3-only	H3K4me3-only	Unmarked	H3K4me3-only	H3K4me3-only	H3K4me3-only	H3K4me3-only	H3K4me3-only	H3K4me3-only	H3K4me3-only
Igf1	H3K4me3-only	H3K4me3-only	Unmarked	H3K4me3-only	H3K4me3-only	H3K4me3-only	H3K4me3-only	Unmarked	H3K4me3-only	H3K4me3-only
Yap1	H3K4me3-only	H3K4me3-only	Unmarked	Bivalent	H3K4me3-only	H3K4me3-only	Bivalent	H3K4me3-only	H3K4me3-only	H3K4me3-only
Olfr374	Unmarked	Unmarked	Unmarked	H3K27me3-only	Unmarked	Unmarked	Unmarked	Unmarked	Unmarked	Unmarked
Corin	H3K4me3-only	Bivalent	H3K27me3-only	Bivalent	H3K4me3-only	H3K4me3-only	H3K4me3-only	H3K4me3-only	H3K4me3-only	H3K4me3-only
Tox	Bivalent	Bivalent	H3K27me3-only	Bivalent	Bivalent	Bivalent	Bivalent	H3K4me3-only	Bivalent	Bivalent
4930529C04Rik	Unmarked	Unmarked	Unmarked	Unmarked	Unmarked	Unmarked	Unmarked	Unmarked	Unmarked	Unmarked
Pxmp4	H3K4me3-only	H3K4me3-only	H3K4me3-only	H3K4me3-only	H3K4me3-only	H3K4me3-only	H3K4me3-only	H3K4me3-only	H3K4me3-only	H3K4me3-only
Olfr1016	Unmarked	Unmarked	Unmarked	Unmarked	Unmarked	Unmarked	Unmarked	Unmarked	Unmarked	Unmarked
Fmnl2	H3K4me3-only	H3K4me3-only	Unmarked	Bivalent	H3K4me3-only	H3K4me3-only	Bivalent	H3K4me3-only	Bivalent	H3K4me3-only
Stk19	H3K4me3-only	H3K4me3-only	Unmarked	Bivalent	H3K4me3-only	H3K4me3-only	H3K4me3-only	H3K4me3-only	H3K4me3-only	H3K4me3-only
Gm6712	H3K4me3-only	H3K4me3-only	Unmarked	H3K4me3-only	H3K4me3-only	H3K4me3-only	H3K4me3-only	H3K4me3-only	H3K4me3-only	H3K4me3-only
4932412D23Rik	H3K4me3-only	H3K4me3-only	Unmarked	Bivalent	H3K4me3-only	H3K4me3-only	Bivalent	H3K4me3-only	H3K4me3-only	H3K4me3-only
Cyp2d22	H3K4me3-only	H3K4me3-only	Unmarked	H3K4me3-only	H3K4me3-only	H3K4me3-only	H3K4me3-only	H3K4me3-only	H3K4me3-only	H3K4me3-only
Zcchc9	H3K4me3-only	H3K4me3-only	H3K4me3-only	H3K4me3-only	H3K4me3-only	H3K4me3-only	Bivalent	H3K4me3-only	H3K4me3-only	H3K4me3-only
Sstr2	Bivalent	Bivalent	H3K27me3-only	Bivalent	H3K4me3-only	H3K4me3-only	H3K4me3-only	H3K4me3-only	H3K4me3-only	H3K4me3-only
Mpo	Unmarked	H3K27me3-only	H3K27me3-only	H3K27me3-only	H3K27me3-only	H3K27me3-only	H3K27me3-only	Unmarked	Unmarked	Unmarked
Olfr395	Unmarked	Unmarked	Unmarked	Unmarked	Unmarked	Unmarked	Unmarked	Unmarked	Unmarked	Unmarked
Scn10a	Unmarked	H3K27me3-only	Unmarked	H3K27me3-only	H3K27me3-only	H3K27me3-only	H3K27me3-only	Unmarked	H3K27me3-only	Unmarked
Slc10a6	Unmarked	Unmarked	Unmarked	H3K4me3-only	H3K4me3-only	H3K4me3-only	H3K4me3-only	Unmarked	H3K4me3-only	H3K4me3-only
1700003C15Rik	Unmarked	Unmarked	Unmarked	Unmarked	Unmarked	Unmarked	Unmarked	Unmarked	Unmarked	Unmarked
Gm6639	Unmarked	Unmarked	Unmarked	Unmarked	Unmarked	H3K27me3-only	H3K27me3-only	Unmarked	Unmarked	Unmarked
Tubb1	Unmarked	H3K27me3-only	Unmarked	H3K4me3-only	Unmarked	Unmarked	Unmarked	Unmarked	Unmarked	H3K4me3-only
Olfr1033	H3K4me3-only	H3K4me3-only	Unmarked	H3K4me3-only	H3K4me3-only	H3K4me3-only	Unmarked	H3K4me3-only	Unmarked	H3K4me3-only
Mir466b-7	Unmarked	Unmarked	Unmarked	Unmarked	Unmarked	Unmarked	Unmarked	Unmarked	Unmarked	Unmarked
Rnf2	H3K4me3-only	H3K4me3-only	Unmarked	Bivalent	H3K4me3-only	H3K4me3-only	Bivalent	H3K4me3-only	H3K4me3-only	H3K4me3-only
Lmbrd1	H3K4me3-only	H3K4me3-only	H3K4me3-only	H3K4me3-only	H3K4me3-only	H3K4me3-only	H3K4me3-only	H3K4me3-only	H3K4me3-only	H3K4me3-only
Arfgef1	H3K4me3-only	Bivalent	Unmarked	Bivalent	H3K4me3-only	H3K4me3-only	H3K4me3-only	H3K4me3-only	H3K4me3-only	H3K4me3-only
Mrpl57	H3K4me3-only	H3K4me3-only	Unmarked	H3K4me3-only	H3K4me3-only	H3K4me3-only	H3K4me3-only	H3K4me3-only	H3K4me3-only	H3K4me3-only
Gps1	H3K4me3-only	Bivalent	Unmarked	Bivalent	H3K4me3-only	H3K4me3-only	H3K4me3-only	H3K4me3-only	H3K4me3-only	H3K4me3-only
Gm4922	Unmarked	Unmarked	Unmarked	Unmarked	Unmarked	H3K27me3-only	H3K27me3-only	Unmarked	Unmarked	Unmarked
Olfr545	H3K27me3-only	Unmarked	Unmarked	H3K27me3-only	Unmarked	Unmarked	Unmarked	Unmarked	H3K4me3-only	Unmarked
Apoc4	Unmarked	H3K27me3-only	Unmarked	H3K4me3-only	H3K4me3-only	Unmarked	Unmarked	Unmarked	Unmarked	H3K4me3-only
Lrig1	H3K4me3-only	H3K4me3-only	H3K4me3-only	Bivalent	H3K4me3-only	H3K4me3-only	H3K4me3-only	H3K4me3-only	H3K4me3-only	H3K4me3-only
Gm15401	Unmarked	Unmarked	Unmarked	Unmarked	H3K4me3-only	H3K4me3-only	Unmarked	Unmarked	Unmarked	Unmarked
4933402N22Rik	Unmarked	Unmarked	Unmarked	Unmarked	Unmarked	Unmarked	Unmarked	Unmarked	Unmarked	Unmarked
Mir7020	Unmarked	Unmarked	Unmarked	H3K4me3-only	H3K4me3-only	H3K4me3-only	Unmarked	H3K4me3-only	H3K4me3-only	Unmarked
Gldc	Bivalent	Bivalent	H3K27me3-only	Bivalent	H3K4me3-only	H3K4me3-only	Bivalent	H3K4me3-only	H3K4me3-only	H3K4me3-only
Xaf1	H3K4me3-only	H3K4me3-only	Unmarked	H3K4me3-only	Unmarked	Unmarked	Unmarked	Unmarked	Unmarked	Unmarked
Dkk4	Unmarked	Unmarked	Unmarked	H3K4me3-only	Unmarked	Unmarked	Unmarked	Unmarked	Unmarked	H3K4me3-only
Gpatch1	H3K4me3-only	H3K4me3-only	Unmarked	H3K4me3-only	H3K4me3-only	H3K4me3-only	H3K4me3-only	H3K4me3-only	H3K4me3-only	H3K4me3-only
Hspa4l	H3K4me3-only	H3K4me3-only	Unmarked	Bivalent	H3K4me3-only	H3K4me3-only	H3K4me3-only	H3K4me3-only	H3K4me3-only	H3K4me3-only
Gm9	Unmarked	Unmarked	Unmarked	Unmarked	Unmarked	Unmarked	Unmarked	Unmarked	Unmarked	Unmarked
Klhl24	H3K4me3-only	H3K4me3-only	H3K4me3-only	Bivalent	H3K4me3-only	H3K4me3-only	Bivalent	H3K4me3-only	H3K4me3-only	H3K4me3-only
Phf11c	Unmarked	Unmarked	Unmarked	Unmarked	Unmarked	Unmarked	Unmarked	Unmarked	Unmarked	Unmarked
Vmn1r197	Unmarked	Unmarked	Unmarked	Unmarked	Unmarked	Unmarked	Unmarked	Unmarked	Unmarked	Unmarked
4931403G20Rik	Unmarked	Unmarked	Unmarked	Unmarked	Unmarked	Unmarked	Unmarked	Unmarked	Unmarked	Unmarked
Cyba	H3K4me3-only	H3K4me3-only	Unmarked	H3K4me3-only	H3K4me3-only	H3K4me3-only	H3K4me3-only	H3K4me3-only	H3K4me3-only	H3K4me3-only
5430403N17Rik	Unmarked	H3K27me3-only	H3K27me3-only	H3K27me3-only	H3K27me3-only	H3K27me3-only	H3K27me3-only	Unmarked	Unmarked	H3K27me3-only
4933405O20Rik	Unmarked	Unmarked	Unmarked	Unmarked	H3K27me3-only	H3K27me3-only	H3K27me3-only	Unmarked	Unmarked	Unmarked
BC048671	Unmarked	H3K27me3-only	Unmarked	H3K27me3-only	H3K27me3-only	H3K27me3-only	H3K27me3-only	Unmarked	Unmarked	H3K27me3-only
Atg4c	H3K4me3-only	H3K4me3-only	H3K4me3-only	H3K4me3-only	H3K4me3-only	H3K4me3-only	H3K4me3-only	H3K4me3-only	H3K4me3-only	H3K4me3-only
Smc2	H3K4me3-only	H3K4me3-only	Unmarked	H3K4me3-only	H3K4me3-only	H3K4me3-only	H3K4me3-only	H3K4me3-only	H3K4me3-only	H3K4me3-only
Hnf4a	Unmarked	H3K27me3-only	H3K27me3-only	H3K27me3-only	H3K27me3-only	H3K27me3-only	H3K27me3-only	H3K4me3-only	H3K4me3-only	H3K27me3-only
Gm14634	H3K4me3-only	Bivalent	Unmarked	Bivalent	H3K4me3-only	H3K4me3-only	H3K4me3-only	H3K4me3-only	H3K4me3-only	H3K4me3-only
Rgmb	H3K4me3-only	Bivalent	Bivalent	Bivalent	H3K4me3-only	H3K4me3-only	H3K4me3-only	H3K4me3-only	H3K4me3-only	H3K4me3-only
Arvcf	Bivalent	Bivalent	H3K27me3-only	H3K4me3-only	H3K4me3-only	H3K4me3-only	H3K4me3-only	H3K4me3-only	H3K4me3-only	H3K4me3-only
Pnp	H3K4me3-only	H3K4me3-only	H3K4me3-only	H3K4me3-only	H3K4me3-only	H3K4me3-only	H3K4me3-only	H3K4me3-only	H3K4me3-only	H3K4me3-only
Otx1	Bivalent	Bivalent	H3K27me3-only	Bivalent	Bivalent	Bivalent	Bivalent	Bivalent	Bivalent	H3K4me3-only
Slco1a1	Unmarked	Unmarked	Unmarked	Unmarked	Unmarked	Unmarked	Unmarked	Unmarked	Unmarked	Unmarked
Strip2	H3K4me3-only	H3K4me3-only	Unmarked	Bivalent	H3K4me3-only	H3K4me3-only	H3K4me3-only	H3K4me3-only	H3K4me3-only	H3K4me3-only
Gm8013	Unmarked	Unmarked	Unmarked	H3K4me3-only	H3K4me3-only	H3K4me3-only	Unmarked	Unmarked	Unmarked	H3K4me3-only
Dancr	H3K4me3-only	H3K4me3-only	Unmarked	Bivalent	H3K4me3-only	H3K4me3-only	Bivalent	H3K4me3-only	H3K4me3-only	H3K4me3-only
Zfp72	Unmarked	Unmarked	Unmarked	Unmarked	Unmarked	H3K4me3-only	Unmarked	Unmarked	Unmarked	Unmarked
Olfr1362	Unmarked	H3K27me3-only	Unmarked	H3K27me3-only	H3K27me3-only	H3K27me3-only	H3K27me3-only	Unmarked	Unmarked	H3K27me3-only
Gm15698	H3K27me3-only	H3K27me3-only	H3K27me3-only	Bivalent	Bivalent	H3K4me3-only	H3K4me3-only	H3K4me3-only	Bivalent	Bivalent
Mir142b	Unmarked	H3K27me3-only	Unmarked	Bivalent	Unmarked	Unmarked	Unmarked	Unmarked	Unmarked	H3K4me3-only
Gm12260	Bivalent	Bivalent	H3K27me3-only	Bivalent	H3K4me3-only	H3K4me3-only	H3K4me3-only	H3K4me3-only	H3K4me3-only	H3K4me3-only
Mfsd4b5	Unmarked	Unmarked	Unmarked	Unmarked	Unmarked	Unmarked	Unmarked	Unmarked	Unmarked	Unmarked
Parp6	H3K4me3-only	H3K4me3-only	Unmarked	H3K4me3-only	H3K4me3-only	H3K4me3-only	H3K4me3-only	H3K4me3-only	H3K4me3-only	H3K4me3-only
9530077C05Rik	H3K4me3-only	H3K4me3-only	Unmarked	H3K4me3-only	H3K4me3-only	H3K4me3-only	H3K4me3-only	H3K4me3-only	H3K4me3-only	H3K4me3-only
Gm12718	Unmarked	H3K27me3-only	H3K27me3-only	H3K27me3-only	H3K27me3-only	H3K27me3-only	H3K27me3-only	Unmarked	Unmarked	H3K27me3-only
Nrtn	H3K27me3-only	Bivalent	H3K27me3-only	Bivalent	H3K4me3-only	H3K4me3-only	H3K4me3-only	H3K4me3-only	H3K4me3-only	H3K4me3-only
Slc25a19	H3K4me3-only	H3K4me3-only	Unmarked	H3K4me3-only	H3K4me3-only	H3K4me3-only	H3K4me3-only	H3K4me3-only	H3K4me3-only	H3K4me3-only
Alx1	H3K4me3-only	Bivalent	H3K27me3-only	H3K27me3-only	Bivalent	Bivalent	H3K27me3-only	Bivalent	Bivalent	H3K27me3-only
Pcolce2	Bivalent	Bivalent	Bivalent	Bivalent	H3K4me3-only	Bivalent	Bivalent	H3K4me3-only	H3K4me3-only	H3K4me3-only
Islr2	Bivalent	Bivalent	H3K27me3-only	Bivalent	Bivalent	Bivalent	H3K27me3-only	H3K27me3-only	Bivalent	Bivalent
Cwf19l2	H3K4me3-only	H3K4me3-only	Unmarked	H3K4me3-only	H3K4me3-only	H3K4me3-only	H3K4me3-only	H3K4me3-only	H3K4me3-only	H3K4me3-only
Slco2b1	Unmarked	H3K27me3-only	H3K27me3-only	H3K27me3-only	H3K27me3-only	H3K27me3-only	H3K27me3-only	Unmarked	Unmarked	Unmarked
Nr0b2	Unmarked	H3K4me3-only	Unmarked	H3K4me3-only	H3K4me3-only	H3K4me3-only	Unmarked	Unmarked	H3K4me3-only	H3K4me3-only
Zfp972	Unmarked	Unmarked	Unmarked	H3K4me3-only	H3K4me3-only	Unmarked	Unmarked	H3K4me3-only	H3K4me3-only	Unmarked
Mir669a-12	Unmarked	Unmarked	H3K4me3-only	Unmarked	Unmarked	Unmarked	Unmarked	Unmarked	Unmarked	Unmarked
Spsb3	H3K4me3-only	H3K4me3-only	Unmarked	H3K4me3-only	H3K4me3-only	H3K4me3-only	H3K4me3-only	H3K4me3-only	H3K4me3-only	H3K4me3-only
Mir692-3	Unmarked	H3K27me3-only	H3K27me3-only	Unmarked	H3K4me3-only	H3K4me3-only	Bivalent	H3K4me3-only	H3K4me3-only	H3K27me3-only
Susd6	H3K4me3-only	H3K4me3-only	Unmarked	Bivalent	H3K4me3-only	H3K4me3-only	Bivalent	H3K4me3-only	H3K4me3-only	H3K4me3-only
4930524B15Rik	Bivalent	Unmarked	Unmarked	Bivalent	H3K4me3-only	H3K4me3-only	H3K4me3-only	H3K4me3-only	H3K4me3-only	Unmarked
Plpp5	H3K4me3-only	H3K4me3-only	Unmarked	H3K4me3-only	H3K4me3-only	H3K4me3-only	H3K4me3-only	H3K4me3-only	H3K4me3-only	H3K4me3-only
Ctnnbip1	H3K4me3-only	H3K4me3-only	H3K4me3-only	Bivalent	H3K4me3-only	H3K4me3-only	H3K4me3-only	H3K4me3-only	H3K4me3-only	H3K4me3-only
Eif2b3	H3K4me3-only	H3K4me3-only	Unmarked	H3K4me3-only	H3K4me3-only	H3K4me3-only	Bivalent	H3K4me3-only	H3K4me3-only	H3K4me3-only
Lingo2	H3K4me3-only	Bivalent	H3K27me3-only	Bivalent	Bivalent	Bivalent	H3K27me3-only	H3K4me3-only	Bivalent	H3K27me3-only
Mir876	Unmarked	Unmarked	Unmarked	Unmarked	Unmarked	Unmarked	Unmarked	Unmarked	Unmarked	Unmarked
Ptp4a3	H3K4me3-only	Bivalent	H3K27me3-only	Bivalent	H3K4me3-only	H3K4me3-only	H3K4me3-only	H3K4me3-only	H3K4me3-only	H3K4me3-only
C130050O18Rik	Unmarked	Unmarked	Unmarked	H3K4me3-only	Unmarked	Unmarked	Unmarked	Unmarked	H3K4me3-only	Unmarked
Aacs	H3K4me3-only	H3K4me3-only	Unmarked	Bivalent	H3K4me3-only	H3K4me3-only	Bivalent	H3K4me3-only	H3K4me3-only	H3K4me3-only
Pmepa1	H3K4me3-only	H3K4me3-only	Unmarked	Bivalent	H3K4me3-only	H3K4me3-only	H3K4me3-only	H3K4me3-only	H3K4me3-only	H3K4me3-only
Olfr1002	Unmarked	Unmarked	Unmarked	Unmarked	Unmarked	Unmarked	Unmarked	Unmarked	Unmarked	Unmarked
Cdc123	H3K4me3-only	H3K4me3-only	Unmarked	H3K4me3-only	H3K4me3-only	H3K4me3-only	H3K4me3-only	H3K4me3-only	H3K4me3-only	H3K4me3-only
Gm6890	Unmarked	H3K27me3-only	H3K27me3-only	Unmarked	Unmarked	Unmarked	H3K27me3-only	Unmarked	Unmarked	Unmarked
Gnaq	H3K4me3-only	Bivalent	Unmarked	Bivalent	H3K4me3-only	H3K4me3-only	H3K4me3-only	H3K4me3-only	H3K4me3-only	H3K4me3-only
Vmn1r238	Unmarked	Unmarked	Unmarked	Unmarked	Unmarked	Unmarked	Unmarked	Unmarked	H3K27me3-only	Unmarked
Rfc4	H3K4me3-only	H3K4me3-only	H3K4me3-only	H3K4me3-only	H3K4me3-only	H3K4me3-only	H3K4me3-only	H3K4me3-only	H3K4me3-only	H3K4me3-only
Endou	Unmarked	H3K27me3-only	H3K27me3-only	Bivalent	Unmarked	H3K27me3-only	Unmarked	Unmarked	Unmarked	Unmarked
Elfn2	Unmarked	H3K27me3-only	H3K27me3-only	H3K27me3-only	Bivalent	Bivalent	H3K27me3-only	Unmarked	H3K4me3-only	H3K27me3-only
Lcp2	Unmarked	Unmarked	Unmarked	H3K27me3-only	H3K27me3-only	H3K27me3-only	H3K27me3-only	Unmarked	Unmarked	Unmarked
Vmn1r16	Unmarked	Unmarked	Unmarked	Unmarked	Unmarked	Unmarked	Unmarked	Unmarked	Unmarked	Unmarked
Ube4bos3	Unmarked	Unmarked	Unmarked	H3K4me3-only	H3K4me3-only	H3K4me3-only	Unmarked	H3K4me3-only	Unmarked	H3K4me3-only
Snhg3	H3K4me3-only	H3K4me3-only	H3K4me3-only	H3K4me3-only	H3K4me3-only	H3K4me3-only	Bivalent	H3K4me3-only	H3K4me3-only	H3K4me3-only
Rpf1	H3K4me3-only	H3K4me3-only	Unmarked	H3K4me3-only	H3K4me3-only	H3K4me3-only	H3K4me3-only	H3K4me3-only	H3K4me3-only	H3K4me3-only
Flg2	Unmarked	Unmarked	Unmarked	Unmarked	Unmarked	Unmarked	Unmarked	Unmarked	Unmarked	Unmarked
Arhgef9	H3K4me3-only	Bivalent	H3K27me3-only	H3K4me3-only	H3K4me3-only	H3K4me3-only	H3K27me3-only	Unmarked	Unmarked	Unmarked
Myh15	Unmarked	Unmarked	Unmarked	Unmarked	Unmarked	Unmarked	H3K27me3-only	Unmarked	Unmarked	H3K27me3-only
Stfa2	Unmarked	Unmarked	Unmarked	Unmarked	H3K27me3-only	H3K27me3-only	H3K27me3-only	Unmarked	Unmarked	H3K27me3-only
Ube2ql1	Bivalent	Bivalent	H3K27me3-only	Bivalent	H3K4me3-only	H3K4me3-only	H3K4me3-only	H3K4me3-only	H3K4me3-only	H3K4me3-only
F420014N23Rik	H3K4me3-only	H3K4me3-only	Unmarked	H3K4me3-only	H3K4me3-only	H3K4me3-only	H3K4me3-only	H3K4me3-only	H3K4me3-only	H3K4me3-only
Nuak1	H3K4me3-only	Bivalent	H3K27me3-only	Bivalent	H3K4me3-only	H3K4me3-only	H3K4me3-only	H3K4me3-only	H3K4me3-only	H3K4me3-only
Casp14	Unmarked	Unmarked	Unmarked	H3K27me3-only	Unmarked	Unmarked	Unmarked	Unmarked	Unmarked	Unmarked
Hymai	H3K4me3-only	H3K4me3-only	Unmarked	Bivalent	H3K4me3-only	H3K4me3-only	Bivalent	H3K4me3-only	H3K4me3-only	H3K4me3-only
Phkg2	H3K4me3-only	H3K4me3-only	Unmarked	H3K4me3-only	H3K4me3-only	H3K4me3-only	H3K4me3-only	H3K4me3-only	H3K4me3-only	H3K4me3-only
Olfr667	Unmarked	Unmarked	Unmarked	Unmarked	Unmarked	Unmarked	Unmarked	Unmarked	Unmarked	Unmarked
Clns1a	H3K4me3-only	H3K4me3-only	H3K4me3-only	H3K4me3-only	H3K4me3-only	H3K4me3-only	Bivalent	H3K4me3-only	H3K4me3-only	H3K4me3-only
Mir7030	Unmarked	Unmarked	Unmarked	Unmarked	Unmarked	Unmarked	Unmarked	Unmarked	Unmarked	Unmarked
Ube4b	H3K4me3-only	H3K4me3-only	Unmarked	H3K4me3-only	H3K4me3-only	H3K4me3-only	Bivalent	H3K4me3-only	H3K4me3-only	H3K4me3-only
Ccl21a	Unmarked	Unmarked	Unmarked	Unmarked	Unmarked	Unmarked	Unmarked	Unmarked	Unmarked	Unmarked
Lpar3	Unmarked	H3K27me3-only	H3K27me3-only	H3K27me3-only	Bivalent	Bivalent	Bivalent	Bivalent	H3K4me3-only	H3K27me3-only
S100a16	Unmarked	Unmarked	Unmarked	H3K4me3-only	Unmarked	Unmarked	Unmarked	Unmarked	H3K4me3-only	Unmarked
Ythdf3	H3K4me3-only	H3K4me3-only	H3K4me3-only	Bivalent	H3K4me3-only	H3K4me3-only	Bivalent	H3K4me3-only	H3K4me3-only	H3K4me3-only
2210418O10Rik	Unmarked	Unmarked	Unmarked	Unmarked	Unmarked	Unmarked	Unmarked	Unmarked	Unmarked	Unmarked
Kcnip3	H3K4me3-only	Bivalent	H3K27me3-only	Bivalent	Bivalent	Bivalent	Bivalent	H3K4me3-only	H3K4me3-only	Bivalent
Phka1	H3K4me3-only	Bivalent	H3K27me3-only	Bivalent	Bivalent	Bivalent	H3K4me3-only	H3K4me3-only	H3K4me3-only	Unmarked
Olfr745	Unmarked	Unmarked	Unmarked	Unmarked	Unmarked	Unmarked	Unmarked	Unmarked	Unmarked	Unmarked
Aspg	H3K27me3-only	H3K27me3-only	H3K27me3-only	Bivalent	H3K4me3-only	H3K4me3-only	Unmarked	Unmarked	H3K4me3-only	H3K4me3-only
Mrpl42	H3K4me3-only	H3K4me3-only	H3K4me3-only	H3K4me3-only	H3K4me3-only	H3K4me3-only	H3K4me3-only	H3K4me3-only	H3K4me3-only	H3K4me3-only
Rtkn2	H3K4me3-only	H3K4me3-only	H3K4me3-only	H3K4me3-only	H3K4me3-only	H3K4me3-only	H3K4me3-only	H3K4me3-only	H3K4me3-only	H3K4me3-only
Hepacam	Unmarked	Unmarked	Unmarked	H3K4me3-only	H3K4me3-only	Unmarked	Unmarked	H3K4me3-only	H3K4me3-only	Unmarked
Nrn1l	Unmarked	Unmarked	Unmarked	H3K4me3-only	Unmarked	Unmarked	Unmarked	Unmarked	Unmarked	Unmarked
Olfr554	Unmarked	H3K27me3-only	H3K27me3-only	H3K27me3-only	H3K27me3-only	H3K27me3-only	H3K27me3-only	Unmarked	Unmarked	H3K27me3-only
Cep41	H3K4me3-only	H3K4me3-only	Unmarked	H3K4me3-only	H3K4me3-only	H3K4me3-only	H3K4me3-only	H3K4me3-only	H3K4me3-only	H3K4me3-only
Grid2ip	Bivalent	Bivalent	H3K27me3-only	Bivalent	Bivalent	Bivalent	Bivalent	H3K4me3-only	H3K4me3-only	Bivalent
Mir124a-2	H3K27me3-only	H3K27me3-only	H3K27me3-only	H3K27me3-only	H3K27me3-only	Bivalent	H3K27me3-only	H3K27me3-only	Unmarked	H3K27me3-only
9630028H03Rik	Unmarked	Unmarked	Unmarked	Unmarked	H3K27me3-only	H3K27me3-only	Unmarked	Unmarked	Unmarked	H3K27me3-only
Klhl34	H3K4me3-only	Unmarked	Unmarked	H3K27me3-only	H3K4me3-only	H3K4me3-only	H3K4me3-only	Unmarked	Unmarked	Unmarked
Gm29685	Unmarked	H3K27me3-only	Unmarked	Unmarked	Unmarked	Unmarked	H3K27me3-only	Unmarked	Unmarked	Unmarked
Ccr8	Unmarked	Unmarked	Unmarked	H3K4me3-only	H3K4me3-only	Unmarked	Unmarked	Unmarked	Unmarked	Unmarked
Trappc4	H3K4me3-only	H3K4me3-only	Unmarked	H3K4me3-only	H3K4me3-only	H3K4me3-only	Bivalent	H3K4me3-only	H3K4me3-only	H3K4me3-only
Adprhl1	Unmarked	Unmarked	Unmarked	H3K4me3-only	H3K4me3-only	Unmarked	Unmarked	Unmarked	H3K4me3-only	Unmarked
Ap2a2	H3K4me3-only	H3K4me3-only	Unmarked	Bivalent	H3K4me3-only	H3K4me3-only	Bivalent	H3K4me3-only	H3K4me3-only	H3K4me3-only
Scgb1b2	Unmarked	Unmarked	Unmarked	Unmarked	Unmarked	Unmarked	Unmarked	Unmarked	Unmarked	Unmarked
Lenep	Unmarked	Unmarked	Unmarked	H3K4me3-only	H3K4me3-only	H3K4me3-only	Unmarked	Unmarked	H3K4me3-only	H3K4me3-only
Cyp7b1	H3K4me3-only	H3K4me3-only	H3K4me3-only	H3K4me3-only	H3K4me3-only	H3K4me3-only	H3K4me3-only	H3K4me3-only	H3K4me3-only	H3K4me3-only
Pax6os1	H3K27me3-only	H3K27me3-only	H3K27me3-only	H3K27me3-only	H3K27me3-only	H3K27me3-only	H3K27me3-only	H3K27me3-only	H3K27me3-only	H3K27me3-only
Olfml2b	H3K4me3-only	Bivalent	H3K27me3-only	Bivalent	Bivalent	Bivalent	Bivalent	Unmarked	H3K4me3-only	H3K4me3-only
1700120E14Rik	Unmarked	Unmarked	Unmarked	H3K27me3-only	H3K27me3-only	H3K27me3-only	H3K27me3-only	Unmarked	Unmarked	H3K27me3-only
Cetn1	Unmarked	Unmarked	Unmarked	Unmarked	H3K27me3-only	H3K27me3-only	H3K27me3-only	Unmarked	Unmarked	Unmarked
BC031361	H3K4me3-only	H3K4me3-only	H3K4me3-only	Bivalent	H3K4me3-only	H3K4me3-only	Bivalent	H3K4me3-only	H3K4me3-only	H3K4me3-only
Oxgr1	Unmarked	Unmarked	Unmarked	H3K27me3-only	H3K27me3-only	Unmarked	H3K27me3-only	Unmarked	Unmarked	Unmarked
Supt16	H3K4me3-only	H3K4me3-only	Unmarked	H3K4me3-only	H3K4me3-only	H3K4me3-only	Bivalent	H3K4me3-only	H3K4me3-only	H3K4me3-only
Fam151b	H3K4me3-only	H3K4me3-only	Unmarked	H3K4me3-only	H3K4me3-only	H3K4me3-only	H3K4me3-only	H3K4me3-only	H3K4me3-only	H3K4me3-only
Efcab11	H3K4me3-only	H3K4me3-only	Unmarked	H3K4me3-only	H3K4me3-only	H3K4me3-only	H3K4me3-only	H3K4me3-only	H3K4me3-only	H3K4me3-only
Specc1	Bivalent	Bivalent	H3K27me3-only	Bivalent	H3K4me3-only	Bivalent	H3K4me3-only	H3K4me3-only	H3K4me3-only	H3K4me3-only
Ahsa2	H3K4me3-only	H3K4me3-only	Unmarked	Bivalent	H3K4me3-only	H3K4me3-only	H3K4me3-only	H3K4me3-only	H3K4me3-only	H3K4me3-only
Rbm28	H3K4me3-only	H3K4me3-only	Unmarked	H3K4me3-only	H3K4me3-only	H3K4me3-only	H3K4me3-only	H3K4me3-only	H3K4me3-only	H3K4me3-only
Trrap	H3K4me3-only	H3K4me3-only	Unmarked	H3K4me3-only	H3K4me3-only	H3K4me3-only	Bivalent	H3K4me3-only	H3K4me3-only	Bivalent
A630072M18Rik	H3K4me3-only	Bivalent	Unmarked	Bivalent	H3K4me3-only	H3K4me3-only	Bivalent	H3K4me3-only	H3K4me3-only	H3K4me3-only
Prkacb	H3K4me3-only	H3K4me3-only	Unmarked	Bivalent	H3K4me3-only	H3K4me3-only	Bivalent	H3K4me3-only	H3K4me3-only	H3K4me3-only
Etfdh	H3K4me3-only	H3K4me3-only	H3K4me3-only	H3K4me3-only	H3K4me3-only	H3K4me3-only	H3K4me3-only	H3K4me3-only	H3K4me3-only	H3K4me3-only
Cpne1	Bivalent	H3K4me3-only	Unmarked	Bivalent	H3K4me3-only	H3K4me3-only	Bivalent	H3K4me3-only	H3K4me3-only	H3K4me3-only
Olfr124	Unmarked	Unmarked	Unmarked	Unmarked	Unmarked	Unmarked	Unmarked	Unmarked	Unmarked	Unmarked
4931406P16Rik	Unmarked	Unmarked	Unmarked	H3K4me3-only	H3K4me3-only	H3K4me3-only	Unmarked	H3K4me3-only	H3K4me3-only	Unmarked
Cyp2t4	Unmarked	Unmarked	Unmarked	H3K4me3-only	H3K4me3-only	H3K4me3-only	Unmarked	Unmarked	Unmarked	H3K4me3-only
Ssr2	H3K4me3-only	H3K4me3-only	Unmarked	H3K4me3-only	H3K4me3-only	H3K4me3-only	H3K4me3-only	H3K4me3-only	H3K4me3-only	H3K4me3-only
Defb29	Unmarked	Unmarked	Unmarked	Unmarked	Unmarked	Unmarked	Unmarked	Unmarked	Unmarked	Unmarked
Olfr1286	Unmarked	Unmarked	Unmarked	Unmarked	Unmarked	Unmarked	Unmarked	Unmarked	Unmarked	Unmarked
Pm20d1	H3K4me3-only	H3K4me3-only	Unmarked	H3K4me3-only	H3K4me3-only	H3K4me3-only	H3K4me3-only	H3K4me3-only	H3K4me3-only	H3K4me3-only
Il13ra1	H3K4me3-only	H3K4me3-only	Unmarked	Bivalent	H3K4me3-only	H3K4me3-only	H3K4me3-only	H3K4me3-only	H3K4me3-only	H3K4me3-only
Camkmt	H3K4me3-only	H3K4me3-only	H3K4me3-only	H3K4me3-only	H3K4me3-only	H3K4me3-only	H3K4me3-only	H3K4me3-only	H3K4me3-only	H3K4me3-only
Zfp942	H3K4me3-only	H3K4me3-only	H3K4me3-only	H3K4me3-only	H3K4me3-only	H3K4me3-only	H3K4me3-only	H3K4me3-only	H3K4me3-only	H3K4me3-only
Adgrb1	H3K27me3-only	H3K27me3-only	H3K27me3-only	H3K27me3-only	Bivalent	Bivalent	H3K27me3-only	Unmarked	H3K27me3-only	H3K27me3-only
Rab40b	H3K4me3-only	H3K4me3-only	Unmarked	H3K4me3-only	H3K4me3-only	H3K4me3-only	H3K4me3-only	H3K4me3-only	H3K4me3-only	H3K4me3-only
Smyd4	H3K4me3-only	H3K4me3-only	Unmarked	Bivalent	H3K4me3-only	H3K4me3-only	H3K4me3-only	H3K4me3-only	H3K4me3-only	H3K4me3-only
Pip4k2c	H3K4me3-only	H3K4me3-only	Unmarked	Bivalent	H3K4me3-only	H3K4me3-only	H3K4me3-only	H3K4me3-only	H3K4me3-only	H3K4me3-only
Mir335	Unmarked	Unmarked	Unmarked	H3K4me3-only	Unmarked	Unmarked	Unmarked	H3K4me3-only	Unmarked	H3K4me3-only
Vps13d	H3K4me3-only	H3K4me3-only	Unmarked	H3K4me3-only	H3K4me3-only	H3K4me3-only	Bivalent	H3K4me3-only	H3K4me3-only	H3K4me3-only
2210414B05Rik	Unmarked	Unmarked	Unmarked	Unmarked	Unmarked	Unmarked	Unmarked	Unmarked	Unmarked	Unmarked
Amy2a3	Unmarked	Unmarked	Unmarked	Unmarked	Unmarked	Unmarked	Unmarked	Unmarked	Unmarked	Unmarked
E130215H24Rik	H3K4me3-only	Bivalent	Unmarked	H3K4me3-only	H3K4me3-only	H3K4me3-only	H3K4me3-only	H3K4me3-only	H3K4me3-only	H3K4me3-only
Asb1	H3K4me3-only	Bivalent	H3K27me3-only	Bivalent	H3K4me3-only	H3K4me3-only	H3K4me3-only	H3K4me3-only	H3K4me3-only	H3K4me3-only
Fam210a	H3K4me3-only	H3K4me3-only	H3K4me3-only	Bivalent	H3K4me3-only	H3K4me3-only	H3K4me3-only	H3K4me3-only	H3K4me3-only	H3K4me3-only
Grap2	Unmarked	H3K27me3-only	H3K27me3-only	Unmarked	H3K4me3-only	Unmarked	Unmarked	Unmarked	Unmarked	Unmarked
Zfp457	Bivalent	H3K4me3-only	Unmarked	H3K4me3-only	H3K4me3-only	H3K4me3-only	H3K4me3-only	H3K4me3-only	H3K4me3-only	H3K4me3-only
Mir6927	Unmarked	Unmarked	Unmarked	H3K4me3-only	Unmarked	Unmarked	Unmarked	H3K4me3-only	H3K4me3-only	Unmarked
Tmem199	H3K4me3-only	H3K4me3-only	H3K4me3-only	H3K4me3-only	H3K4me3-only	H3K4me3-only	H3K4me3-only	H3K4me3-only	H3K4me3-only	H3K4me3-only
Fgf18	Bivalent	Bivalent	H3K27me3-only	Bivalent	H3K4me3-only	H3K4me3-only	H3K4me3-only	H3K4me3-only	H3K4me3-only	H3K4me3-only
Kdm4d	H3K4me3-only	H3K4me3-only	H3K4me3-only	H3K4me3-only	H3K4me3-only	H3K4me3-only	H3K4me3-only	H3K4me3-only	H3K4me3-only	H3K4me3-only
Hp	Unmarked	Unmarked	Unmarked	Unmarked	Unmarked	Unmarked	Unmarked	Unmarked	Unmarked	Unmarked
Tnks	H3K4me3-only	Bivalent	Unmarked	Bivalent	H3K4me3-only	H3K4me3-only	H3K4me3-only	H3K4me3-only	H3K4me3-only	H3K4me3-only
Sgip1	H3K4me3-only	Bivalent	H3K27me3-only	Bivalent	H3K4me3-only	Bivalent	H3K27me3-only	H3K4me3-only	H3K4me3-only	Unmarked
6330416G13Rik	H3K4me3-only	H3K4me3-only	Unmarked	Bivalent	H3K4me3-only	H3K4me3-only	H3K4me3-only	H3K4me3-only	H3K4me3-only	H3K4me3-only
Musk	Unmarked	Unmarked	Unmarked	Unmarked	Unmarked	Unmarked	Unmarked	Unmarked	Unmarked	Unmarked
Neurl2	H3K4me3-only	H3K4me3-only	Unmarked	Bivalent	H3K4me3-only	H3K4me3-only	H3K4me3-only	H3K4me3-only	H3K4me3-only	H3K4me3-only
Accsl	Unmarked	H3K27me3-only	H3K27me3-only	H3K27me3-only	Unmarked	Unmarked	Unmarked	Unmarked	Unmarked	Unmarked
Becn2	Unmarked	Unmarked	Unmarked	H3K4me3-only	H3K4me3-only	H3K4me3-only	Bivalent	H3K4me3-only	H3K4me3-only	H3K4me3-only
D530049I02Rik	Unmarked	Unmarked	Unmarked	Unmarked	Unmarked	Unmarked	Unmarked	Unmarked	Unmarked	Unmarked
Mageb1	Unmarked	Unmarked	Unmarked	Unmarked	Unmarked	Unmarked	Unmarked	Unmarked	Unmarked	Unmarked
4930595M18Rik	Unmarked	Unmarked	Unmarked	Unmarked	Unmarked	Unmarked	Unmarked	Unmarked	Unmarked	Unmarked
Habp2	Unmarked	H3K27me3-only	H3K27me3-only	H3K27me3-only	H3K27me3-only	H3K27me3-only	H3K27me3-only	Unmarked	Unmarked	Unmarked
Tigit	Unmarked	H3K27me3-only	Unmarked	H3K4me3-only	H3K4me3-only	H3K4me3-only	H3K4me3-only	H3K4me3-only	H3K4me3-only	Unmarked
Dnajc3	H3K4me3-only	Bivalent	Unmarked	Bivalent	H3K4me3-only	H3K4me3-only	H3K4me3-only	H3K4me3-only	H3K4me3-only	H3K4me3-only
Sncg	Unmarked	Unmarked	Unmarked	H3K4me3-only	Unmarked	Unmarked	Unmarked	Unmarked	Unmarked	Unmarked
Sel1l	H3K4me3-only	H3K4me3-only	H3K4me3-only	Bivalent	H3K4me3-only	H3K4me3-only	H3K4me3-only	H3K4me3-only	H3K4me3-only	H3K4me3-only
Lyrm1	H3K4me3-only	H3K4me3-only	Unmarked	H3K4me3-only	H3K4me3-only	H3K4me3-only	Bivalent	H3K4me3-only	H3K4me3-only	H3K4me3-only
3110040N11Rik	H3K4me3-only	H3K4me3-only	Unmarked	H3K4me3-only	H3K4me3-only	H3K4me3-only	H3K4me3-only	H3K4me3-only	H3K4me3-only	H3K4me3-only
Aunip	H3K4me3-only	H3K4me3-only	H3K4me3-only	H3K4me3-only	H3K4me3-only	H3K4me3-only	H3K4me3-only	H3K4me3-only	H3K4me3-only	H3K4me3-only
Foxo1	H3K4me3-only	H3K4me3-only	Unmarked	Bivalent	H3K4me3-only	H3K4me3-only	H3K4me3-only	H3K4me3-only	H3K4me3-only	H3K4me3-only
Garem	H3K4me3-only	H3K4me3-only	Unmarked	Bivalent	H3K4me3-only	H3K4me3-only	H3K4me3-only	H3K4me3-only	H3K4me3-only	H3K4me3-only
Fahd1	H3K4me3-only	H3K4me3-only	Unmarked	H3K4me3-only	H3K4me3-only	H3K4me3-only	H3K4me3-only	H3K4me3-only	H3K4me3-only	H3K4me3-only
Dennd3	H3K4me3-only	H3K4me3-only	Unmarked	H3K4me3-only	H3K4me3-only	H3K4me3-only	H3K4me3-only	H3K4me3-only	H3K4me3-only	H3K4me3-only
4922502H24Rik	Unmarked	Unmarked	Unmarked	Unmarked	H3K27me3-only	Unmarked	Unmarked	Unmarked	Unmarked	Unmarked
Adam6a	Unmarked	Unmarked	Unmarked	Unmarked	Unmarked	Unmarked	Unmarked	Unmarked	Unmarked	Unmarked
Atl1	H3K4me3-only	H3K4me3-only	Unmarked	Bivalent	H3K4me3-only	H3K4me3-only	H3K4me3-only	H3K4me3-only	H3K4me3-only	H3K4me3-only
Irf1	H3K4me3-only	H3K4me3-only	Unmarked	Bivalent	H3K4me3-only	H3K4me3-only	H3K4me3-only	H3K4me3-only	H3K4me3-only	H3K4me3-only
Fkbp9	H3K4me3-only	H3K4me3-only	Unmarked	Bivalent	H3K4me3-only	H3K4me3-only	H3K4me3-only	H3K4me3-only	H3K4me3-only	H3K4me3-only
Hipk2	H3K4me3-only	Bivalent	H3K4me3-only	Bivalent	H3K4me3-only	H3K4me3-only	H3K4me3-only	H3K4me3-only	H3K4me3-only	H3K4me3-only
Gm4961	H3K27me3-only	Unmarked	Unmarked	H3K4me3-only	H3K4me3-only	H3K4me3-only	H3K4me3-only	H3K4me3-only	H3K4me3-only	H3K4me3-only
Pla2g2f	H3K27me3-only	H3K27me3-only	Unmarked	H3K27me3-only	Unmarked	Unmarked	H3K27me3-only	Unmarked	Unmarked	Unmarked
Cebpb	H3K4me3-only	Bivalent	Unmarked	Bivalent	H3K4me3-only	H3K4me3-only	H3K4me3-only	H3K4me3-only	H3K4me3-only	H3K4me3-only
Prom2	H3K27me3-only	H3K27me3-only	H3K27me3-only	H3K27me3-only	H3K27me3-only	Bivalent	Bivalent	H3K4me3-only	H3K4me3-only	H3K27me3-only
4930578C19Rik	Unmarked	Unmarked	Unmarked	Unmarked	Unmarked	Unmarked	Unmarked	Unmarked	Unmarked	Unmarked
4930455F16Rik	Unmarked	Unmarked	Unmarked	H3K4me3-only	Unmarked	Unmarked	Unmarked	Unmarked	Unmarked	Unmarked
Gm5475	H3K4me3-only	H3K4me3-only	Unmarked	H3K4me3-only	H3K4me3-only	H3K4me3-only	Bivalent	H3K4me3-only	H3K4me3-only	H3K4me3-only
A1bg	Unmarked	Unmarked	Unmarked	Unmarked	Unmarked	H3K27me3-only	H3K27me3-only	Unmarked	Unmarked	Unmarked
Mir6241	Unmarked	H3K27me3-only	H3K27me3-only	H3K27me3-only	H3K27me3-only	H3K27me3-only	H3K27me3-only	Unmarked	Unmarked	H3K27me3-only
Capn7	H3K4me3-only	H3K4me3-only	H3K4me3-only	H3K4me3-only	H3K4me3-only	H3K4me3-only	H3K4me3-only	H3K4me3-only	H3K4me3-only	H3K4me3-only
Evi2a	Unmarked	Unmarked	Unmarked	H3K4me3-only	H3K4me3-only	Unmarked	Unmarked	Unmarked	Unmarked	Unmarked
Rilp	H3K4me3-only	H3K4me3-only	Unmarked	Bivalent	H3K4me3-only	H3K4me3-only	H3K4me3-only	H3K4me3-only	H3K4me3-only	H3K4me3-only
Adora2b	H3K4me3-only	Bivalent	Unmarked	Bivalent	H3K4me3-only	H3K4me3-only	H3K4me3-only	H3K4me3-only	H3K4me3-only	H3K4me3-only
Olfr796	Unmarked	Unmarked	Unmarked	Unmarked	Unmarked	Unmarked	Unmarked	Unmarked	Unmarked	Unmarked
Acaa1b	Unmarked	Bivalent	H3K27me3-only	Bivalent	Bivalent	Bivalent	H3K4me3-only	H3K4me3-only	H3K4me3-only	H3K4me3-only
Uros	H3K4me3-only	H3K4me3-only	H3K4me3-only	H3K4me3-only	H3K4me3-only	H3K4me3-only	Bivalent	H3K4me3-only	H3K4me3-only	H3K4me3-only
Gm15421	Unmarked	H3K4me3-only	Unmarked	Unmarked	Unmarked	Unmarked	Unmarked	Unmarked	Unmarked	Unmarked
Prok1	Unmarked	H3K27me3-only	H3K27me3-only	H3K27me3-only	H3K27me3-only	H3K27me3-only	Unmarked	Unmarked	Unmarked	Unmarked
Gad1os	Unmarked	Bivalent	H3K27me3-only	H3K27me3-only	Bivalent	Bivalent	H3K27me3-only	H3K27me3-only	H3K4me3-only	H3K27me3-only
Mir6348	Unmarked	Unmarked	Unmarked	Unmarked	Unmarked	Unmarked	Unmarked	Unmarked	Unmarked	Unmarked
Dynlt3	H3K4me3-only	H3K4me3-only	Unmarked	H3K4me3-only	H3K4me3-only	H3K4me3-only	H3K4me3-only	H3K4me3-only	H3K4me3-only	H3K4me3-only
Eif1a	H3K4me3-only	Bivalent	Unmarked	H3K4me3-only	H3K4me3-only	H3K4me3-only	Bivalent	H3K4me3-only	H3K4me3-only	H3K4me3-only
D630010B17Rik	Unmarked	Unmarked	Unmarked	Unmarked	Unmarked	H3K27me3-only	H3K27me3-only	Unmarked	Unmarked	Unmarked
Ky	Unmarked	H3K27me3-only	H3K27me3-only	Bivalent	Bivalent	Bivalent	H3K27me3-only	H3K4me3-only	H3K4me3-only	Unmarked
Rhpn2	H3K4me3-only	Bivalent	Unmarked	Bivalent	H3K4me3-only	H3K4me3-only	H3K4me3-only	H3K4me3-only	H3K4me3-only	H3K4me3-only
Vmn1r129	Unmarked	Unmarked	Unmarked	Unmarked	Unmarked	Unmarked	Unmarked	Unmarked	Unmarked	Unmarked
Ddx55	H3K4me3-only	H3K4me3-only	H3K4me3-only	H3K4me3-only	H3K4me3-only	H3K4me3-only	Bivalent	H3K4me3-only	H3K4me3-only	H3K4me3-only
Fam205c	Unmarked	H3K27me3-only	H3K27me3-only	H3K27me3-only	H3K27me3-only	H3K27me3-only	H3K27me3-only	Unmarked	Unmarked	H3K27me3-only
Pcdh18	H3K4me3-only	H3K4me3-only	Unmarked	H3K4me3-only	H3K4me3-only	H3K4me3-only	H3K4me3-only	Unmarked	H3K4me3-only	H3K4me3-only
Mrps28	H3K4me3-only	H3K4me3-only	Unmarked	H3K4me3-only	H3K4me3-only	H3K4me3-only	H3K4me3-only	H3K4me3-only	H3K4me3-only	H3K4me3-only
Olfr1305	Unmarked	Unmarked	Unmarked	Unmarked	Unmarked	Unmarked	Unmarked	Unmarked	Unmarked	Unmarked
Arhgap1	H3K4me3-only	H3K4me3-only	Unmarked	Bivalent	H3K4me3-only	H3K4me3-only	Bivalent	H3K4me3-only	H3K4me3-only	H3K4me3-only
Mpc2	H3K4me3-only	H3K4me3-only	Unmarked	Bivalent	H3K4me3-only	H3K4me3-only	H3K4me3-only	H3K4me3-only	H3K4me3-only	H3K4me3-only
Gm41	Unmarked	Unmarked	Unmarked	Unmarked	Unmarked	Unmarked	Unmarked	Unmarked	Unmarked	Unmarked
Zfp207	H3K4me3-only	H3K4me3-only	H3K4me3-only	H3K4me3-only	H3K4me3-only	H3K4me3-only	Bivalent	H3K4me3-only	H3K4me3-only	H3K4me3-only
Cend1	Unmarked	Unmarked	Unmarked	H3K4me3-only	Unmarked	Unmarked	Unmarked	Unmarked	Unmarked	Unmarked
Tacstd2	H3K27me3-only	Bivalent	H3K27me3-only	H3K27me3-only	Bivalent	Bivalent	Bivalent	H3K4me3-only	H3K4me3-only	H3K27me3-only
Fkbp1a	H3K4me3-only	H3K4me3-only	Unmarked	Bivalent	H3K4me3-only	H3K4me3-only	Bivalent	H3K4me3-only	H3K4me3-only	H3K4me3-only
Bysl	H3K4me3-only	H3K4me3-only	Unmarked	H3K4me3-only	H3K4me3-only	H3K4me3-only	H3K4me3-only	H3K4me3-only	H3K4me3-only	H3K4me3-only
Abra	Unmarked	Unmarked	Unmarked	Unmarked	Unmarked	Unmarked	Unmarked	Unmarked	Unmarked	Unmarked
Jmy	H3K4me3-only	H3K4me3-only	Unmarked	Bivalent	H3K4me3-only	H3K4me3-only	Bivalent	H3K4me3-only	H3K4me3-only	H3K4me3-only
Serpina3m	Unmarked	H3K27me3-only	Unmarked	H3K27me3-only	H3K27me3-only	H3K27me3-only	H3K27me3-only	Unmarked	Unmarked	H3K27me3-only
Tmem225	Unmarked	Unmarked	Unmarked	Unmarked	Unmarked	H3K27me3-only	H3K27me3-only	Unmarked	Unmarked	Unmarked
Fbxo41	Bivalent	Bivalent	H3K27me3-only	Bivalent	H3K4me3-only	H3K4me3-only	H3K4me3-only	H3K4me3-only	H3K4me3-only	H3K4me3-only
Gm19705	H3K4me3-only	H3K4me3-only	Unmarked	H3K4me3-only	H3K4me3-only	Unmarked	Unmarked	H3K4me3-only	H3K4me3-only	H3K4me3-only
Stub1	H3K4me3-only	H3K4me3-only	Unmarked	H3K4me3-only	H3K4me3-only	H3K4me3-only	H3K4me3-only	H3K4me3-only	H3K4me3-only	H3K4me3-only
Tmem242	H3K4me3-only	H3K4me3-only	Unmarked	H3K4me3-only	H3K4me3-only	H3K4me3-only	H3K4me3-only	H3K4me3-only	H3K4me3-only	H3K4me3-only
Zfp85	H3K4me3-only	H3K4me3-only	Unmarked	H3K4me3-only	H3K4me3-only	H3K4me3-only	H3K4me3-only	H3K4me3-only	H3K4me3-only	H3K4me3-only
Olfr1395	Unmarked	Unmarked	Unmarked	H3K27me3-only	Unmarked	H3K27me3-only	H3K27me3-only	Unmarked	Unmarked	Unmarked
2810471M01Rik	Unmarked	Unmarked	Unmarked	Unmarked	Unmarked	Unmarked	Unmarked	Unmarked	Unmarked	Unmarked
Cars2	H3K4me3-only	H3K4me3-only	Unmarked	H3K4me3-only	H3K4me3-only	H3K4me3-only	H3K4me3-only	H3K4me3-only	H3K4me3-only	H3K4me3-only
Bcl2l13	H3K4me3-only	H3K4me3-only	Unmarked	Bivalent	H3K4me3-only	H3K4me3-only	H3K4me3-only	H3K4me3-only	H3K4me3-only	H3K4me3-only
Cops6	H3K4me3-only	H3K4me3-only	Unmarked	H3K4me3-only	H3K4me3-only	H3K4me3-only	H3K4me3-only	H3K4me3-only	H3K4me3-only	H3K4me3-only
Ndufs5	H3K4me3-only	H3K4me3-only	Unmarked	H3K4me3-only	H3K4me3-only	H3K4me3-only	Bivalent	H3K4me3-only	H3K4me3-only	H3K4me3-only
Ints3	H3K4me3-only	H3K4me3-only	Unmarked	H3K4me3-only	H3K4me3-only	H3K4me3-only	H3K4me3-only	H3K4me3-only	H3K4me3-only	H3K4me3-only
6820408C15Rik	H3K4me3-only	H3K4me3-only	Unmarked	Bivalent	H3K4me3-only	H3K4me3-only	H3K4me3-only	H3K4me3-only	H3K4me3-only	H3K4me3-only
Zfp804a	H3K4me3-only	H3K4me3-only	H3K4me3-only	Bivalent	H3K4me3-only	H3K4me3-only	H3K4me3-only	H3K4me3-only	H3K4me3-only	H3K4me3-only
Top3b	H3K4me3-only	H3K4me3-only	H3K4me3-only	Bivalent	H3K4me3-only	H3K4me3-only	H3K4me3-only	H3K4me3-only	H3K4me3-only	H3K4me3-only
Itgb1bp1	H3K4me3-only	H3K4me3-only	Unmarked	H3K4me3-only	H3K4me3-only	H3K4me3-only	H3K4me3-only	H3K4me3-only	H3K4me3-only	H3K4me3-only
Slc25a39	H3K4me3-only	H3K4me3-only	Unmarked	Bivalent	H3K4me3-only	H3K4me3-only	H3K4me3-only	H3K4me3-only	H3K4me3-only	H3K4me3-only
Mir6916	Unmarked	Unmarked	Unmarked	Unmarked	H3K27me3-only	Unmarked	H3K4me3-only	H3K4me3-only	H3K4me3-only	Unmarked
Atp11a	H3K4me3-only	H3K4me3-only	Unmarked	H3K4me3-only	H3K4me3-only	H3K4me3-only	H3K4me3-only	H3K4me3-only	H3K4me3-only	H3K4me3-only
Scgb2b1	Unmarked	Unmarked	Unmarked	Unmarked	Unmarked	Unmarked	Unmarked	Unmarked	Unmarked	Unmarked
Mir343	Unmarked	Unmarked	Unmarked	Unmarked	Unmarked	Unmarked	Unmarked	H3K4me3-only	Unmarked	Unmarked
Gimap6	Unmarked	Unmarked	Unmarked	Unmarked	Unmarked	Unmarked	Unmarked	Unmarked	Unmarked	Unmarked
Pilrb1	Unmarked	H3K27me3-only	H3K27me3-only	H3K27me3-only	H3K27me3-only	H3K27me3-only	H3K27me3-only	Unmarked	Unmarked	H3K27me3-only
Sbds	H3K4me3-only	H3K4me3-only	Unmarked	Bivalent	H3K4me3-only	H3K4me3-only	Bivalent	H3K4me3-only	H3K4me3-only	H3K4me3-only
4933431E20Rik	H3K4me3-only	H3K4me3-only	Unmarked	H3K4me3-only	H3K4me3-only	H3K4me3-only	H3K4me3-only	H3K4me3-only	H3K4me3-only	H3K4me3-only
Fabp5	H3K4me3-only	H3K4me3-only	Unmarked	Bivalent	H3K4me3-only	H3K4me3-only	H3K4me3-only	H3K4me3-only	H3K4me3-only	H3K4me3-only
Pgm5	H3K4me3-only	Bivalent	H3K27me3-only	Bivalent	Bivalent	Bivalent	H3K27me3-only	H3K4me3-only	H3K4me3-only	Unmarked
Tcp10c	H3K27me3-only	H3K27me3-only	Unmarked	H3K27me3-only	H3K27me3-only	H3K27me3-only	H3K27me3-only	Unmarked	H3K27me3-only	Unmarked
Cldn20	Unmarked	Unmarked	Unmarked	H3K4me3-only	Unmarked	Unmarked	Unmarked	Unmarked	Unmarked	H3K4me3-only
Gbe1	H3K4me3-only	H3K4me3-only	Unmarked	Bivalent	H3K4me3-only	H3K4me3-only	H3K4me3-only	H3K4me3-only	H3K4me3-only	H3K4me3-only
Ghitm	H3K4me3-only	H3K4me3-only	H3K4me3-only	H3K4me3-only	H3K4me3-only	H3K4me3-only	Bivalent	H3K4me3-only	H3K4me3-only	H3K4me3-only
Higd1b	Unmarked	Unmarked	Unmarked	Unmarked	Unmarked	Unmarked	Unmarked	Unmarked	Unmarked	Unmarked
Apaf1	H3K4me3-only	H3K4me3-only	H3K4me3-only	Bivalent	H3K4me3-only	H3K4me3-only	H3K4me3-only	H3K4me3-only	H3K4me3-only	H3K4me3-only
2010315B03Rik	H3K4me3-only	H3K4me3-only	Unmarked	H3K4me3-only	H3K4me3-only	H3K4me3-only	H3K4me3-only	H3K4me3-only	H3K4me3-only	H3K4me3-only
Gins4	H3K4me3-only	H3K4me3-only	Unmarked	H3K4me3-only	H3K4me3-only	H3K4me3-only	H3K4me3-only	H3K4me3-only	H3K4me3-only	H3K4me3-only
9330179D12Rik	H3K4me3-only	H3K4me3-only	Unmarked	H3K4me3-only	H3K4me3-only	H3K4me3-only	H3K4me3-only	H3K4me3-only	H3K4me3-only	H3K4me3-only
2610001J05Rik	H3K4me3-only	H3K4me3-only	Unmarked	H3K4me3-only	H3K4me3-only	H3K4me3-only	H3K4me3-only	H3K4me3-only	H3K4me3-only	H3K4me3-only
Chst12	H3K4me3-only	H3K4me3-only	Unmarked	H3K4me3-only	H3K4me3-only	H3K4me3-only	H3K4me3-only	H3K4me3-only	H3K4me3-only	H3K4me3-only
Gnb4	H3K4me3-only	H3K4me3-only	Unmarked	Bivalent	H3K4me3-only	H3K4me3-only	H3K4me3-only	H3K4me3-only	H3K4me3-only	H3K4me3-only
Magea3	Unmarked	Unmarked	Unmarked	Unmarked	Unmarked	Unmarked	Unmarked	Unmarked	Unmarked	Unmarked
Taf5	H3K4me3-only	H3K4me3-only	Unmarked	Bivalent	H3K4me3-only	H3K4me3-only	Bivalent	H3K4me3-only	H3K4me3-only	H3K4me3-only
Thumpd2	H3K4me3-only	H3K4me3-only	Unmarked	H3K4me3-only	H3K4me3-only	H3K4me3-only	H3K4me3-only	H3K4me3-only	H3K4me3-only	H3K4me3-only
Krtap6-1	Unmarked	Unmarked	Unmarked	Unmarked	Unmarked	Unmarked	Unmarked	Unmarked	Unmarked	Unmarked
Chrac1	H3K4me3-only	H3K4me3-only	Unmarked	H3K4me3-only	H3K4me3-only	H3K4me3-only	Bivalent	H3K4me3-only	H3K4me3-only	H3K4me3-only
1700121N20Rik	H3K27me3-only	Unmarked	Unmarked	Unmarked	Unmarked	Unmarked	Unmarked	Unmarked	Unmarked	Unmarked
Mmp28	H3K4me3-only	Bivalent	H3K27me3-only	Bivalent	Bivalent	Bivalent	H3K4me3-only	H3K4me3-only	H3K4me3-only	Bivalent
Sec14l4	Unmarked	Unmarked	Unmarked	Bivalent	H3K4me3-only	H3K4me3-only	H3K4me3-only	H3K4me3-only	H3K4me3-only	H3K4me3-only
Msl2	H3K4me3-only	H3K4me3-only	Unmarked	Bivalent	H3K4me3-only	H3K4me3-only	H3K4me3-only	H3K4me3-only	H3K4me3-only	H3K4me3-only
Anpep	Unmarked	H3K27me3-only	Unmarked	Bivalent	Unmarked	Unmarked	Unmarked	Unmarked	Unmarked	Unmarked
Vmn1r82	Unmarked	Unmarked	Unmarked	Unmarked	Unmarked	Unmarked	Unmarked	Unmarked	Unmarked	Unmarked
Lrrc41	H3K4me3-only	H3K4me3-only	H3K4me3-only	Bivalent	H3K4me3-only	H3K4me3-only	H3K4me3-only	H3K4me3-only	H3K4me3-only	H3K4me3-only
Tbx15	Bivalent	Bivalent	H3K27me3-only	H3K27me3-only	Bivalent	Bivalent	Bivalent	Bivalent	Bivalent	H3K27me3-only
Gm14501	Unmarked	Unmarked	Unmarked	Unmarked	Unmarked	Unmarked	Unmarked	Unmarked	Unmarked	Unmarked
Ccs	H3K4me3-only	Bivalent	H3K4me3-only	H3K4me3-only	H3K4me3-only	H3K4me3-only	H3K4me3-only	H3K4me3-only	H3K4me3-only	H3K4me3-only
Zmym2	H3K4me3-only	H3K4me3-only	H3K4me3-only	Bivalent	H3K4me3-only	H3K4me3-only	H3K4me3-only	H3K4me3-only	H3K4me3-only	H3K4me3-only
Mir466f-4	Unmarked	H3K27me3-only	Unmarked	Bivalent	H3K27me3-only	H3K27me3-only	H3K27me3-only	Unmarked	Unmarked	H3K27me3-only
Zfp748	H3K4me3-only	H3K4me3-only	Unmarked	H3K4me3-only	H3K4me3-only	H3K4me3-only	H3K4me3-only	H3K4me3-only	H3K4me3-only	H3K4me3-only
Mir494	Unmarked	Unmarked	Unmarked	Unmarked	Unmarked	Unmarked	Unmarked	Unmarked	Unmarked	Unmarked
Rnf43	H3K4me3-only	Bivalent	Unmarked	H3K4me3-only	H3K4me3-only	H3K4me3-only	Unmarked	H3K4me3-only	H3K4me3-only	H3K4me3-only
Sun1	H3K4me3-only	H3K4me3-only	Unmarked	H3K4me3-only	H3K4me3-only	H3K4me3-only	Bivalent	H3K4me3-only	H3K4me3-only	H3K4me3-only
Gnrhr	Unmarked	H3K27me3-only	H3K27me3-only	Unmarked	H3K27me3-only	Unmarked	H3K27me3-only	Unmarked	Unmarked	H3K27me3-only
Snord12	H3K4me3-only	H3K4me3-only	Unmarked	H3K4me3-only	H3K4me3-only	H3K4me3-only	Bivalent	H3K4me3-only	Bivalent	H3K4me3-only
Hhat	H3K4me3-only	H3K4me3-only	Unmarked	H3K4me3-only	H3K4me3-only	H3K4me3-only	H3K4me3-only	H3K4me3-only	H3K4me3-only	H3K4me3-only
Mir6358	Unmarked	Unmarked	Unmarked	H3K4me3-only	H3K4me3-only	H3K4me3-only	H3K4me3-only	H3K4me3-only	H3K4me3-only	H3K4me3-only
Lipi	Unmarked	Unmarked	Unmarked	Unmarked	Unmarked	Unmarked	Unmarked	Unmarked	Unmarked	Unmarked
Mirlet7c-2	Unmarked	H3K4me3-only	Unmarked	Unmarked	Unmarked	Unmarked	Unmarked	Unmarked	Unmarked	Unmarked
Pomt2	H3K4me3-only	H3K4me3-only	Unmarked	H3K4me3-only	H3K4me3-only	H3K4me3-only	Bivalent	H3K4me3-only	H3K4me3-only	H3K4me3-only
Nploc4	H3K4me3-only	H3K4me3-only	H3K4me3-only	H3K4me3-only	H3K4me3-only	H3K4me3-only	Bivalent	H3K4me3-only	H3K4me3-only	H3K4me3-only
Scpep1os	Unmarked	Unmarked	Unmarked	H3K4me3-only	H3K4me3-only	Unmarked	Unmarked	Unmarked	H3K4me3-only	H3K4me3-only
Mir6237	Unmarked	Unmarked	Unmarked	Unmarked	Unmarked	Unmarked	Unmarked	Unmarked	Unmarked	Unmarked
Trappc2l	H3K4me3-only	H3K4me3-only	H3K4me3-only	H3K4me3-only	H3K4me3-only	H3K4me3-only	H3K4me3-only	H3K4me3-only	H3K4me3-only	H3K4me3-only
Olfr683	Unmarked	Unmarked	Unmarked	Unmarked	Unmarked	Unmarked	Unmarked	Unmarked	Unmarked	Unmarked
Gm3409	Unmarked	Unmarked	Bivalent	Unmarked	Unmarked	Unmarked	Unmarked	Unmarked	Unmarked	Unmarked
Dnajc5g	Unmarked	H3K27me3-only	H3K27me3-only	H3K4me3-only	H3K4me3-only	Unmarked	Unmarked	Unmarked	Unmarked	H3K4me3-only
Mup17	Unmarked	Unmarked	Unmarked	Unmarked	Unmarked	Unmarked	Unmarked	Unmarked	Unmarked	Unmarked
Samd10	H3K4me3-only	H3K4me3-only	Unmarked	H3K4me3-only	H3K4me3-only	H3K4me3-only	H3K4me3-only	H3K4me3-only	H3K4me3-only	H3K4me3-only
Ikzf2	H3K4me3-only	H3K4me3-only	Unmarked	Bivalent	H3K4me3-only	H3K4me3-only	H3K4me3-only	H3K4me3-only	H3K4me3-only	H3K4me3-only
Mir7684	Unmarked	Unmarked	Unmarked	Unmarked	Unmarked	Unmarked	Unmarked	Unmarked	Unmarked	Unmarked
Dydc1	Unmarked	Bivalent	H3K27me3-only	Bivalent	H3K4me3-only	H3K4me3-only	Unmarked	Unmarked	Unmarked	H3K4me3-only
Tmem14c	H3K4me3-only	H3K4me3-only	Unmarked	H3K4me3-only	H3K4me3-only	H3K4me3-only	H3K4me3-only	H3K4me3-only	H3K4me3-only	H3K4me3-only
Zfp287	Unmarked	Unmarked	Unmarked	Unmarked	Unmarked	Unmarked	Unmarked	Unmarked	Unmarked	Unmarked
Tbc1d9b	H3K4me3-only	H3K4me3-only	Unmarked	H3K4me3-only	H3K4me3-only	H3K4me3-only	H3K4me3-only	H3K4me3-only	H3K4me3-only	H3K4me3-only
Sirt1	H3K4me3-only	Bivalent	Unmarked	Bivalent	H3K4me3-only	H3K4me3-only	Bivalent	H3K4me3-only	H3K4me3-only	H3K4me3-only
Map7	H3K4me3-only	H3K4me3-only	Unmarked	Bivalent	H3K4me3-only	H3K4me3-only	Bivalent	H3K4me3-only	H3K4me3-only	H3K4me3-only
C530044C16Rik	Unmarked	H3K27me3-only	H3K27me3-only	H3K27me3-only	H3K27me3-only	H3K27me3-only	H3K27me3-only	Unmarked	Unmarked	H3K27me3-only
Ttc26	H3K4me3-only	H3K4me3-only	Unmarked	H3K4me3-only	H3K4me3-only	H3K4me3-only	H3K4me3-only	H3K4me3-only	H3K4me3-only	H3K4me3-only
Smkr-ps	H3K4me3-only	H3K4me3-only	Unmarked	H3K4me3-only	H3K4me3-only	H3K4me3-only	H3K4me3-only	H3K4me3-only	H3K4me3-only	H3K4me3-only
Wbscr28	H3K27me3-only	H3K27me3-only	H3K27me3-only	H3K27me3-only	H3K27me3-only	H3K27me3-only	Unmarked	Unmarked	Unmarked	H3K27me3-only
Ccdc185	Unmarked	Unmarked	Unmarked	Unmarked	H3K4me3-only	H3K4me3-only	Unmarked	Unmarked	Unmarked	Unmarked
F8	Unmarked	Unmarked	Unmarked	H3K4me3-only	Unmarked	Unmarked	Unmarked	Unmarked	Unmarked	H3K4me3-only
Dcpp1	Unmarked	Unmarked	H3K27me3-only	H3K27me3-only	H3K27me3-only	H3K27me3-only	H3K27me3-only	Unmarked	Unmarked	Unmarked
Dynlt1b	H3K4me3-only	H3K4me3-only	Unmarked	H3K4me3-only	H3K4me3-only	H3K4me3-only	H3K4me3-only	H3K4me3-only	H3K4me3-only	H3K4me3-only
Prkcd	H3K4me3-only	H3K4me3-only	Unmarked	Bivalent	H3K4me3-only	H3K4me3-only	H3K4me3-only	H3K4me3-only	H3K4me3-only	H3K4me3-only
Rian	Unmarked	H3K27me3-only	H3K27me3-only	H3K27me3-only	Unmarked	H3K27me3-only	H3K27me3-only	Unmarked	Unmarked	Unmarked
Maz	H3K4me3-only	Bivalent	Unmarked	Bivalent	H3K4me3-only	H3K4me3-only	H3K4me3-only	H3K4me3-only	H3K4me3-only	H3K4me3-only
Vmn1r116	Unmarked	Unmarked	Unmarked	Unmarked	Unmarked	Unmarked	Unmarked	Unmarked	Unmarked	Unmarked
Reg4	Unmarked	Unmarked	Unmarked	H3K4me3-only	Unmarked	Unmarked	Unmarked	Unmarked	Unmarked	H3K4me3-only
Ldb1	H3K4me3-only	H3K4me3-only	H3K4me3-only	Bivalent	H3K4me3-only	H3K4me3-only	Bivalent	H3K4me3-only	H3K4me3-only	H3K4me3-only
Cttn	H3K4me3-only	H3K4me3-only	Unmarked	Bivalent	H3K4me3-only	H3K4me3-only	Bivalent	H3K4me3-only	H3K4me3-only	H3K4me3-only
Smco3	H3K27me3-only	H3K27me3-only	H3K27me3-only	H3K27me3-only	H3K27me3-only	H3K27me3-only	Unmarked	Unmarked	Unmarked	H3K27me3-only
Syna	Unmarked	Unmarked	Unmarked	Unmarked	H3K4me3-only	H3K4me3-only	H3K4me3-only	H3K4me3-only	H3K4me3-only	Unmarked
Tmem233	Unmarked	H3K27me3-only	H3K27me3-only	H3K27me3-only	Unmarked	Unmarked	H3K27me3-only	Unmarked	Unmarked	Unmarked
Pde6b	Unmarked	H3K27me3-only	H3K27me3-only	H3K27me3-only	H3K27me3-only	H3K27me3-only	H3K27me3-only	H3K4me3-only	Unmarked	H3K27me3-only
Ccdc158	H3K4me3-only	H3K4me3-only	Unmarked	H3K4me3-only	H3K4me3-only	H3K4me3-only	H3K4me3-only	H3K4me3-only	H3K4me3-only	H3K4me3-only
BC037156	Unmarked	Unmarked	Unmarked	Unmarked	Unmarked	Unmarked	Unmarked	Unmarked	Unmarked	Unmarked
Mup9	Unmarked	Unmarked	Unmarked	Unmarked	Unmarked	Unmarked	Unmarked	Unmarked	Unmarked	Unmarked
Mir199a-2	H3K4me3-only	H3K4me3-only	Unmarked	H3K4me3-only	H3K4me3-only	Unmarked	Unmarked	Unmarked	Unmarked	H3K4me3-only
St3gal6	H3K4me3-only	H3K4me3-only	Unmarked	Bivalent	H3K4me3-only	H3K4me3-only	H3K4me3-only	H3K4me3-only	H3K4me3-only	H3K4me3-only
Sec22a	H3K4me3-only	H3K4me3-only	Unmarked	H3K4me3-only	Bivalent	H3K4me3-only	Bivalent	H3K4me3-only	H3K4me3-only	H3K4me3-only
Slc7a8	H3K4me3-only	H3K4me3-only	Unmarked	H3K4me3-only	H3K4me3-only	H3K4me3-only	H3K4me3-only	H3K4me3-only	H3K4me3-only	H3K4me3-only
4931406H21Rik	Unmarked	H3K4me3-only	Unmarked	H3K4me3-only	Unmarked	Unmarked	Unmarked	H3K4me3-only	H3K4me3-only	H3K4me3-only
Dupd1	Unmarked	Unmarked	Unmarked	Unmarked	Unmarked	Unmarked	Unmarked	Unmarked	Unmarked	Unmarked
Dhfr	H3K4me3-only	H3K4me3-only	H3K4me3-only	H3K4me3-only	H3K4me3-only	H3K4me3-only	H3K4me3-only	H3K4me3-only	H3K4me3-only	H3K4me3-only
Vmn1r222	Unmarked	Unmarked	Unmarked	H3K27me3-only	Unmarked	H3K27me3-only	H3K27me3-only	Unmarked	Unmarked	Unmarked
Cys1	H3K4me3-only	Bivalent	H3K27me3-only	Bivalent	H3K4me3-only	H3K4me3-only	H3K4me3-only	H3K4me3-only	H3K4me3-only	H3K4me3-only
Gdf7	Bivalent	Bivalent	H3K27me3-only	Bivalent	Bivalent	Bivalent	Bivalent	Bivalent	Bivalent	H3K27me3-only
Gm11545	Unmarked	H3K4me3-only	Unmarked	H3K4me3-only	H3K4me3-only	H3K4me3-only	Bivalent	H3K4me3-only	H3K4me3-only	H3K4me3-only
Angptl6	H3K4me3-only	H3K4me3-only	Unmarked	H3K4me3-only	H3K4me3-only	H3K4me3-only	Bivalent	H3K4me3-only	H3K4me3-only	H3K4me3-only
Olfr467	Unmarked	Unmarked	Unmarked	H3K27me3-only	H3K27me3-only	H3K27me3-only	H3K27me3-only	Unmarked	Unmarked	Unmarked
Kdm2b	H3K4me3-only	H3K4me3-only	H3K4me3-only	Bivalent	H3K4me3-only	H3K4me3-only	H3K4me3-only	H3K4me3-only	H3K4me3-only	H3K4me3-only
Gm6455	Unmarked	Unmarked	Unmarked	Unmarked	Unmarked	Unmarked	Unmarked	Unmarked	Unmarked	Unmarked
Fhad1	Unmarked	H3K27me3-only	H3K27me3-only	H3K27me3-only	Unmarked	H3K27me3-only	H3K27me3-only	Unmarked	Unmarked	Unmarked
4933428C19Rik	Unmarked	Unmarked	Unmarked	Unmarked	Unmarked	Unmarked	Unmarked	Unmarked	Unmarked	Unmarked
Lelp1	Unmarked	Unmarked	Unmarked	Unmarked	H3K27me3-only	H3K27me3-only	H3K27me3-only	Unmarked	Unmarked	Unmarked
Slc39a1	H3K4me3-only	H3K4me3-only	H3K4me3-only	H3K4me3-only	H3K4me3-only	H3K4me3-only	H3K4me3-only	H3K4me3-only	H3K4me3-only	H3K4me3-only
Olfr1176	Unmarked	Unmarked	Unmarked	Unmarked	Unmarked	Unmarked	Unmarked	Unmarked	Unmarked	Unmarked
Mir6996	Unmarked	H3K27me3-only	Unmarked	H3K27me3-only	Unmarked	H3K4me3-only	Unmarked	Unmarked	Unmarked	Unmarked
Slc10a3	H3K4me3-only	H3K4me3-only	Unmarked	H3K4me3-only	H3K4me3-only	H3K4me3-only	H3K4me3-only	H3K4me3-only	H3K4me3-only	H3K4me3-only
Mocs1	H3K4me3-only	H3K4me3-only	Unmarked	H3K4me3-only	H3K4me3-only	H3K4me3-only	H3K4me3-only	H3K4me3-only	H3K4me3-only	H3K4me3-only
Bcap29	H3K4me3-only	H3K4me3-only	H3K4me3-only	Bivalent	H3K4me3-only	H3K4me3-only	H3K4me3-only	H3K4me3-only	H3K4me3-only	H3K4me3-only
Olfr390	Unmarked	Unmarked	Unmarked	Unmarked	Unmarked	Unmarked	H3K27me3-only	Unmarked	Unmarked	Unmarked
Gm16062	H3K4me3-only	H3K4me3-only	H3K4me3-only	H3K4me3-only	H3K4me3-only	H3K4me3-only	H3K4me3-only	H3K4me3-only	H3K4me3-only	H3K4me3-only
Rnf7	H3K4me3-only	H3K4me3-only	Unmarked	H3K4me3-only	H3K4me3-only	H3K4me3-only	Bivalent	H3K4me3-only	H3K4me3-only	H3K4me3-only
Rab39	H3K4me3-only	Bivalent	H3K27me3-only	Bivalent	H3K4me3-only	H3K4me3-only	Bivalent	H3K4me3-only	H3K4me3-only	H3K4me3-only
Gm6524	Unmarked	Unmarked	Unmarked	Bivalent	Unmarked	Unmarked	Unmarked	H3K27me3-only	Unmarked	H3K4me3-only
Dhdds	H3K4me3-only	H3K4me3-only	Unmarked	H3K4me3-only	H3K4me3-only	H3K4me3-only	H3K4me3-only	H3K4me3-only	H3K4me3-only	H3K4me3-only
4930564D02Rik	Unmarked	Unmarked	Unmarked	Unmarked	Unmarked	Unmarked	Unmarked	Unmarked	Unmarked	Unmarked
Olfr1036	Unmarked	Unmarked	Unmarked	Unmarked	Unmarked	Unmarked	Unmarked	Unmarked	Unmarked	Unmarked
Mir466b-2	Unmarked	Unmarked	Unmarked	Unmarked	Unmarked	Unmarked	Unmarked	Unmarked	Unmarked	Unmarked
Mir6896	Unmarked	Unmarked	Unmarked	Unmarked	Unmarked	Unmarked	Unmarked	Unmarked	H3K4me3-only	H3K4me3-only
Atp5j	H3K4me3-only	H3K4me3-only	H3K4me3-only	Bivalent	H3K4me3-only	H3K4me3-only	Bivalent	H3K4me3-only	H3K4me3-only	H3K4me3-only
Tnfrsf13c	H3K27me3-only	Bivalent	H3K27me3-only	Bivalent	H3K4me3-only	Unmarked	Unmarked	Unmarked	Unmarked	H3K4me3-only
Cdh10	H3K4me3-only	Bivalent	Unmarked	H3K4me3-only	H3K4me3-only	H3K4me3-only	Unmarked	Unmarked	Unmarked	H3K4me3-only
Foxk2	H3K4me3-only	Bivalent	Unmarked	H3K4me3-only	H3K4me3-only	H3K4me3-only	H3K4me3-only	H3K4me3-only	H3K4me3-only	H3K4me3-only
Afg3l1	H3K4me3-only	H3K4me3-only	Unmarked	H3K4me3-only	H3K4me3-only	H3K4me3-only	H3K4me3-only	H3K4me3-only	H3K4me3-only	H3K4me3-only
Urah	Unmarked	H3K27me3-only	H3K27me3-only	Bivalent	H3K4me3-only	H3K4me3-only	H3K4me3-only	H3K4me3-only	H3K4me3-only	Unmarked
Nphs1os	H3K27me3-only	H3K27me3-only	H3K27me3-only	Bivalent	Bivalent	Bivalent	H3K27me3-only	Unmarked	Unmarked	H3K27me3-only
Tlx2	H3K27me3-only	H3K27me3-only	H3K27me3-only	Bivalent	Bivalent	Bivalent	Bivalent	H3K4me3-only	H3K4me3-only	H3K27me3-only
Pramel1	Unmarked	H3K27me3-only	Unmarked	H3K27me3-only	Bivalent	H3K4me3-only	H3K4me3-only	H3K4me3-only	H3K4me3-only	H3K4me3-only
Ddah1	H3K27me3-only	Bivalent	H3K27me3-only	Bivalent	Bivalent	H3K4me3-only	Bivalent	H3K4me3-only	H3K4me3-only	Bivalent
Prune	H3K4me3-only	H3K4me3-only	H3K4me3-only	Bivalent	H3K4me3-only	H3K4me3-only	H3K4me3-only	H3K4me3-only	H3K4me3-only	H3K4me3-only
Trim59	H3K4me3-only	H3K4me3-only	H3K4me3-only	Bivalent	H3K4me3-only	H3K4me3-only	H3K4me3-only	H3K4me3-only	H3K4me3-only	H3K4me3-only
Btk	Unmarked	H3K4me3-only	Unmarked	H3K4me3-only	H3K4me3-only	Unmarked	Unmarked	Unmarked	Unmarked	Unmarked
Dkk1	Unmarked	H3K27me3-only	H3K27me3-only	H3K27me3-only	H3K27me3-only	H3K27me3-only	H3K27me3-only	Bivalent	H3K4me3-only	H3K27me3-only
Il10ra	Unmarked	Bivalent	H3K27me3-only	H3K27me3-only	H3K27me3-only	H3K27me3-only	H3K27me3-only	Unmarked	H3K27me3-only	H3K27me3-only
Foxm1	H3K4me3-only	H3K4me3-only	H3K4me3-only	Bivalent	H3K4me3-only	H3K4me3-only	H3K4me3-only	H3K4me3-only	H3K4me3-only	H3K4me3-only
1700012A03Rik	Unmarked	Unmarked	Unmarked	H3K27me3-only	H3K27me3-only	H3K27me3-only	H3K27me3-only	Unmarked	Unmarked	Unmarked
Gpatch4	H3K4me3-only	Bivalent	H3K27me3-only	H3K4me3-only	H3K4me3-only	H3K4me3-only	H3K4me3-only	H3K4me3-only	H3K4me3-only	H3K4me3-only
D930015E06Rik	H3K4me3-only	H3K4me3-only	Unmarked	Bivalent	H3K4me3-only	H3K4me3-only	H3K4me3-only	H3K4me3-only	H3K4me3-only	H3K4me3-only
Serpinb11	Unmarked	Unmarked	Unmarked	Unmarked	Unmarked	Unmarked	Unmarked	Unmarked	Unmarked	Unmarked
Man2a1	H3K4me3-only	H3K4me3-only	Unmarked	Bivalent	H3K4me3-only	H3K4me3-only	H3K4me3-only	H3K4me3-only	H3K4me3-only	H3K4me3-only
Zfp758	H3K4me3-only	H3K4me3-only	Unmarked	H3K4me3-only	H3K4me3-only	H3K4me3-only	H3K4me3-only	H3K4me3-only	H3K4me3-only	H3K4me3-only
Ppp2r1a	H3K4me3-only	H3K4me3-only	H3K4me3-only	H3K4me3-only	H3K4me3-only	H3K4me3-only	H3K4me3-only	H3K4me3-only	H3K4me3-only	H3K4me3-only
Iqcb1	H3K4me3-only	H3K4me3-only	Unmarked	Bivalent	H3K4me3-only	H3K4me3-only	H3K4me3-only	H3K4me3-only	H3K4me3-only	H3K4me3-only
Mir484	H3K4me3-only	H3K4me3-only	H3K4me3-only	H3K4me3-only	H3K4me3-only	H3K4me3-only	H3K4me3-only	H3K4me3-only	H3K4me3-only	H3K4me3-only
Snord123	H3K4me3-only	H3K4me3-only	Unmarked	H3K4me3-only	H3K4me3-only	Unmarked	Unmarked	H3K4me3-only	H3K4me3-only	H3K4me3-only
Tnfrsf23	H3K4me3-only	H3K4me3-only	H3K4me3-only	H3K4me3-only	H3K4me3-only	H3K4me3-only	H3K4me3-only	H3K4me3-only	H3K4me3-only	H3K4me3-only
Suds3	H3K4me3-only	H3K4me3-only	H3K4me3-only	H3K4me3-only	H3K4me3-only	H3K4me3-only	H3K4me3-only	H3K4me3-only	H3K4me3-only	H3K4me3-only
Map1lc3a	H3K4me3-only	H3K4me3-only	Unmarked	Bivalent	H3K4me3-only	H3K4me3-only	H3K4me3-only	H3K4me3-only	H3K4me3-only	H3K4me3-only
Nek6	H3K4me3-only	H3K4me3-only	H3K4me3-only	Bivalent	H3K4me3-only	H3K4me3-only	H3K4me3-only	H3K4me3-only	H3K4me3-only	H3K4me3-only
Mir194-1	Unmarked	Unmarked	Unmarked	H3K4me3-only	Unmarked	Unmarked	Unmarked	Unmarked	H3K4me3-only	H3K4me3-only
Kcnt2	H3K4me3-only	H3K4me3-only	H3K4me3-only	H3K4me3-only	H3K4me3-only	H3K4me3-only	H3K4me3-only	Unmarked	H3K4me3-only	H3K4me3-only
Nav1	H3K4me3-only	H3K4me3-only	Unmarked	H3K4me3-only	H3K4me3-only	H3K4me3-only	H3K4me3-only	H3K4me3-only	H3K4me3-only	H3K4me3-only
Zcchc13	Unmarked	H3K27me3-only	H3K27me3-only	H3K27me3-only	Bivalent	H3K4me3-only	H3K4me3-only	H3K4me3-only	H3K4me3-only	H3K4me3-only
BC027072	Unmarked	Unmarked	Unmarked	H3K27me3-only	Unmarked	Unmarked	Unmarked	Unmarked	Unmarked	Unmarked
Diaph3	H3K4me3-only	H3K4me3-only	H3K4me3-only	H3K4me3-only	H3K4me3-only	H3K4me3-only	Bivalent	H3K4me3-only	H3K4me3-only	H3K4me3-only
Mir7675	Unmarked	Unmarked	Unmarked	Unmarked	Unmarked	Unmarked	Unmarked	Unmarked	Unmarked	Unmarked
BC006965	Unmarked	Unmarked	Unmarked	H3K27me3-only	H3K27me3-only	H3K27me3-only	H3K27me3-only	Unmarked	Unmarked	Unmarked
Ip6k1	H3K4me3-only	H3K4me3-only	H3K4me3-only	Bivalent	H3K4me3-only	H3K4me3-only	H3K4me3-only	H3K4me3-only	H3K4me3-only	H3K4me3-only
Gm38426	H3K4me3-only	Bivalent	H3K27me3-only	Bivalent	H3K4me3-only	H3K4me3-only	H3K4me3-only	H3K4me3-only	H3K4me3-only	H3K4me3-only
Palm3	Unmarked	H3K27me3-only	Unmarked	Bivalent	H3K4me3-only	H3K4me3-only	H3K4me3-only	H3K4me3-only	H3K4me3-only	H3K4me3-only
Spon1	H3K4me3-only	Bivalent	H3K27me3-only	Bivalent	H3K4me3-only	Bivalent	Bivalent	Unmarked	Unmarked	H3K4me3-only
Cd163	Unmarked	H3K27me3-only	Unmarked	H3K27me3-only	H3K27me3-only	H3K27me3-only	H3K27me3-only	Unmarked	Unmarked	Unmarked
A430035B10Rik	H3K4me3-only	Bivalent	Unmarked	Bivalent	H3K4me3-only	H3K4me3-only	H3K4me3-only	H3K4me3-only	H3K4me3-only	H3K4me3-only
Ociad1	H3K4me3-only	H3K4me3-only	Unmarked	Bivalent	H3K4me3-only	H3K4me3-only	Bivalent	H3K4me3-only	H3K4me3-only	H3K4me3-only
Wdr19	H3K4me3-only	H3K4me3-only	H3K4me3-only	H3K4me3-only	H3K4me3-only	H3K4me3-only	H3K4me3-only	H3K4me3-only	H3K4me3-only	H3K4me3-only
Cc2d1b	H3K4me3-only	H3K4me3-only	Unmarked	H3K4me3-only	H3K4me3-only	H3K4me3-only	H3K4me3-only	H3K4me3-only	H3K4me3-only	H3K4me3-only
Gm12505	H3K4me3-only	Unmarked	Unmarked	H3K4me3-only	H3K4me3-only	H3K4me3-only	Unmarked	H3K4me3-only	H3K4me3-only	H3K4me3-only
Rrbp1	H3K4me3-only	H3K4me3-only	Unmarked	Bivalent	H3K4me3-only	H3K4me3-only	H3K4me3-only	H3K4me3-only	H3K4me3-only	H3K4me3-only
Chchd5	H3K4me3-only	H3K4me3-only	Unmarked	H3K4me3-only	H3K4me3-only	H3K4me3-only	Bivalent	H3K4me3-only	H3K4me3-only	H3K4me3-only
Ttc17	H3K4me3-only	H3K4me3-only	H3K4me3-only	Bivalent	H3K4me3-only	H3K4me3-only	Bivalent	H3K4me3-only	H3K4me3-only	H3K4me3-only
Calhm1	Unmarked	Unmarked	Unmarked	H3K4me3-only	Unmarked	Unmarked	Unmarked	Unmarked	Unmarked	Unmarked
Pdpk1	H3K4me3-only	H3K4me3-only	H3K4me3-only	Bivalent	H3K4me3-only	H3K4me3-only	H3K4me3-only	H3K4me3-only	H3K4me3-only	H3K4me3-only
Airn	H3K4me3-only	H3K4me3-only	Unmarked	Bivalent	H3K4me3-only	Unmarked	Bivalent	H3K4me3-only	H3K4me3-only	H3K4me3-only
Deptor	H3K4me3-only	H3K4me3-only	Unmarked	Bivalent	H3K4me3-only	H3K4me3-only	Bivalent	H3K4me3-only	H3K4me3-only	H3K4me3-only
Tgtp1	Unmarked	Unmarked	Unmarked	H3K4me3-only	H3K4me3-only	Unmarked	Unmarked	Unmarked	Unmarked	Unmarked
Mfsd4b2	H3K4me3-only	Bivalent	Bivalent	Bivalent	H3K4me3-only	Bivalent	H3K4me3-only	H3K4me3-only	H3K4me3-only	H3K4me3-only
4930572K03Rik	Unmarked	Unmarked	Unmarked	Unmarked	Unmarked	Unmarked	Unmarked	Unmarked	Unmarked	Unmarked
Svop	Unmarked	Bivalent	H3K27me3-only	Bivalent	H3K4me3-only	H3K4me3-only	Bivalent	H3K4me3-only	H3K4me3-only	Unmarked
Wdr78	H3K4me3-only	H3K4me3-only	H3K4me3-only	H3K4me3-only	H3K4me3-only	H3K4me3-only	H3K4me3-only	H3K4me3-only	H3K4me3-only	H3K4me3-only
Parp1	H3K4me3-only	H3K4me3-only	Unmarked	H3K4me3-only	H3K4me3-only	H3K4me3-only	Bivalent	H3K4me3-only	H3K4me3-only	H3K4me3-only
Panct2	H3K4me3-only	Bivalent	Unmarked	H3K4me3-only	H3K4me3-only	H3K4me3-only	H3K4me3-only	H3K4me3-only	H3K4me3-only	H3K4me3-only
Alpi	Unmarked	Unmarked	Unmarked	Unmarked	Unmarked	Unmarked	Unmarked	Unmarked	Unmarked	Unmarked
Xlr4c	Unmarked	H3K27me3-only	Unmarked	H3K27me3-only	H3K27me3-only	H3K27me3-only	H3K27me3-only	Unmarked	Unmarked	H3K27me3-only
Mir322	H3K4me3-only	H3K4me3-only	Unmarked	Bivalent	H3K4me3-only	Unmarked	Unmarked	H3K4me3-only	H3K4me3-only	H3K4me3-only
Slc25a14	H3K4me3-only	H3K4me3-only	Unmarked	H3K4me3-only	H3K4me3-only	H3K4me3-only	H3K4me3-only	H3K4me3-only	H3K4me3-only	H3K4me3-only
Pcbp2	H3K4me3-only	H3K4me3-only	H3K4me3-only	H3K4me3-only	H3K4me3-only	H3K4me3-only	Bivalent	Bivalent	Bivalent	H3K4me3-only
1700064M15Rik	H3K4me3-only	H3K4me3-only	Unmarked	H3K4me3-only	H3K4me3-only	H3K4me3-only	H3K4me3-only	H3K4me3-only	H3K4me3-only	H3K4me3-only
Mir6937	Unmarked	Unmarked	Unmarked	H3K4me3-only	H3K4me3-only	H3K4me3-only	Unmarked	H3K4me3-only	H3K4me3-only	H3K4me3-only
Unc13c	Unmarked	Unmarked	Unmarked	Unmarked	Unmarked	Unmarked	H3K27me3-only	Unmarked	Unmarked	Unmarked
Klhl2	H3K4me3-only	Bivalent	Unmarked	Bivalent	H3K4me3-only	H3K4me3-only	H3K4me3-only	H3K4me3-only	H3K4me3-only	H3K4me3-only
Cpa1	Unmarked	Unmarked	Unmarked	Unmarked	Unmarked	Unmarked	Unmarked	Unmarked	Unmarked	Unmarked
Fam109a	H3K4me3-only	H3K4me3-only	Unmarked	Bivalent	H3K4me3-only	H3K4me3-only	H3K4me3-only	H3K4me3-only	H3K4me3-only	H3K4me3-only
Orc1	H3K4me3-only	H3K4me3-only	H3K4me3-only	H3K4me3-only	H3K4me3-only	H3K4me3-only	Bivalent	H3K4me3-only	Bivalent	H3K4me3-only
4930448K20Rik	Unmarked	Unmarked	Unmarked	Unmarked	H3K27me3-only	H3K27me3-only	H3K27me3-only	Unmarked	Unmarked	H3K27me3-only
Myt1	Unmarked	H3K27me3-only	H3K27me3-only	Bivalent	H3K27me3-only	H3K27me3-only	H3K27me3-only	Unmarked	Unmarked	H3K27me3-only
Gm13580	Unmarked	Unmarked	Unmarked	Unmarked	Unmarked	Unmarked	Unmarked	Unmarked	Unmarked	Unmarked
Gabra3	Unmarked	H3K4me3-only	Unmarked	H3K27me3-only	H3K27me3-only	H3K27me3-only	H3K27me3-only	Unmarked	Unmarked	Unmarked
Cidea	H3K4me3-only	Bivalent	H3K27me3-only	Bivalent	H3K4me3-only	H3K4me3-only	H3K4me3-only	H3K4me3-only	H3K4me3-only	H3K4me3-only
Pcdha4	Unmarked	Unmarked	Unmarked	H3K27me3-only	H3K4me3-only	H3K4me3-only	H3K4me3-only	H3K4me3-only	H3K4me3-only	Unmarked
Ik	H3K4me3-only	H3K4me3-only	Unmarked	H3K4me3-only	H3K4me3-only	H3K4me3-only	Bivalent	H3K4me3-only	H3K4me3-only	H3K4me3-only
Cryaa	Unmarked	H3K27me3-only	H3K27me3-only	H3K27me3-only	H3K4me3-only	Bivalent	Unmarked	Unmarked	Unmarked	Unmarked
Mir615	H3K4me3-only	Bivalent	H3K27me3-only	Bivalent	H3K4me3-only	H3K4me3-only	H3K4me3-only	H3K4me3-only	H3K4me3-only	H3K4me3-only
Sult4a1	Unmarked	Bivalent	H3K27me3-only	Bivalent	Bivalent	Bivalent	Bivalent	H3K4me3-only	H3K4me3-only	Unmarked
Riok1	H3K4me3-only	H3K4me3-only	Unmarked	H3K4me3-only	H3K4me3-only	H3K4me3-only	H3K4me3-only	H3K4me3-only	H3K4me3-only	H3K4me3-only
Serpina1e	Unmarked	Unmarked	Unmarked	Bivalent	Unmarked	H3K27me3-only	H3K27me3-only	Unmarked	Unmarked	Unmarked
Lgals3bp	Unmarked	Unmarked	Unmarked	H3K4me3-only	Unmarked	Unmarked	Unmarked	Unmarked	Unmarked	Unmarked
Gm4303	Unmarked	Unmarked	Unmarked	Unmarked	Unmarked	Unmarked	Unmarked	Unmarked	Unmarked	Unmarked
Eif3c	H3K4me3-only	H3K4me3-only	H3K4me3-only	H3K4me3-only	H3K4me3-only	H3K4me3-only	Bivalent	H3K4me3-only	H3K4me3-only	H3K4me3-only
Casd1	H3K4me3-only	H3K4me3-only	Unmarked	H3K4me3-only	H3K4me3-only	H3K4me3-only	H3K4me3-only	H3K4me3-only	H3K4me3-only	H3K4me3-only
Ccdc148	H3K4me3-only	H3K4me3-only	Unmarked	Bivalent	H3K4me3-only	H3K4me3-only	H3K4me3-only	H3K4me3-only	H3K4me3-only	H3K4me3-only
Edf1	H3K4me3-only	H3K4me3-only	Unmarked	Bivalent	H3K4me3-only	H3K4me3-only	H3K4me3-only	H3K4me3-only	H3K4me3-only	H3K4me3-only
Dpcd	H3K4me3-only	H3K4me3-only	Unmarked	Bivalent	H3K4me3-only	H3K4me3-only	Bivalent	H3K4me3-only	H3K4me3-only	H3K4me3-only
Slc18a3	H3K27me3-only	H3K27me3-only	H3K27me3-only	Bivalent	Bivalent	Bivalent	H3K27me3-only	Unmarked	H3K4me3-only	H3K27me3-only
Txnrd1	H3K4me3-only	H3K4me3-only	Unmarked	H3K4me3-only	H3K4me3-only	H3K4me3-only	Bivalent	H3K4me3-only	H3K4me3-only	H3K4me3-only
Exoc8	H3K4me3-only	H3K4me3-only	Unmarked	Bivalent	H3K4me3-only	H3K4me3-only	Bivalent	H3K4me3-only	H3K4me3-only	H3K4me3-only
Tktl2	Unmarked	Unmarked	H3K27me3-only	H3K27me3-only	H3K27me3-only	H3K27me3-only	H3K27me3-only	Unmarked	Unmarked	H3K27me3-only
Olfr479	Unmarked	Unmarked	Unmarked	Unmarked	Unmarked	Unmarked	Unmarked	Unmarked	Unmarked	Unmarked
Snord35a	H3K4me3-only	H3K4me3-only	Unmarked	Bivalent	H3K4me3-only	H3K4me3-only	Bivalent	H3K4me3-only	H3K4me3-only	H3K4me3-only
Lilra5	Unmarked	H3K27me3-only	H3K27me3-only	H3K27me3-only	H3K27me3-only	H3K27me3-only	H3K27me3-only	Unmarked	Unmarked	H3K27me3-only
Olfr361	Unmarked	Unmarked	Unmarked	Unmarked	Unmarked	Unmarked	Unmarked	Unmarked	Unmarked	Unmarked
4930474G06Rik	Unmarked	Unmarked	Unmarked	Unmarked	Unmarked	H3K27me3-only	Unmarked	Unmarked	Unmarked	H3K27me3-only
Vmn1r237	Unmarked	H3K27me3-only	Unmarked	H3K27me3-only	H3K27me3-only	H3K27me3-only	H3K27me3-only	Unmarked	Unmarked	H3K27me3-only
Rapgef3	Bivalent	Bivalent	H3K27me3-only	Bivalent	H3K4me3-only	Bivalent	H3K4me3-only	H3K4me3-only	H3K4me3-only	H3K4me3-only
Olfr380	Unmarked	Unmarked	Unmarked	Unmarked	Unmarked	Unmarked	Unmarked	Unmarked	Unmarked	Unmarked
Vps4a	H3K4me3-only	H3K4me3-only	Unmarked	Bivalent	H3K4me3-only	H3K4me3-only	Bivalent	H3K4me3-only	H3K4me3-only	H3K4me3-only
Cd69	Unmarked	Unmarked	Unmarked	Unmarked	Unmarked	H3K27me3-only	H3K27me3-only	Unmarked	Unmarked	Unmarked
Aak1	H3K4me3-only	H3K4me3-only	Unmarked	Bivalent	H3K4me3-only	H3K4me3-only	H3K4me3-only	H3K4me3-only	H3K4me3-only	H3K4me3-only
Vmn1r19	Unmarked	Unmarked	Unmarked	Unmarked	Unmarked	H3K27me3-only	H3K27me3-only	Unmarked	Unmarked	H3K27me3-only
1700003F12Rik	Unmarked	H3K4me3-only	Unmarked	H3K4me3-only	H3K4me3-only	H3K4me3-only	H3K4me3-only	H3K4me3-only	H3K4me3-only	Unmarked
Olfr1022	Unmarked	Unmarked	Unmarked	Unmarked	Unmarked	Unmarked	Unmarked	Unmarked	Unmarked	Unmarked
Mageh1	H3K4me3-only	Bivalent	H3K27me3-only	Bivalent	H3K4me3-only	Bivalent	H3K4me3-only	H3K4me3-only	H3K4me3-only	H3K4me3-only
Dkc1	H3K4me3-only	H3K4me3-only	Unmarked	H3K4me3-only	H3K4me3-only	H3K4me3-only	H3K4me3-only	H3K4me3-only	H3K4me3-only	H3K4me3-only
Pcdh8	Bivalent	Bivalent	H3K27me3-only	Bivalent	Bivalent	Bivalent	Bivalent	Bivalent	Bivalent	Bivalent
Lpar6	H3K4me3-only	H3K4me3-only	Unmarked	H3K4me3-only	H3K4me3-only	H3K4me3-only	H3K4me3-only	H3K4me3-only	H3K4me3-only	H3K4me3-only
Oxnad1	H3K4me3-only	H3K4me3-only	Unmarked	H3K4me3-only	H3K4me3-only	H3K4me3-only	H3K4me3-only	H3K4me3-only	H3K4me3-only	H3K4me3-only
Myh10	H3K4me3-only	H3K4me3-only	Unmarked	H3K4me3-only	H3K4me3-only	H3K4me3-only	Bivalent	H3K4me3-only	H3K4me3-only	H3K4me3-only
4930593C16Rik	Unmarked	Unmarked	Unmarked	H3K4me3-only	Unmarked	Unmarked	Unmarked	Unmarked	H3K4me3-only	H3K4me3-only
P4htm	H3K4me3-only	H3K4me3-only	Unmarked	Bivalent	H3K4me3-only	H3K4me3-only	H3K4me3-only	H3K4me3-only	H3K4me3-only	H3K4me3-only
Rlbp1	Unmarked	Unmarked	Unmarked	H3K4me3-only	H3K4me3-only	H3K4me3-only	Unmarked	Unmarked	H3K4me3-only	Unmarked
Zim3	Unmarked	Unmarked	Unmarked	Unmarked	Unmarked	Unmarked	Unmarked	Unmarked	H3K4me3-only	Unmarked
Mir7035	Unmarked	Unmarked	Unmarked	H3K4me3-only	Unmarked	Unmarked	Unmarked	Unmarked	Unmarked	Unmarked
Lurap1	H3K4me3-only	H3K4me3-only	Unmarked	H3K4me3-only	H3K4me3-only	H3K4me3-only	H3K4me3-only	H3K4me3-only	H3K4me3-only	H3K4me3-only
Foxe1	H3K27me3-only	Bivalent	H3K27me3-only	Bivalent	H3K4me3-only	H3K4me3-only	Bivalent	H3K4me3-only	H3K4me3-only	Bivalent
S100a13	H3K4me3-only	H3K4me3-only	Unmarked	H3K4me3-only	H3K4me3-only	H3K4me3-only	Unmarked	H3K4me3-only	H3K4me3-only	H3K4me3-only
Gm5168	Unmarked	Unmarked	Unmarked	Unmarked	Unmarked	Unmarked	Unmarked	Unmarked	Unmarked	Unmarked
Zfp318	H3K4me3-only	Bivalent	Unmarked	Bivalent	H3K4me3-only	H3K4me3-only	H3K4me3-only	H3K4me3-only	H3K4me3-only	H3K4me3-only
Atf1	H3K4me3-only	H3K4me3-only	H3K4me3-only	Bivalent	H3K4me3-only	H3K4me3-only	H3K4me3-only	H3K4me3-only	H3K4me3-only	H3K4me3-only
Ep300	H3K4me3-only	H3K4me3-only	H3K4me3-only	Bivalent	H3K4me3-only	H3K4me3-only	Bivalent	H3K4me3-only	H3K4me3-only	H3K4me3-only
Zfp277	H3K4me3-only	Bivalent	Unmarked	Bivalent	H3K4me3-only	H3K4me3-only	H3K4me3-only	H3K4me3-only	H3K4me3-only	H3K4me3-only
Tle3	H3K4me3-only	H3K4me3-only	H3K4me3-only	Bivalent	H3K4me3-only	H3K4me3-only	H3K4me3-only	H3K4me3-only	H3K4me3-only	H3K4me3-only
Rdx	H3K4me3-only	H3K4me3-only	Unmarked	Bivalent	H3K4me3-only	H3K4me3-only	H3K4me3-only	H3K4me3-only	H3K4me3-only	H3K4me3-only
Kcnq1	H3K27me3-only	Bivalent	H3K27me3-only	H3K27me3-only	Bivalent	Bivalent	H3K27me3-only	H3K4me3-only	H3K4me3-only	H3K27me3-only
Zfp109	Bivalent	Bivalent	Unmarked	Bivalent	Bivalent	Bivalent	Bivalent	H3K4me3-only	H3K4me3-only	H3K4me3-only
Pon1	Unmarked	Unmarked	Unmarked	H3K27me3-only	H3K27me3-only	H3K27me3-only	H3K27me3-only	Unmarked	Unmarked	Unmarked
C1qc	Unmarked	H3K27me3-only	H3K27me3-only	H3K27me3-only	Unmarked	H3K27me3-only	Unmarked	Unmarked	Unmarked	H3K27me3-only
Mtfr1l	H3K4me3-only	H3K4me3-only	H3K4me3-only	Bivalent	H3K4me3-only	H3K4me3-only	H3K4me3-only	H3K4me3-only	H3K4me3-only	H3K4me3-only
Hdac7	H3K4me3-only	Bivalent	H3K27me3-only	Bivalent	Bivalent	Bivalent	Bivalent	H3K4me3-only	H3K4me3-only	H3K4me3-only
Trappc9	H3K4me3-only	H3K4me3-only	Unmarked	H3K4me3-only	H3K4me3-only	H3K4me3-only	H3K4me3-only	H3K4me3-only	H3K4me3-only	H3K4me3-only
Kcns2	Unmarked	Bivalent	H3K27me3-only	Bivalent	Bivalent	Bivalent	Bivalent	H3K4me3-only	H3K4me3-only	H3K27me3-only
Ccr5	Unmarked	Unmarked	Unmarked	H3K27me3-only	H3K27me3-only	H3K27me3-only	H3K27me3-only	Unmarked	Unmarked	H3K27me3-only
Zfp768	H3K4me3-only	H3K4me3-only	Unmarked	Bivalent	H3K4me3-only	H3K4me3-only	H3K4me3-only	H3K4me3-only	H3K4me3-only	H3K4me3-only
Klrb1c	Unmarked	Unmarked	Unmarked	Unmarked	Unmarked	Unmarked	Unmarked	Unmarked	Unmarked	Unmarked
Mir92b	H3K4me3-only	H3K4me3-only	Unmarked	H3K4me3-only	H3K4me3-only	H3K4me3-only	Unmarked	H3K4me3-only	H3K4me3-only	H3K4me3-only
Fbxw2	H3K4me3-only	H3K4me3-only	Unmarked	H3K4me3-only	H3K4me3-only	H3K4me3-only	Bivalent	H3K4me3-only	H3K4me3-only	H3K4me3-only
Tmem258	H3K4me3-only	H3K4me3-only	H3K4me3-only	H3K4me3-only	H3K4me3-only	H3K4me3-only	H3K4me3-only	H3K4me3-only	H3K4me3-only	H3K4me3-only
Cpne6	H3K27me3-only	H3K27me3-only	H3K27me3-only	H3K27me3-only	H3K27me3-only	H3K27me3-only	H3K27me3-only	Unmarked	Unmarked	H3K27me3-only
Zmiz2	Unmarked	Unmarked	Unmarked	Unmarked	Unmarked	Unmarked	Unmarked	Unmarked	Unmarked	Unmarked
1700010J16Rik	Unmarked	Unmarked	Unmarked	Unmarked	Unmarked	Unmarked	Unmarked	Unmarked	Unmarked	Unmarked
Esrp2	Bivalent	Bivalent	H3K27me3-only	H3K4me3-only	H3K4me3-only	H3K4me3-only	Bivalent	H3K4me3-only	H3K4me3-only	H3K4me3-only
Fam187b	Bivalent	Bivalent	H3K27me3-only	Bivalent	Bivalent	Bivalent	Bivalent	H3K4me3-only	H3K4me3-only	H3K4me3-only
Tpra1	H3K4me3-only	H3K4me3-only	Unmarked	H3K4me3-only	H3K4me3-only	H3K4me3-only	H3K4me3-only	H3K4me3-only	H3K4me3-only	H3K4me3-only
Efcc1	H3K4me3-only	Bivalent	H3K27me3-only	Bivalent	H3K4me3-only	Bivalent	H3K4me3-only	Bivalent	H3K4me3-only	Bivalent
Acot7	H3K4me3-only	H3K4me3-only	H3K4me3-only	Bivalent	H3K4me3-only	H3K4me3-only	H3K4me3-only	H3K4me3-only	H3K4me3-only	H3K4me3-only
Rbm8a	H3K4me3-only	H3K4me3-only	Unmarked	H3K4me3-only	H3K4me3-only	H3K4me3-only	Bivalent	H3K4me3-only	H3K4me3-only	H3K4me3-only
Otor	Unmarked	Unmarked	Unmarked	Unmarked	Unmarked	Unmarked	Unmarked	Unmarked	Unmarked	Unmarked
G0s2	H3K4me3-only	H3K4me3-only	Unmarked	H3K4me3-only	H3K4me3-only	H3K4me3-only	H3K4me3-only	Unmarked	H3K4me3-only	H3K4me3-only
Gm5938	Unmarked	Unmarked	Unmarked	Unmarked	Unmarked	Unmarked	Unmarked	Unmarked	Unmarked	H3K27me3-only
Med14	H3K4me3-only	Bivalent	Unmarked	Bivalent	H3K4me3-only	H3K4me3-only	H3K4me3-only	H3K4me3-only	H3K4me3-only	H3K4me3-only
Acta2	H3K27me3-only	H3K27me3-only	H3K27me3-only	H3K27me3-only	H3K27me3-only	H3K27me3-only	H3K27me3-only	Unmarked	H3K27me3-only	Unmarked
Cyp4f14	Unmarked	H3K27me3-only	H3K27me3-only	H3K27me3-only	H3K27me3-only	H3K27me3-only	H3K27me3-only	Unmarked	Unmarked	H3K27me3-only
Ddx23	H3K4me3-only	H3K4me3-only	H3K4me3-only	H3K4me3-only	H3K4me3-only	H3K4me3-only	H3K4me3-only	H3K4me3-only	H3K4me3-only	H3K4me3-only
Olfr1373	Unmarked	H3K27me3-only	Unmarked	H3K27me3-only	Unmarked	Unmarked	Unmarked	Unmarked	Unmarked	Unmarked
Iffo1	H3K4me3-only	H3K4me3-only	Unmarked	Bivalent	H3K4me3-only	H3K4me3-only	H3K4me3-only	H3K4me3-only	H3K4me3-only	H3K4me3-only
Gm5862	Unmarked	H3K27me3-only	H3K27me3-only	H3K27me3-only	H3K27me3-only	H3K27me3-only	H3K27me3-only	Unmarked	Unmarked	H3K27me3-only
Cst10	Unmarked	Unmarked	Unmarked	Unmarked	Unmarked	Unmarked	Unmarked	Unmarked	Unmarked	Unmarked
Mir7664	Unmarked	Unmarked	Unmarked	Unmarked	Unmarked	Unmarked	Unmarked	Unmarked	Unmarked	Unmarked
Nuf2	H3K4me3-only	H3K4me3-only	H3K4me3-only	H3K4me3-only	H3K4me3-only	H3K4me3-only	H3K4me3-only	H3K4me3-only	H3K4me3-only	H3K4me3-only
Tspyl2	H3K4me3-only	Bivalent	H3K27me3-only	Bivalent	Bivalent	Bivalent	Bivalent	H3K4me3-only	H3K4me3-only	Bivalent
Ttr	Unmarked	Unmarked	Unmarked	H3K27me3-only	Unmarked	H3K27me3-only	Unmarked	Unmarked	Unmarked	Unmarked
Mir133a-1	Unmarked	Unmarked	Unmarked	Unmarked	Unmarked	Unmarked	Unmarked	Unmarked	Unmarked	Unmarked
Ehd3	H3K4me3-only	Bivalent	Unmarked	Bivalent	Bivalent	Bivalent	Bivalent	H3K4me3-only	H3K4me3-only	Bivalent
Bag6	H3K4me3-only	H3K4me3-only	Unmarked	H3K4me3-only	H3K4me3-only	H3K4me3-only	Bivalent	H3K4me3-only	H3K4me3-only	H3K4me3-only
Smim11	H3K4me3-only	H3K4me3-only	Unmarked	H3K4me3-only	H3K4me3-only	H3K4me3-only	H3K4me3-only	H3K4me3-only	H3K4me3-only	H3K4me3-only
Cfap44	Unmarked	H3K4me3-only	Unmarked	H3K4me3-only	H3K4me3-only	Unmarked	Unmarked	Unmarked	H3K4me3-only	H3K4me3-only
[truncated: 22,413 more rows]

## Sheet: NF
Gene_id	Oocyte	PN5	NF_2cell	NF_4cell	NF_8cell	NF_morula	NF_ICM	NF_TE
Hist1h2bc	Unmarked	H3K4me3-only	H3K4me3-only	H3K4me3-only	H3K4me3-only	H3K4me3-only	H3K4me3-only	H3K4me3-only
Vmn2r44	H3K27me3-only	H3K27me3-only	Unmarked	H3K27me3-only	H3K4me3-only	Unmarked	H3K27me3-only	Unmarked
Olfr1245	Unmarked	H3K27me3-only	H3K27me3-only	H3K27me3-only	H3K27me3-only	H3K27me3-only	H3K27me3-only	H3K27me3-only
Ubl4a	H3K4me3-only	H3K4me3-only	H3K4me3-only	H3K4me3-only	H3K4me3-only	H3K4me3-only	H3K4me3-only	H3K4me3-only
Vmn2r45	Unmarked	H3K27me3-only	Unmarked	Unmarked	Unmarked	Unmarked	Unmarked	Unmarked
Olfr1246	Unmarked	H3K27me3-only	H3K27me3-only	H3K27me3-only	H3K27me3-only	H3K27me3-only	H3K27me3-only	H3K27me3-only
Hist1h2be	Unmarked	H3K4me3-only	H3K4me3-only	H3K4me3-only	H3K4me3-only	H3K4me3-only	H3K4me3-only	H3K4me3-only
3930402G23Rik	H3K27me3-only	H3K27me3-only	H3K27me3-only	H3K27me3-only	H3K27me3-only	H3K27me3-only	H3K27me3-only	H3K27me3-only
Vmn2r46	Unmarked	Unmarked	Unmarked	Unmarked	Unmarked	Unmarked	Unmarked	Unmarked
Ubl4b	H3K27me3-only	H3K27me3-only	H3K27me3-only	Unmarked	Unmarked	H3K27me3-only	H3K27me3-only	Unmarked
Olfr1247	Unmarked	H3K27me3-only	H3K27me3-only	H3K27me3-only	H3K27me3-only	H3K27me3-only	H3K27me3-only	H3K27me3-only
Spata5l1	H3K4me3-only	H3K4me3-only	H3K4me3-only	H3K4me3-only	H3K4me3-only	H3K4me3-only	H3K4me3-only	H3K4me3-only
Hist1h2bf	H3K27me3-only	Unmarked	H3K4me3-only	H3K4me3-only	H3K4me3-only	H3K4me3-only	H3K4me3-only	H3K4me3-only
Vmn2r47	Unmarked	Unmarked	Unmarked	Unmarked	Unmarked	Unmarked	Unmarked	Unmarked
Olfr1248	Unmarked	H3K27me3-only	H3K27me3-only	H3K27me3-only	H3K27me3-only	H3K27me3-only	Unmarked	Unmarked
Mospd1	Unmarked	H3K4me3-only	H3K4me3-only	H3K4me3-only	H3K4me3-only	H3K4me3-only	H3K4me3-only	H3K4me3-only
Hist1h2bg	H3K27me3-only	H3K4me3-only	H3K4me3-only	H3K4me3-only	H3K4me3-only	H3K4me3-only	H3K4me3-only	H3K4me3-only
Vmn2r48	Unmarked	Unmarked	Unmarked	H3K27me3-only	Unmarked	H3K27me3-only	Unmarked	H3K27me3-only
Olfr1249	Unmarked	H3K27me3-only	Unmarked	H3K27me3-only	H3K27me3-only	H3K27me3-only	Unmarked	Unmarked
Mospd2	Unmarked	H3K4me3-only	H3K4me3-only	H3K4me3-only	H3K4me3-only	H3K4me3-only	Bivalent	H3K4me3-only
Hist1h2bh	Unmarked	H3K4me3-only	H3K4me3-only	H3K4me3-only	H3K4me3-only	H3K4me3-only	H3K4me3-only	H3K4me3-only
Aipl1	H3K27me3-only	H3K27me3-only	H3K27me3-only	H3K27me3-only	H3K27me3-only	H3K27me3-only	Unmarked	H3K27me3-only
Vmn2r49	Unmarked	Unmarked	Unmarked	H3K27me3-only	H3K27me3-only	H3K27me3-only	Unmarked	Unmarked
Mospd3	Unmarked	H3K4me3-only	H3K4me3-only	H3K4me3-only	H3K4me3-only	H3K4me3-only	H3K4me3-only	H3K4me3-only
Mospd4	H3K27me3-only	Bivalent	H3K4me3-only	H3K4me3-only	H3K4me3-only	H3K4me3-only	H3K4me3-only	H3K4me3-only
Hist1h2bj	Unmarked	H3K4me3-only	H3K4me3-only	H3K4me3-only	H3K4me3-only	H3K4me3-only	H3K4me3-only	H3K4me3-only
Mup1	Unmarked	Unmarked	Unmarked	Unmarked	Unmarked	Unmarked	Unmarked	Unmarked
Hist1h2bk	H3K4me3-only	H3K4me3-only	H3K4me3-only	H3K4me3-only	H3K4me3-only	H3K4me3-only	H3K4me3-only	H3K4me3-only
Mup2	Unmarked	Unmarked	Unmarked	Unmarked	Unmarked	Unmarked	Unmarked	Unmarked
Pdcd1lg2	Unmarked	H3K27me3-only	H3K27me3-only	Unmarked	H3K27me3-only	H3K27me3-only	H3K27me3-only	H3K27me3-only
Trmt2a	H3K4me3-only	H3K4me3-only	H3K4me3-only	H3K4me3-only	H3K4me3-only	H3K4me3-only	H3K4me3-only	H3K4me3-only
Hist1h2bl	Unmarked	H3K4me3-only	H3K4me3-only	H3K4me3-only	H3K4me3-only	H3K4me3-only	H3K4me3-only	H3K4me3-only
Mup3	H3K27me3-only	H3K27me3-only	H3K27me3-only	H3K27me3-only	H3K27me3-only	H3K27me3-only	H3K27me3-only	H3K27me3-only
Trmt2b	H3K27me3-only	Unmarked	H3K27me3-only	Bivalent	Bivalent	H3K4me3-only	H3K4me3-only	H3K4me3-only
Cbwd1	H3K4me3-only	H3K4me3-only	H3K4me3-only	H3K4me3-only	H3K4me3-only	H3K4me3-only	H3K4me3-only	H3K4me3-only
Hist1h2bm	Unmarked	H3K4me3-only	H3K4me3-only	H3K4me3-only	H3K4me3-only	H3K4me3-only	H3K4me3-only	H3K4me3-only
Mir3470a	Unmarked	Unmarked	H3K4me3-only	H3K4me3-only	H3K4me3-only	Unmarked	Unmarked	Unmarked
Mup4	Unmarked	H3K27me3-only	H3K27me3-only	H3K27me3-only	H3K27me3-only	H3K27me3-only	H3K27me3-only	H3K27me3-only
Treml1	H3K27me3-only	Unmarked	Unmarked	Unmarked	Unmarked	H3K4me3-only	Unmarked	Unmarked
Mir3470b	Unmarked	H3K4me3-only	Unmarked	Unmarked	Unmarked	Unmarked	Unmarked	Unmarked
Hist1h2bn	Unmarked	H3K4me3-only	H3K4me3-only	H3K4me3-only	H3K4me3-only	H3K4me3-only	H3K4me3-only	H3K4me3-only
Mup5	H3K4me3-only	Unmarked	H3K27me3-only	H3K27me3-only	H3K27me3-only	H3K27me3-only	H3K27me3-only	H3K27me3-only
Plp1	Unmarked	Unmarked	Unmarked	Unmarked	Unmarked	Unmarked	Unmarked	H3K27me3-only
Treml2	Unmarked	H3K4me3-only	Unmarked	Unmarked	Unmarked	Unmarked	Unmarked	Unmarked
Mup6	Unmarked	H3K27me3-only	H3K27me3-only	H3K27me3-only	H3K27me3-only	H3K27me3-only	H3K27me3-only	H3K27me3-only
Plp2	Bivalent	H3K4me3-only	H3K4me3-only	H3K4me3-only	H3K4me3-only	H3K4me3-only	H3K4me3-only	H3K4me3-only
Hist1h2bp	H3K27me3-only	H3K4me3-only	H3K4me3-only	H3K4me3-only	H3K4me3-only	H3K4me3-only	H3K4me3-only	H3K4me3-only
Mup7	Unmarked	Unmarked	H3K27me3-only	H3K27me3-only	Unmarked	Unmarked	H3K27me3-only	Unmarked
Lyzl1	H3K27me3-only	H3K27me3-only	H3K27me3-only	H3K27me3-only	H3K27me3-only	H3K27me3-only	H3K27me3-only	Unmarked
Treml4	Unmarked	H3K4me3-only	H3K4me3-only	Unmarked	Unmarked	Unmarked	Unmarked	Unmarked
Hist1h2bq	Unmarked	Unmarked	Unmarked	Unmarked	Unmarked	Unmarked	Unmarked	Unmarked
Mup8	Unmarked	Unmarked	Unmarked	Unmarked	Unmarked	Unmarked	Unmarked	Unmarked
Hist1h2br	Unmarked	Unmarked	Unmarked	Unmarked	Unmarked	Unmarked	Unmarked	Unmarked
Mup9	Unmarked	Unmarked	Unmarked	Unmarked	Unmarked	Unmarked	Unmarked	Unmarked
Iqub	Unmarked	H3K4me3-only	H3K4me3-only	Unmarked	Unmarked	Unmarked	Unmarked	Unmarked
Lyzl4	H3K27me3-only	Bivalent	Bivalent	H3K4me3-only	Bivalent	Bivalent	H3K27me3-only	Bivalent
Itga10	Unmarked	Unmarked	Unmarked	Unmarked	Unmarked	Unmarked	Unmarked	Unmarked
Gba	H3K4me3-only	Unmarked	H3K4me3-only	H3K4me3-only	H3K4me3-only	H3K4me3-only	H3K4me3-only	H3K4me3-only
Lyzl6	H3K27me3-only	Bivalent	H3K27me3-only	Unmarked	H3K27me3-only	Unmarked	Unmarked	Unmarked
Itga11	Bivalent	H3K27me3-only	H3K27me3-only	Unmarked	H3K4me3-only	H3K4me3-only	H3K4me3-only	H3K4me3-only
Camkmt	Unmarked	H3K4me3-only	H3K4me3-only	H3K4me3-only	H3K4me3-only	H3K4me3-only	H3K4me3-only	H3K4me3-only
Gm8363	H3K4me3-only	H3K4me3-only	H3K4me3-only	Unmarked	Unmarked	Unmarked	Unmarked	Unmarked
Mir466b-1	Unmarked	H3K27me3-only	H3K27me3-only	H3K27me3-only	H3K27me3-only	H3K27me3-only	H3K27me3-only	Unmarked
Sytl1	Unmarked	Unmarked	Unmarked	Unmarked	Unmarked	Unmarked	Unmarked	Unmarked
Saxo1os	Unmarked	Unmarked	Unmarked	Unmarked	Unmarked	Unmarked	H3K4me3-only	H3K4me3-only
Mir466b-2	Unmarked	H3K27me3-only	H3K27me3-only	H3K27me3-only	H3K27me3-only	H3K27me3-only	H3K27me3-only	H3K27me3-only
BC147527	H3K4me3-only	Unmarked	Unmarked	Unmarked	Unmarked	Unmarked	Unmarked	Unmarked
Phxr4	H3K27me3-only	H3K27me3-only	H3K27me3-only	H3K27me3-only	H3K27me3-only	H3K27me3-only	H3K27me3-only	H3K27me3-only
Sytl2	H3K4me3-only	H3K4me3-only	H3K4me3-only	H3K4me3-only	H3K4me3-only	H3K4me3-only	H3K4me3-only	Bivalent
Errfi1	Unmarked	Unmarked	H3K4me3-only	H3K4me3-only	H3K4me3-only	H3K4me3-only	H3K4me3-only	H3K4me3-only
Mir466b-3	Unmarked	H3K27me3-only	H3K27me3-only	H3K27me3-only	H3K27me3-only	H3K27me3-only	H3K27me3-only	H3K27me3-only
Hagh	H3K4me3-only	H3K4me3-only	H3K4me3-only	H3K4me3-only	H3K4me3-only	H3K4me3-only	H3K4me3-only	H3K4me3-only
Sytl3	Bivalent	H3K4me3-only	H3K27me3-only	Unmarked	Unmarked	Unmarked	Unmarked	Unmarked
Mir466b-4	Unmarked	H3K27me3-only	H3K27me3-only	Unmarked	Unmarked	Unmarked	Unmarked	Unmarked
Sytl4	Unmarked	H3K4me3-only	H3K4me3-only	H3K4me3-only	H3K4me3-only	H3K4me3-only	Unmarked	Bivalent
Mir466b-5	Unmarked	Unmarked	Unmarked	Unmarked	Unmarked	Unmarked	Unmarked	Unmarked
Sytl5	Unmarked	Unmarked	Unmarked	Unmarked	Unmarked	Unmarked	Unmarked	Unmarked
Aftph	Unmarked	Unmarked	H3K4me3-only	H3K4me3-only	H3K4me3-only	H3K4me3-only	H3K4me3-only	H3K4me3-only
Lrmp	Unmarked	Unmarked	H3K4me3-only	Unmarked	H3K4me3-only	H3K4me3-only	Unmarked	H3K4me3-only
Mir466b-6	Unmarked	H3K27me3-only	Unmarked	Unmarked	Unmarked	Unmarked	Unmarked	Unmarked
Gm8369	Unmarked	Unmarked	Unmarked	Unmarked	Unmarked	Unmarked	Unmarked	Unmarked
Rnase1	Unmarked	Unmarked	Unmarked	Unmarked	Unmarked	Unmarked	Unmarked	Unmarked
Mir466b-7	Unmarked	H3K27me3-only	H3K27me3-only	H3K27me3-only	H3K27me3-only	H3K27me3-only	Unmarked	Unmarked
Spice1	H3K4me3-only	H3K4me3-only	H3K4me3-only	H3K4me3-only	H3K4me3-only	H3K4me3-only	H3K4me3-only	H3K4me3-only
Mir466b-8	Unmarked	H3K27me3-only	H3K27me3-only	H3K27me3-only	H3K27me3-only	H3K27me3-only	H3K27me3-only	Unmarked
Prss40	H3K27me3-only	Unmarked	H3K4me3-only	H3K4me3-only	H3K4me3-only	H3K4me3-only	H3K4me3-only	H3K4me3-only
Prss41	Bivalent	H3K4me3-only	H3K4me3-only	H3K4me3-only	H3K4me3-only	H3K4me3-only	H3K4me3-only	H3K4me3-only
Map6d1	Unmarked	H3K4me3-only	H3K4me3-only	H3K4me3-only	H3K4me3-only	H3K4me3-only	H3K4me3-only	H3K4me3-only
Gm561	H3K4me3-only	H3K4me3-only	H3K4me3-only	H3K4me3-only	H3K4me3-only	H3K4me3-only	H3K4me3-only	H3K4me3-only
Rnase4	Unmarked	H3K4me3-only	H3K4me3-only	H3K4me3-only	H3K4me3-only	H3K4me3-only	H3K4me3-only	Bivalent
Sebox	Unmarked	H3K4me3-only	H3K4me3-only	H3K4me3-only	H3K4me3-only	H3K4me3-only	H3K4me3-only	H3K4me3-only
Prss42	Unmarked	H3K4me3-only	Unmarked	H3K4me3-only	H3K4me3-only	H3K4me3-only	H3K4me3-only	H3K4me3-only
Nkg7	H3K27me3-only	H3K27me3-only	H3K27me3-only	Unmarked	Unmarked	H3K4me3-only	Unmarked	H3K4me3-only
9430041J12Rik	H3K4me3-only	H3K4me3-only	H3K4me3-only	Unmarked	Unmarked	H3K4me3-only	H3K4me3-only	H3K4me3-only
9130011E15Rik	Unmarked	H3K4me3-only	H3K4me3-only	H3K4me3-only	H3K4me3-only	H3K4me3-only	H3K4me3-only	H3K4me3-only
Uhrf1	Unmarked	H3K4me3-only	H3K4me3-only	H3K4me3-only	H3K4me3-only	H3K4me3-only	H3K4me3-only	H3K4me3-only
4930459C07Rik	Unmarked	Unmarked	Unmarked	Unmarked	Unmarked	Unmarked	Unmarked	Unmarked
Prss43	Unmarked	Unmarked	H3K4me3-only	Unmarked	Unmarked	Unmarked	Unmarked	Unmarked
Uhrf2	Unmarked	H3K4me3-only	H3K4me3-only	H3K4me3-only	H3K4me3-only	H3K4me3-only	Bivalent	H3K4me3-only
Rnase6	Unmarked	H3K4me3-only	H3K4me3-only	Unmarked	Unmarked	Unmarked	Unmarked	Unmarked
Prss44	Unmarked	H3K4me3-only	H3K4me3-only	H3K4me3-only	H3K4me3-only	H3K4me3-only	H3K4me3-only	H3K4me3-only
Aaed1	Unmarked	H3K4me3-only	H3K4me3-only	H3K4me3-only	H3K4me3-only	H3K4me3-only	H3K4me3-only	H3K4me3-only
Mir683-1	Unmarked	Unmarked	Unmarked	Unmarked	Unmarked	Unmarked	Unmarked	Unmarked
Prss45	Unmarked	Unmarked	H3K4me3-only	Unmarked	Unmarked	Unmarked	Unmarked	Unmarked
Mir683-2	Unmarked	Unmarked	Unmarked	Unmarked	Unmarked	Unmarked	Unmarked	Unmarked
Prss46	Unmarked	Unmarked	Unmarked	Unmarked	Unmarked	Unmarked	Unmarked	Unmarked
Szt2	Unmarked	H3K4me3-only	H3K4me3-only	H3K4me3-only	H3K4me3-only	H3K4me3-only	H3K4me3-only	H3K4me3-only
Sncaip	H3K27me3-only	H3K4me3-only	H3K4me3-only	H3K4me3-only	Bivalent	H3K4me3-only	Bivalent	Bivalent
Cmtr1	Unmarked	H3K4me3-only	H3K4me3-only	H3K4me3-only	H3K4me3-only	H3K4me3-only	H3K4me3-only	H3K4me3-only
Rnase9	Unmarked	Unmarked	Unmarked	Unmarked	Unmarked	Unmarked	Unmarked	Unmarked
Wbp1	Unmarked	Unmarked	H3K4me3-only	H3K4me3-only	H3K4me3-only	H3K4me3-only	H3K4me3-only	H3K4me3-only
Krtap27-1	Unmarked	H3K27me3-only	H3K27me3-only	H3K27me3-only	H3K27me3-only	H3K27me3-only	H3K27me3-only	H3K27me3-only
Ppm1a	H3K4me3-only	H3K4me3-only	H3K4me3-only	H3K4me3-only	H3K4me3-only	H3K4me3-only	H3K4me3-only	H3K4me3-only
Wbp2	H3K4me3-only	H3K4me3-only	H3K4me3-only	H3K4me3-only	H3K4me3-only	H3K4me3-only	H3K4me3-only	H3K4me3-only
Cmtr2	H3K4me3-only	H3K4me3-only	H3K4me3-only	H3K4me3-only	H3K4me3-only	H3K4me3-only	H3K4me3-only	H3K4me3-only
Prss48	Unmarked	H3K4me3-only	H3K4me3-only	H3K4me3-only	H3K4me3-only	H3K4me3-only	H3K4me3-only	H3K4me3-only
Ppm1b	H3K4me3-only	H3K4me3-only	H3K4me3-only	H3K4me3-only	H3K4me3-only	H3K4me3-only	H3K4me3-only	H3K4me3-only
Fam13a	H3K27me3-only	H3K27me3-only	H3K27me3-only	Bivalent	H3K27me3-only	Bivalent	Bivalent	Bivalent
Fam13b	H3K4me3-only	H3K4me3-only	H3K4me3-only	H3K4me3-only	H3K4me3-only	H3K4me3-only	H3K4me3-only	H3K4me3-only
Wbp4	Unmarked	H3K4me3-only	H3K4me3-only	H3K4me3-only	H3K4me3-only	H3K4me3-only	H3K4me3-only	H3K4me3-only
Ifngr1	H3K27me3-only	H3K4me3-only	H3K4me3-only	H3K4me3-only	H3K4me3-only	H3K4me3-only	H3K4me3-only	H3K4me3-only
Gm15987	Unmarked	Unmarked	Unmarked	Unmarked	Unmarked	Unmarked	H3K4me3-only	Unmarked
Wbp5	H3K27me3-only	H3K27me3-only	H3K27me3-only	H3K27me3-only	Bivalent	Bivalent	Bivalent	Bivalent
Ifngr2	H3K27me3-only	H3K4me3-only	H3K4me3-only	H3K4me3-only	H3K4me3-only	H3K4me3-only	H3K4me3-only	H3K4me3-only
Ppm1d	Unmarked	H3K4me3-only	H3K4me3-only	H3K4me3-only	H3K4me3-only	H3K4me3-only	H3K4me3-only	H3K4me3-only
Fam13c	H3K4me3-only	H3K4me3-only	H3K4me3-only	H3K4me3-only	H3K4me3-only	H3K4me3-only	H3K4me3-only	H3K4me3-only
AW046200	Bivalent	Bivalent	Bivalent	H3K4me3-only	Bivalent	Bivalent	Bivalent	Bivalent
Aar2	Unmarked	H3K4me3-only	Unmarked	H3K4me3-only	H3K4me3-only	H3K4me3-only	H3K4me3-only	H3K4me3-only
Zbtb1	H3K4me3-only	H3K4me3-only	H3K4me3-only	H3K4me3-only	H3K4me3-only	H3K4me3-only	H3K4me3-only	H3K4me3-only
Ppm1e	Unmarked	H3K4me3-only	H3K4me3-only	H3K4me3-only	H3K4me3-only	H3K4me3-only	H3K4me3-only	H3K4me3-only
Ppm1f	Unmarked	H3K4me3-only	H3K4me3-only	H3K4me3-only	H3K4me3-only	H3K4me3-only	H3K4me3-only	H3K4me3-only
Zbtb2	Unmarked	H3K4me3-only	H3K4me3-only	H3K4me3-only	H3K4me3-only	H3K4me3-only	H3K4me3-only	H3K4me3-only
B930092H01Rik	H3K27me3-only	H3K27me3-only	Bivalent	Unmarked	H3K27me3-only	H3K27me3-only	Unmarked	Unmarked
BC029214	H3K4me3-only	H3K4me3-only	H3K4me3-only	H3K4me3-only	H3K4me3-only	H3K4me3-only	H3K4me3-only	H3K4me3-only
Zbtb3	H3K4me3-only	H3K4me3-only	H3K4me3-only	H3K4me3-only	H3K4me3-only	H3K4me3-only	H3K4me3-only	H3K4me3-only
Ppm1g	H3K4me3-only	H3K4me3-only	H3K4me3-only	H3K4me3-only	H3K4me3-only	H3K4me3-only	H3K4me3-only	H3K4me3-only
Atp1b1	H3K27me3-only	H3K4me3-only	H3K4me3-only	H3K4me3-only	H3K4me3-only	H3K4me3-only	H3K4me3-only	H3K4me3-only
Zbtb4	H3K27me3-only	H3K4me3-only	H3K4me3-only	H3K4me3-only	H3K4me3-only	H3K4me3-only	H3K4me3-only	H3K4me3-only
Atp1b2	H3K27me3-only	H3K4me3-only	H3K4me3-only	H3K4me3-only	H3K4me3-only	H3K4me3-only	H3K4me3-only	Bivalent
Ppm1h	H3K4me3-only	H3K4me3-only	H3K4me3-only	H3K4me3-only	H3K4me3-only	H3K4me3-only	H3K4me3-only	H3K4me3-only
Gprc5a	Unmarked	Unmarked	H3K4me3-only	H3K4me3-only	H3K4me3-only	H3K4me3-only	H3K4me3-only	H3K4me3-only
Atp1b3	Unmarked	H3K4me3-only	H3K4me3-only	H3K4me3-only	H3K4me3-only	H3K4me3-only	H3K4me3-only	H3K4me3-only
Gprc5b	Bivalent	H3K4me3-only	H3K4me3-only	H3K4me3-only	H3K4me3-only	H3K4me3-only	H3K4me3-only	H3K4me3-only
Tnc	H3K27me3-only	H3K27me3-only	H3K27me3-only	H3K27me3-only	H3K27me3-only	H3K27me3-only	H3K27me3-only	H3K27me3-only
Zbtb5	H3K4me3-only	H3K4me3-only	H3K4me3-only	H3K4me3-only	H3K4me3-only	H3K4me3-only	H3K4me3-only	H3K4me3-only
Atp1b4	Unmarked	Unmarked	Unmarked	H3K27me3-only	Unmarked	Unmarked	H3K27me3-only	H3K27me3-only
0610009L18Rik	H3K4me3-only	H3K4me3-only	H3K4me3-only	H3K4me3-only	H3K4me3-only	Bivalent	H3K4me3-only	Bivalent
Gprc5c	Unmarked	H3K4me3-only	H3K4me3-only	H3K4me3-only	H3K4me3-only	H3K4me3-only	H3K4me3-only	H3K4me3-only
Os9	Unmarked	H3K4me3-only	H3K4me3-only	H3K4me3-only	H3K4me3-only	H3K4me3-only	H3K4me3-only	H3K4me3-only
Ppm1j	Bivalent	H3K4me3-only	H3K4me3-only	H3K4me3-only	H3K4me3-only	H3K4me3-only	H3K4me3-only	H3K4me3-only
Zbtb6	H3K4me3-only	H3K4me3-only	H3K4me3-only	H3K4me3-only	H3K4me3-only	H3K4me3-only	H3K4me3-only	H3K4me3-only
Gprc5d	H3K27me3-only	H3K27me3-only	H3K27me3-only	H3K27me3-only	H3K27me3-only	H3K27me3-only	H3K27me3-only	H3K27me3-only
Ppm1k	H3K4me3-only	H3K4me3-only	H3K4me3-only	H3K4me3-only	H3K4me3-only	H3K4me3-only	H3K4me3-only	H3K4me3-only
2210406O10Rik	Unmarked	H3K4me3-only	H3K4me3-only	H3K4me3-only	H3K4me3-only	H3K4me3-only	H3K4me3-only	H3K4me3-only
Tnf	H3K27me3-only	H3K27me3-only	Unmarked	Unmarked	Unmarked	Unmarked	H3K27me3-only	H3K27me3-only
Rad51b	Unmarked	H3K4me3-only	H3K4me3-only	H3K4me3-only	H3K4me3-only	H3K4me3-only	H3K4me3-only	H3K4me3-only
Tbcel	H3K27me3-only	H3K27me3-only	Bivalent	H3K4me3-only	Bivalent	Bivalent	H3K27me3-only	Bivalent
4930428O21Rik	H3K4me3-only	H3K4me3-only	Unmarked	Unmarked	Unmarked	Unmarked	Unmarked	Unmarked
Ppm1l	Bivalent	H3K4me3-only	H3K4me3-only	H3K4me3-only	H3K4me3-only	H3K4me3-only	H3K4me3-only	H3K4me3-only
Zbtb9	Unmarked	H3K4me3-only	H3K4me3-only	H3K4me3-only	H3K4me3-only	H3K4me3-only	H3K4me3-only	H3K4me3-only
Oxa1l	H3K4me3-only	H3K4me3-only	H3K4me3-only	H3K4me3-only	H3K4me3-only	H3K4me3-only	H3K4me3-only	H3K4me3-only
Rad51c	H3K4me3-only	H3K4me3-only	H3K4me3-only	H3K4me3-only	H3K4me3-only	H3K4me3-only	H3K4me3-only	H3K4me3-only
Ppm1m	Unmarked	H3K4me3-only	H3K4me3-only	H3K4me3-only	H3K4me3-only	H3K4me3-only	H3K4me3-only	H3K4me3-only
4930549G23Rik	H3K4me3-only	H3K4me3-only	H3K4me3-only	H3K4me3-only	H3K4me3-only	H3K4me3-only	H3K4me3-only	H3K4me3-only
Rad51d	H3K4me3-only	H3K4me3-only	H3K4me3-only	H3K4me3-only	H3K4me3-only	H3K4me3-only	H3K4me3-only	H3K4me3-only
Ppm1n	H3K27me3-only	H3K4me3-only	H3K4me3-only	H3K4me3-only	H3K4me3-only	H3K4me3-only	H3K4me3-only	H3K4me3-only
Mms22l	H3K4me3-only	H3K4me3-only	H3K4me3-only	H3K4me3-only	H3K4me3-only	H3K4me3-only	H3K4me3-only	H3K4me3-only
Tpk1	H3K4me3-only	Unmarked	H3K4me3-only	H3K4me3-only	H3K4me3-only	H3K4me3-only	H3K4me3-only	H3K4me3-only
Npc1	H3K4me3-only	H3K4me3-only	H3K4me3-only	H3K4me3-only	H3K4me3-only	H3K4me3-only	H3K4me3-only	H3K4me3-only
Gm12018	Unmarked	Unmarked	Unmarked	Unmarked	Unmarked	Unmarked	Unmarked	Unmarked
Ube2d-ps	Unmarked	H3K4me3-only	H3K4me3-only	H3K4me3-only	H3K4me3-only	H3K4me3-only	H3K4me3-only	H3K4me3-only
Npc2	H3K4me3-only	H3K4me3-only	H3K4me3-only	H3K4me3-only	H3K4me3-only	H3K4me3-only	H3K4me3-only	H3K4me3-only
Igbp1b	H3K27me3-only	Unmarked	H3K4me3-only	H3K27me3-only	Unmarked	H3K4me3-only	Bivalent	Bivalent
Frrs1l	Bivalent	H3K4me3-only	H3K4me3-only	Bivalent	H3K4me3-only	H3K4me3-only	H3K4me3-only	H3K4me3-only
Gm10778	Unmarked	H3K4me3-only	H3K4me3-only	H3K4me3-only	H3K4me3-only	H3K4me3-only	H3K4me3-only	H3K4me3-only
Tnn	H3K27me3-only	Unmarked	Unmarked	Unmarked	Unmarked	Unmarked	H3K27me3-only	H3K27me3-only
Emc10	H3K4me3-only	H3K4me3-only	H3K4me3-only	H3K4me3-only	H3K4me3-only	H3K4me3-only	H3K4me3-only	H3K4me3-only
Mettl7a1	Unmarked	Unmarked	Unmarked	Unmarked	H3K4me3-only	H3K4me3-only	H3K4me3-only	H3K4me3-only
4930558C23Rik	Unmarked	Unmarked	H3K4me3-only	Unmarked	Unmarked	H3K4me3-only	H3K4me3-only	H3K4me3-only
Mettl7a2	H3K4me3-only	H3K4me3-only	H3K4me3-only	H3K4me3-only	H3K4me3-only	H3K4me3-only	H3K4me3-only	H3K4me3-only
Tnr	H3K27me3-only	H3K27me3-only	H3K27me3-only	H3K27me3-only	H3K27me3-only	H3K27me3-only	H3K27me3-only	H3K27me3-only
Mettl7a3	H3K4me3-only	Unmarked	H3K4me3-only	H3K4me3-only	H3K4me3-only	H3K4me3-only	H3K4me3-only	H3K4me3-only
Sv2a	Unmarked	H3K4me3-only	Unmarked	Unmarked	Unmarked	Unmarked	Unmarked	H3K4me3-only
Spdya	H3K4me3-only	H3K4me3-only	H3K4me3-only	H3K4me3-only	H3K4me3-only	H3K4me3-only	H3K4me3-only	H3K4me3-only
Sv2b	H3K27me3-only	H3K27me3-only	H3K27me3-only	H3K27me3-only	Bivalent	Bivalent	Bivalent	H3K27me3-only
Sv2c	H3K27me3-only	H3K27me3-only	Bivalent	Unmarked	Bivalent	Bivalent	Bivalent	Bivalent
Rdh18-ps	Unmarked	Unmarked	Unmarked	Unmarked	H3K4me3-only	H3K4me3-only	Unmarked	Unmarked
Trim30a	Unmarked	Unmarked	Unmarked	Unmarked	Unmarked	Unmarked	Unmarked	Unmarked
Trim30b	Unmarked	Unmarked	Unmarked	H3K27me3-only	Unmarked	Unmarked	Unmarked	Unmarked
Olfr1250	H3K27me3-only	H3K27me3-only	H3K27me3-only	H3K27me3-only	H3K27me3-only	H3K27me3-only	H3K27me3-only	H3K27me3-only
Vmn2r50	Unmarked	Unmarked	Unmarked	H3K27me3-only	H3K27me3-only	Unmarked	Unmarked	Unmarked
Phkg1	Unmarked	Unmarked	Unmarked	Unmarked	Unmarked	Unmarked	Unmarked	Unmarked
Olfr1251	Unmarked	H3K27me3-only	Unmarked	H3K27me3-only	H3K27me3-only	H3K27me3-only	Unmarked	H3K27me3-only
Phkg2	Unmarked	H3K4me3-only	H3K4me3-only	H3K4me3-only	H3K4me3-only	H3K4me3-only	H3K4me3-only	H3K4me3-only
Trim30d	Unmarked	Unmarked	Unmarked	Unmarked	Unmarked	Unmarked	Unmarked	Unmarked
Vmn2r51	Unmarked	Unmarked	Unmarked	H3K27me3-only	Unmarked	Unmarked	Unmarked	Unmarked
Gm9696	Unmarked	Unmarked	Unmarked	H3K27me3-only	Unmarked	Unmarked	Unmarked	H3K27me3-only
Olfr1252	H3K27me3-only	H3K27me3-only	Unmarked	H3K27me3-only	H3K27me3-only	H3K27me3-only	H3K27me3-only	Unmarked
2410137M14Rik	Unmarked	H3K4me3-only	H3K4me3-only	H3K4me3-only	H3K4me3-only	H3K4me3-only	H3K4me3-only	H3K4me3-only
Tufm	H3K4me3-only	Unmarked	H3K4me3-only	H3K4me3-only	H3K4me3-only	H3K4me3-only	H3K4me3-only	H3K4me3-only
Vmn2r52	Unmarked	H3K27me3-only	H3K27me3-only	H3K27me3-only	H3K27me3-only	H3K27me3-only	H3K27me3-only	H3K27me3-only
Olfr1253	Unmarked	H3K27me3-only	H3K27me3-only	H3K27me3-only	H3K27me3-only	H3K27me3-only	H3K27me3-only	H3K27me3-only
R3hcc1l	Bivalent	H3K4me3-only	H3K4me3-only	H3K4me3-only	H3K4me3-only	H3K4me3-only	H3K4me3-only	H3K4me3-only
6230400D17Rik	Unmarked	H3K4me3-only	H3K4me3-only	H3K4me3-only	H3K4me3-only	H3K4me3-only	H3K4me3-only	H3K4me3-only
Vmn2r53	Unmarked	Unmarked	Unmarked	Unmarked	Unmarked	Unmarked	Unmarked	Unmarked
Ptpra	Unmarked	H3K4me3-only	H3K4me3-only	H3K4me3-only	H3K4me3-only	H3K4me3-only	H3K4me3-only	H3K4me3-only
B230118H07Rik	H3K27me3-only	H3K4me3-only	H3K4me3-only	Bivalent	H3K4me3-only	H3K4me3-only	H3K4me3-only	H3K4me3-only
Olfr1254	Unmarked	H3K27me3-only	H3K27me3-only	H3K27me3-only	H3K27me3-only	H3K27me3-only	Unmarked	H3K27me3-only
Ptprb	H3K4me3-only	H3K4me3-only	H3K4me3-only	H3K4me3-only	H3K4me3-only	H3K4me3-only	H3K4me3-only	H3K4me3-only
Vmn2r54	Unmarked	H3K27me3-only	Unmarked	H3K27me3-only	H3K27me3-only	Unmarked	Unmarked	Unmarked
Olfr1255	Unmarked	H3K27me3-only	H3K27me3-only	H3K27me3-only	H3K27me3-only	H3K27me3-only	H3K27me3-only	H3K27me3-only
Fyttd1	Unmarked	H3K4me3-only	H3K4me3-only	H3K4me3-only	H3K4me3-only	H3K4me3-only	H3K4me3-only	H3K4me3-only
Vmn2r55	Unmarked	Unmarked	Unmarked	H3K27me3-only	Unmarked	Unmarked	Unmarked	Unmarked
Ptprc	H3K27me3-only	H3K27me3-only	H3K27me3-only	H3K27me3-only	H3K27me3-only	H3K27me3-only	H3K27me3-only	H3K27me3-only
Olfr1256	Unmarked	H3K27me3-only	Unmarked	H3K27me3-only	H3K27me3-only	H3K27me3-only	H3K27me3-only	H3K27me3-only
Txnl4a	H3K4me3-only	H3K4me3-only	H3K4me3-only	H3K4me3-only	H3K4me3-only	H3K4me3-only	H3K4me3-only	H3K4me3-only
Vmn2r56	H3K4me3-only	H3K4me3-only	H3K4me3-only	Unmarked	Unmarked	Unmarked	Unmarked	Unmarked
Cd8b1	Bivalent	H3K4me3-only	H3K4me3-only	Unmarked	Unmarked	Unmarked	H3K27me3-only	Unmarked
Ptprd	H3K27me3-only	H3K4me3-only	H3K4me3-only	Bivalent	Bivalent	Bivalent	Bivalent	Bivalent
Col3a1	H3K27me3-only	H3K27me3-only	H3K27me3-only	H3K27me3-only	H3K27me3-only	H3K27me3-only	H3K27me3-only	H3K27me3-only
Olfr1257	Unmarked	H3K27me3-only	Unmarked	H3K27me3-only	Unmarked	Unmarked	H3K27me3-only	Unmarked
Bgn	Unmarked	Unmarked	Unmarked	Unmarked	Unmarked	Unmarked	H3K27me3-only	Unmarked
Txnl4b	Unmarked	H3K4me3-only	H3K4me3-only	H3K4me3-only	H3K4me3-only	H3K4me3-only	H3K4me3-only	H3K4me3-only
Ptpre	H3K27me3-only	Bivalent	Bivalent	Bivalent	Bivalent	Bivalent	Bivalent	Bivalent
Vmn2r57	Unmarked	H3K27me3-only	H3K27me3-only	H3K27me3-only	H3K27me3-only	Unmarked	H3K27me3-only	H3K27me3-only
Olfr1258	Unmarked	H3K27me3-only	Unmarked	H3K27me3-only	H3K27me3-only	Unmarked	Unmarked	Unmarked
Tcam1	H3K4me3-only	H3K4me3-only	H3K4me3-only	H3K4me3-only	H3K4me3-only	H3K4me3-only	H3K4me3-only	H3K4me3-only
Nr2e1	H3K27me3-only	H3K4me3-only	H3K4me3-only	H3K4me3-only	H3K4me3-only	H3K4me3-only	Bivalent	Bivalent
Vmn2r58	Unmarked	H3K27me3-only	Unmarked	H3K27me3-only	Unmarked	H3K27me3-only	H3K27me3-only	H3K27me3-only
A430035B10Rik	H3K4me3-only	H3K4me3-only	H3K4me3-only	H3K4me3-only	H3K4me3-only	H3K4me3-only	Bivalent	Bivalent
Ptprf	H3K4me3-only	H3K4me3-only	H3K4me3-only	H3K4me3-only	H3K4me3-only	H3K4me3-only	H3K4me3-only	H3K4me3-only
Uhmk1	Unmarked	H3K4me3-only	H3K4me3-only	Bivalent	H3K4me3-only	H3K4me3-only	H3K4me3-only	H3K4me3-only
Olfr1259	H3K27me3-only	H3K27me3-only	Unmarked	H3K27me3-only	Unmarked	H3K27me3-only	H3K27me3-only	H3K27me3-only
Ptprg	Unmarked	H3K4me3-only	H3K4me3-only	H3K4me3-only	H3K4me3-only	H3K4me3-only	H3K4me3-only	H3K4me3-only
0610005C13Rik	H3K27me3-only	H3K4me3-only	H3K4me3-only	H3K4me3-only	H3K4me3-only	H3K4me3-only	H3K4me3-only	H3K4me3-only
Vmn2r59	Unmarked	H3K27me3-only	H3K27me3-only	H3K27me3-only	H3K27me3-only	H3K27me3-only	Unmarked	Unmarked
Nr2e3	Unmarked	H3K4me3-only	H3K4me3-only	Unmarked	Unmarked	Unmarked	Unmarked	Unmarked
Prdm10	Unmarked	Unmarked	Unmarked	Unmarked	Unmarked	Unmarked	Unmarked	H3K4me3-only
Ptprh	Unmarked	Unmarked	Unmarked	Unmarked	Unmarked	Unmarked	H3K4me3-only	H3K4me3-only
Cxxc1	Unmarked	H3K4me3-only	H3K4me3-only	H3K4me3-only	H3K4me3-only	H3K4me3-only	H3K4me3-only	H3K4me3-only
Prdm11	H3K27me3-only	H3K4me3-only	Bivalent	H3K4me3-only	Bivalent	H3K4me3-only	H3K4me3-only	H3K4me3-only
Znrd1as	Unmarked	Unmarked	H3K4me3-only	H3K4me3-only	H3K4me3-only	H3K4me3-only	H3K4me3-only	H3K4me3-only
Prdm12	H3K27me3-only	H3K4me3-only	H3K4me3-only	Unmarked	H3K4me3-only	H3K4me3-only	H3K27me3-only	H3K27me3-only
Ptprj	Unmarked	H3K4me3-only	H3K4me3-only	H3K4me3-only	H3K4me3-only	H3K4me3-only	H3K4me3-only	H3K4me3-only
Tug1	H3K4me3-only	H3K4me3-only	H3K4me3-only	H3K4me3-only	H3K4me3-only	H3K4me3-only	H3K4me3-only	Bivalent
Ptprk	Bivalent	H3K4me3-only	H3K4me3-only	H3K4me3-only	H3K4me3-only	H3K4me3-only	H3K4me3-only	H3K4me3-only
Prdm13	H3K27me3-only	H3K4me3-only	H3K4me3-only	H3K4me3-only	H3K4me3-only	H3K4me3-only	H3K27me3-only	H3K27me3-only
Bmpr1a	Unmarked	H3K4me3-only	H3K4me3-only	H3K4me3-only	H3K4me3-only	H3K4me3-only	H3K4me3-only	H3K4me3-only
Lair1	Unmarked	Unmarked	Unmarked	Unmarked	Unmarked	H3K4me3-only	H3K4me3-only	H3K4me3-only
Cxxc4	H3K27me3-only	Unmarked	H3K4me3-only	H3K4me3-only	H3K4me3-only	H3K4me3-only	Bivalent	Bivalent
Prdm14	Bivalent	H3K4me3-only	H3K4me3-only	H3K4me3-only	H3K4me3-only	H3K4me3-only	H3K4me3-only	Bivalent
Cxxc5	H3K27me3-only	H3K4me3-only	H3K4me3-only	H3K4me3-only	H3K4me3-only	H3K4me3-only	H3K4me3-only	H3K4me3-only
Ptprm	Unmarked	H3K4me3-only	H3K4me3-only	H3K4me3-only	H3K4me3-only	H3K4me3-only	Bivalent	Bivalent
Prdm15	H3K4me3-only	H3K4me3-only	H3K4me3-only	H3K4me3-only	H3K4me3-only	H3K4me3-only	H3K4me3-only	H3K4me3-only
Bmpr1b	H3K4me3-only	H3K4me3-only	H3K4me3-only	H3K4me3-only	H3K4me3-only	H3K4me3-only	Bivalent	Bivalent
Cwf19l1	Unmarked	H3K4me3-only	H3K4me3-only	H3K4me3-only	H3K4me3-only	H3K4me3-only	H3K4me3-only	H3K4me3-only
Papln	H3K27me3-only	H3K4me3-only	H3K4me3-only	H3K4me3-only	H3K4me3-only	H3K4me3-only	H3K4me3-only	H3K4me3-only
Prdm16	H3K4me3-only	H3K4me3-only	H3K4me3-only	H3K4me3-only	H3K4me3-only	H3K4me3-only	Bivalent	Bivalent
Pcif1	H3K4me3-only	H3K4me3-only	H3K4me3-only	H3K4me3-only	H3K4me3-only	H3K4me3-only	H3K4me3-only	H3K4me3-only
Ptprn	Bivalent	H3K4me3-only	H3K4me3-only	H3K4me3-only	H3K4me3-only	H3K4me3-only	H3K4me3-only	H3K4me3-only
T	Bivalent	H3K4me3-only	H3K4me3-only	H3K4me3-only	H3K4me3-only	H3K4me3-only	Bivalent	Bivalent
Cwf19l2	Unmarked	H3K4me3-only	H3K4me3-only	H3K4me3-only	H3K4me3-only	H3K4me3-only	H3K4me3-only	H3K4me3-only
Ptpro	H3K27me3-only	H3K27me3-only	Bivalent	H3K4me3-only	Bivalent	Bivalent	H3K27me3-only	Bivalent
Rhpn1	H3K27me3-only	H3K27me3-only	Bivalent	H3K4me3-only	Bivalent	Bivalent	Bivalent	Bivalent
Rnasek	H3K4me3-only	H3K4me3-only	H3K4me3-only	H3K4me3-only	H3K4me3-only	H3K4me3-only	H3K4me3-only	H3K4me3-only
Ptprq	Unmarked	Unmarked	H3K27me3-only	H3K27me3-only	Unmarked	H3K27me3-only	Unmarked	H3K27me3-only
Gm4489	Unmarked	Unmarked	Unmarked	Unmarked	Unmarked	Unmarked	Unmarked	Unmarked
Ptprr	Unmarked	H3K4me3-only	H3K4me3-only	H3K4me3-only	H3K4me3-only	H3K4me3-only	H3K4me3-only	H3K4me3-only
Rhpn2	Unmarked	H3K4me3-only	H3K4me3-only	H3K4me3-only	H3K4me3-only	H3K4me3-only	H3K4me3-only	H3K4me3-only
Rnasel	H3K27me3-only	H3K4me3-only	H3K4me3-only	Unmarked	H3K4me3-only	H3K4me3-only	H3K4me3-only	H3K4me3-only
Sardh	H3K27me3-only	Bivalent	H3K4me3-only	H3K4me3-only	Unmarked	Unmarked	Unmarked	Unmarked
Ptprs	Bivalent	H3K4me3-only	H3K4me3-only	H3K4me3-only	H3K4me3-only	H3K4me3-only	Bivalent	Bivalent
Gm27740	Unmarked	H3K4me3-only	H3K4me3-only	H3K4me3-only	Unmarked	H3K4me3-only	H3K4me3-only	H3K4me3-only
Napa	H3K4me3-only	H3K4me3-only	H3K4me3-only	H3K4me3-only	H3K4me3-only	H3K4me3-only	H3K4me3-only	H3K4me3-only
Bud13	Unmarked	Unmarked	H3K4me3-only	H3K4me3-only	H3K4me3-only	H3K4me3-only	H3K4me3-only	H3K4me3-only
Ptprt	H3K4me3-only	H3K4me3-only	H3K4me3-only	H3K4me3-only	H3K4me3-only	H3K4me3-only	Bivalent	Bivalent
Gca	Bivalent	Unmarked	H3K4me3-only	Bivalent	H3K4me3-only	H3K4me3-only	H3K4me3-only	H3K4me3-only
Napb	Unmarked	H3K4me3-only	H3K4me3-only	H3K4me3-only	H3K4me3-only	H3K4me3-only	H3K4me3-only	H3K4me3-only
Aard	H3K27me3-only	Bivalent	Bivalent	Bivalent	Bivalent	Bivalent	Bivalent	Bivalent
Cdc6	Unmarked	H3K4me3-only	H3K4me3-only	H3K4me3-only	H3K4me3-only	H3K4me3-only	H3K4me3-only	H3K4me3-only
Mir2136	H3K27me3-only	H3K27me3-only	H3K27me3-only	H3K27me3-only	H3K27me3-only	Unmarked	Unmarked	Unmarked
Ptpru	H3K27me3-only	H3K4me3-only	H3K4me3-only	H3K4me3-only	H3K4me3-only	H3K4me3-only	Bivalent	Bivalent
Mir2137	Unmarked	Unmarked	Unmarked	Unmarked	Unmarked	Unmarked	Unmarked	Unmarked
AF529169	Bivalent	H3K4me3-only	H3K4me3-only	H3K4me3-only	H3K4me3-only	H3K4me3-only	Unmarked	Bivalent
Cdc7	Unmarked	H3K4me3-only	H3K4me3-only	H3K4me3-only	H3K4me3-only	H3K4me3-only	H3K4me3-only	H3K4me3-only
Ptprv	H3K4me3-only	Unmarked	H3K4me3-only	Unmarked	Unmarked	Unmarked	Unmarked	Unmarked
Asz1	Unmarked	H3K4me3-only	H3K4me3-only	H3K4me3-only	H3K4me3-only	H3K4me3-only	Bivalent	Bivalent
4930568G15Rik	H3K27me3-only	Unmarked	H3K4me3-only	H3K4me3-only	H3K4me3-only	H3K4me3-only	H3K4me3-only	H3K4me3-only
Gcat	Unmarked	H3K4me3-only	H3K4me3-only	H3K4me3-only	H3K4me3-only	H3K4me3-only	H3K4me3-only	H3K4me3-only
Mir2139	H3K27me3-only	Bivalent	Bivalent	Unmarked	H3K27me3-only	H3K27me3-only	H3K27me3-only	Unmarked
Napg	H3K4me3-only	H3K4me3-only	H3K4me3-only	H3K4me3-only	H3K4me3-only	H3K4me3-only	H3K4me3-only	H3K4me3-only
Csmd2os	H3K27me3-only	H3K27me3-only	H3K27me3-only	H3K27me3-only	Bivalent	Bivalent	Bivalent	H3K4me3-only
Slc44a1	H3K4me3-only	H3K4me3-only	H3K4me3-only	H3K4me3-only	H3K4me3-only	H3K4me3-only	H3K4me3-only	H3K4me3-only
Gcg	H3K27me3-only	H3K27me3-only	H3K27me3-only	H3K27me3-only	H3K27me3-only	H3K27me3-only	H3K27me3-only	Unmarked
Slc44a2	H3K4me3-only	H3K4me3-only	H3K4me3-only	H3K4me3-only	H3K4me3-only	H3K4me3-only	H3K4me3-only	H3K4me3-only
Snord32a	H3K4me3-only	H3K4me3-only	H3K4me3-only	H3K4me3-only	H3K4me3-only	Bivalent	H3K4me3-only	H3K4me3-only
Eid2b	H3K4me3-only	Unmarked	H3K4me3-only	H3K4me3-only	H3K4me3-only	H3K4me3-only	H3K4me3-only	H3K4me3-only
Gabrd	H3K27me3-only	H3K27me3-only	Bivalent	H3K4me3-only	H3K4me3-only	H3K4me3-only	H3K4me3-only	H3K4me3-only
Gabre	H3K4me3-only	H3K4me3-only	H3K4me3-only	H3K4me3-only	H3K4me3-only	H3K4me3-only	Bivalent	Unmarked
Slc44a3	H3K4me3-only	H3K4me3-only	H3K4me3-only	H3K4me3-only	H3K4me3-only	H3K4me3-only	H3K4me3-only	H3K4me3-only
a	H3K27me3-only	H3K27me3-only	H3K27me3-only	H3K27me3-only	Unmarked	Unmarked	Unmarked	H3K4me3-only
Slc44a4	H3K4me3-only	H3K4me3-only	H3K4me3-only	H3K4me3-only	Unmarked	H3K4me3-only	H3K4me3-only	H3K4me3-only
Osm	H3K27me3-only	H3K27me3-only	Bivalent	H3K4me3-only	H3K4me3-only	H3K4me3-only	H3K4me3-only	H3K4me3-only
Hyal1	Bivalent	H3K4me3-only	H3K4me3-only	H3K4me3-only	H3K4me3-only	H3K4me3-only	H3K4me3-only	H3K4me3-only
A230070E04Rik	H3K27me3-only	Bivalent	Bivalent	Bivalent	Bivalent	Bivalent	Bivalent	Bivalent
Gck	Unmarked	H3K4me3-only	Unmarked	Unmarked	Unmarked	Unmarked	H3K4me3-only	Unmarked
S100b	H3K27me3-only	Bivalent	Unmarked	Unmarked	Unmarked	Unmarked	H3K27me3-only	Unmarked
Hyal2	H3K4me3-only	H3K4me3-only	H3K4me3-only	H3K4me3-only	H3K4me3-only	H3K4me3-only	H3K4me3-only	H3K4me3-only
Slc44a5	H3K27me3-only	H3K4me3-only	H3K4me3-only	H3K4me3-only	Bivalent	H3K4me3-only	Bivalent	Bivalent
Ywhab	Unmarked	H3K4me3-only	H3K4me3-only	H3K4me3-only	H3K4me3-only	H3K4me3-only	H3K4me3-only	H3K4me3-only
Mptx1	Unmarked	Unmarked	Unmarked	H3K27me3-only	H3K27me3-only	H3K27me3-only	H3K27me3-only	H3K27me3-only
4930467K11Rik	Unmarked	H3K4me3-only	H3K4me3-only	H3K4me3-only	H3K4me3-only	H3K4me3-only	H3K4me3-only	H3K4me3-only
Prss50	H3K27me3-only	H3K4me3-only	H3K4me3-only	H3K4me3-only	H3K4me3-only	H3K4me3-only	H3K4me3-only	H3K4me3-only
Hyal3	H3K4me3-only	H3K4me3-only	H3K4me3-only	H3K4me3-only	H3K4me3-only	H3K4me3-only	H3K4me3-only	H3K4me3-only
Mptx2	H3K27me3-only	H3K27me3-only	H3K27me3-only	H3K27me3-only	H3K27me3-only	H3K27me3-only	H3K27me3-only	H3K27me3-only
Prss51	Unmarked	H3K27me3-only	H3K27me3-only	H3K27me3-only	H3K27me3-only	H3K27me3-only	H3K27me3-only	H3K27me3-only
Scgb2b11	Unmarked	Unmarked	Unmarked	Unmarked	Unmarked	Unmarked	Unmarked	Unmarked
Hyal4	H3K4me3-only	Unmarked	Unmarked	H3K27me3-only	Unmarked	Unmarked	H3K4me3-only	H3K4me3-only
Prss52	H3K27me3-only	Unmarked	Unmarked	Unmarked	H3K27me3-only	Unmarked	Unmarked	Unmarked
Ywhae	Unmarked	H3K4me3-only	H3K4me3-only	H3K4me3-only	H3K4me3-only	H3K4me3-only	H3K4me3-only	H3K4me3-only
Scgb2b12	Unmarked	H3K27me3-only	Unmarked	H3K27me3-only	Unmarked	H3K27me3-only	Unmarked	Unmarked
Hyal5	Unmarked	Unmarked	Unmarked	H3K27me3-only	Unmarked	Unmarked	Unmarked	Unmarked
Gm572	H3K4me3-only	H3K4me3-only	H3K4me3-only	H3K4me3-only	H3K4me3-only	H3K4me3-only	H3K4me3-only	H3K4me3-only
Prss53	Unmarked	Unmarked	Unmarked	Unmarked	Unmarked	Unmarked	H3K4me3-only	H3K4me3-only
Hyal6	Unmarked	Unmarked	H3K4me3-only	Unmarked	Unmarked	Unmarked	Unmarked	H3K27me3-only
S100g	Unmarked	Unmarked	Unmarked	Unmarked	Unmarked	Unmarked	Unmarked	Unmarked
Kif20a	Unmarked	H3K4me3-only	H3K4me3-only	H3K4me3-only	H3K4me3-only	H3K4me3-only	H3K4me3-only	H3K4me3-only
Masp1	H3K4me3-only	Unmarked	H3K4me3-only	Unmarked	Unmarked	Unmarked	H3K27me3-only	Unmarked
Npcd	Bivalent	H3K4me3-only	H3K4me3-only	H3K4me3-only	H3K4me3-only	H3K4me3-only	H3K4me3-only	H3K4me3-only
Prss54	H3K4me3-only	H3K4me3-only	Unmarked	Unmarked	Unmarked	Unmarked	Unmarked	Unmarked
Ywhag	H3K4me3-only	H3K4me3-only	H3K4me3-only	H3K4me3-only	H3K4me3-only	H3K4me3-only	H3K4me3-only	H3K4me3-only
Ctdspl2	H3K4me3-only	H3K4me3-only	H3K4me3-only	H3K4me3-only	H3K4me3-only	H3K4me3-only	H3K4me3-only	H3K4me3-only
Ndor1	H3K4me3-only	H3K4me3-only	H3K4me3-only	H3K4me3-only	H3K4me3-only	H3K4me3-only	H3K4me3-only	H3K4me3-only
Kif20b	Unmarked	H3K4me3-only	H3K4me3-only	H3K4me3-only	H3K4me3-only	H3K4me3-only	H3K4me3-only	H3K4me3-only
Zc3h7a	Bivalent	H3K4me3-only	H3K4me3-only	H3K4me3-only	H3K4me3-only	H3K4me3-only	H3K4me3-only	H3K4me3-only
Prss55	H3K27me3-only	H3K27me3-only	H3K27me3-only	H3K27me3-only	H3K27me3-only	H3K27me3-only	H3K27me3-only	H3K27me3-only
Aars	Unmarked	H3K4me3-only	H3K4me3-only	H3K4me3-only	H3K4me3-only	H3K4me3-only	H3K4me3-only	H3K4me3-only
Scgb2b15	Unmarked	Unmarked	Unmarked	Unmarked	Unmarked	Unmarked	Unmarked	Unmarked
4930511E03Rik	H3K27me3-only	Unmarked	Unmarked	Unmarked	H3K27me3-only	H3K27me3-only	H3K27me3-only	H3K27me3-only
Ywhah	Unmarked	H3K4me3-only	H3K4me3-only	H3K4me3-only	H3K4me3-only	H3K4me3-only	H3K4me3-only	H3K4me3-only
Masp2	Unmarked	Unmarked	H3K4me3-only	Unmarked	Unmarked	Unmarked	H3K4me3-only	H3K4me3-only
Zc3h7b	Bivalent	H3K4me3-only	H3K4me3-only	H3K4me3-only	H3K4me3-only	H3K4me3-only	H3K4me3-only	H3K4me3-only
Trmt44	H3K4me3-only	H3K4me3-only	H3K4me3-only	H3K4me3-only	H3K4me3-only	H3K4me3-only	H3K4me3-only	H3K4me3-only
Prss56	Unmarked	H3K4me3-only	H3K4me3-only	Unmarked	Unmarked	H3K4me3-only	Unmarked	Unmarked
Prss57	H3K27me3-only	Unmarked	Bivalent	Unmarked	Unmarked	H3K4me3-only	Unmarked	Unmarked
Apeh	Unmarked	H3K4me3-only	H3K4me3-only	H3K4me3-only	H3K4me3-only	H3K4me3-only	H3K4me3-only	H3K4me3-only
Scgb2b17	Unmarked	Unmarked	Unmarked	Unmarked	Unmarked	Unmarked	Unmarked	Unmarked
Rep15	Unmarked	Unmarked	Unmarked	Unmarked	Unmarked	Unmarked	Unmarked	Unmarked
Gabrp	Unmarked	H3K4me3-only	H3K4me3-only	Unmarked	H3K4me3-only	H3K4me3-only	Unmarked	Unmarked
Lztfl1	H3K4me3-only	H3K4me3-only	H3K4me3-only	H3K4me3-only	H3K4me3-only	H3K4me3-only	H3K4me3-only	H3K4me3-only
Scgb2b18	Unmarked	H3K27me3-only	Unmarked	H3K27me3-only	Unmarked	Unmarked	Unmarked	Unmarked
Prss58	Unmarked	H3K27me3-only	Unmarked	H3K27me3-only	H3K27me3-only	H3K27me3-only	H3K27me3-only	H3K27me3-only
Gabrq	H3K4me3-only	H3K4me3-only	H3K4me3-only	H3K4me3-only	H3K4me3-only	H3K4me3-only	H3K27me3-only	Bivalent
Vaultrc5	Unmarked	H3K4me3-only	H3K4me3-only	H3K4me3-only	H3K4me3-only	H3K4me3-only	H3K4me3-only	H3K4me3-only
Scgb2b19	H3K27me3-only	H3K27me3-only	H3K27me3-only	H3K27me3-only	Unmarked	H3K27me3-only	H3K27me3-only	Unmarked
Gm4944	Unmarked	Unmarked	Unmarked	H3K4me3-only	H3K4me3-only	H3K4me3-only	H3K4me3-only	H3K4me3-only
Gm15997	H3K27me3-only	Unmarked	Unmarked	H3K4me3-only	Unmarked	Unmarked	Unmarked	Unmarked
Ywhaq	Unmarked	H3K4me3-only	H3K4me3-only	H3K4me3-only	H3K4me3-only	H3K4me3-only	H3K4me3-only	H3K4me3-only
Hoga1	Bivalent	Unmarked	Bivalent	Unmarked	H3K4me3-only	H3K4me3-only	H3K4me3-only	H3K4me3-only
Gprc6a	Unmarked	Unmarked	Unmarked	H3K27me3-only	Unmarked	Unmarked	Unmarked	H3K27me3-only
Particl	Unmarked	H3K4me3-only	H3K4me3-only	H3K4me3-only	H3K4me3-only	H3K4me3-only	H3K4me3-only	H3K4me3-only
Smpdl3a	Unmarked	H3K4me3-only	H3K4me3-only	H3K4me3-only	H3K4me3-only	H3K4me3-only	H3K4me3-only	H3K4me3-only
Smpdl3b	Bivalent	Unmarked	H3K4me3-only	H3K4me3-only	H3K4me3-only	H3K4me3-only	H3K4me3-only	H3K4me3-only
Rbm12b1	H3K4me3-only	H3K4me3-only	H3K4me3-only	H3K4me3-only	H3K4me3-only	H3K4me3-only	H3K4me3-only	H3K4me3-only
Dusp10	Unmarked	H3K4me3-only	H3K4me3-only	H3K4me3-only	H3K4me3-only	H3K4me3-only	H3K4me3-only	H3K4me3-only
Dusp11	H3K4me3-only	H3K4me3-only	H3K4me3-only	H3K4me3-only	H3K4me3-only	H3K4me3-only	H3K4me3-only	H3K4me3-only
Rbm12b2	H3K4me3-only	H3K4me3-only	H3K4me3-only	H3K4me3-only	H3K4me3-only	H3K4me3-only	H3K4me3-only	H3K4me3-only
Gm10782	Unmarked	Unmarked	Unmarked	Unmarked	Unmarked	Unmarked	H3K4me3-only	H3K4me3-only
Lhx1	H3K27me3-only	H3K4me3-only	H3K4me3-only	H3K4me3-only	H3K4me3-only	H3K4me3-only	Bivalent	Bivalent
Pou3f1	H3K27me3-only	Bivalent	Bivalent	H3K4me3-only	Bivalent	Bivalent	Bivalent	Bivalent
Nxt1	H3K4me3-only	H3K4me3-only	H3K4me3-only	H3K4me3-only	H3K4me3-only	H3K4me3-only	H3K4me3-only	H3K4me3-only
Dusp12	Unmarked	H3K4me3-only	H3K4me3-only	H3K4me3-only	H3K4me3-only	H3K4me3-only	H3K4me3-only	H3K4me3-only
Nxt2	Unmarked	H3K4me3-only	H3K4me3-only	H3K4me3-only	H3K4me3-only	H3K4me3-only	H3K4me3-only	H3K4me3-only
Dusp13	H3K4me3-only	H3K4me3-only	H3K4me3-only	H3K4me3-only	H3K4me3-only	H3K4me3-only	H3K4me3-only	H3K4me3-only
Ankra2	H3K4me3-only	H3K4me3-only	H3K4me3-only	H3K4me3-only	H3K4me3-only	H3K4me3-only	H3K4me3-only	H3K4me3-only
Zrsr1	Unmarked	Unmarked	H3K4me3-only	H3K4me3-only	H3K4me3-only	H3K4me3-only	H3K4me3-only	H3K4me3-only
Gpn1	Unmarked	H3K4me3-only	H3K4me3-only	H3K4me3-only	H3K4me3-only	H3K4me3-only	H3K4me3-only	H3K4me3-only
Pou3f2	Bivalent	H3K4me3-only	H3K4me3-only	H3K4me3-only	H3K4me3-only	H3K4me3-only	Bivalent	Bivalent
Lhx2	H3K27me3-only	H3K4me3-only	H3K4me3-only	H3K4me3-only	H3K4me3-only	H3K4me3-only	Bivalent	Bivalent
Zrsr2	H3K4me3-only	H3K4me3-only	H3K4me3-only	H3K4me3-only	H3K4me3-only	H3K4me3-only	H3K4me3-only	H3K4me3-only
Ywhaz	Unmarked	H3K4me3-only	H3K4me3-only	H3K4me3-only	H3K4me3-only	H3K4me3-only	H3K4me3-only	H3K4me3-only
S100z	H3K27me3-only	H3K27me3-only	Bivalent	H3K27me3-only	H3K27me3-only	H3K27me3-only	H3K27me3-only	H3K27me3-only
Plek2	H3K27me3-only	H3K4me3-only	H3K4me3-only	H3K4me3-only	H3K4me3-only	H3K4me3-only	H3K4me3-only	H3K4me3-only
Dusp14	Unmarked	H3K4me3-only	H3K4me3-only	H3K4me3-only	H3K4me3-only	H3K4me3-only	H3K4me3-only	H3K4me3-only
Gpn2	Unmarked	H3K4me3-only	H3K4me3-only	H3K4me3-only	H3K4me3-only	H3K4me3-only	H3K4me3-only	H3K4me3-only
Gm13807	H3K27me3-only	H3K27me3-only	H3K27me3-only	Unmarked	H3K27me3-only	H3K27me3-only	Unmarked	H3K27me3-only
Pou3f3	H3K27me3-only	H3K4me3-only	H3K4me3-only	H3K4me3-only	H3K4me3-only	H3K4me3-only	H3K4me3-only	Bivalent
Lhx3	H3K27me3-only	H3K27me3-only	Bivalent	H3K4me3-only	Bivalent	H3K4me3-only	H3K27me3-only	H3K27me3-only
Pou3f4	H3K4me3-only	H3K4me3-only	H3K4me3-only	H3K4me3-only	H3K4me3-only	H3K4me3-only	Unmarked	Bivalent
Gm10785	Unmarked	H3K4me3-only	H3K4me3-only	H3K4me3-only	H3K4me3-only	H3K4me3-only	H3K4me3-only	H3K4me3-only
Gpn3	Unmarked	H3K4me3-only	H3K4me3-only	H3K4me3-only	H3K4me3-only	H3K4me3-only	H3K4me3-only	H3K4me3-only
Gm7056	Unmarked	H3K4me3-only	Unmarked	Unmarked	Unmarked	Unmarked	Unmarked	Unmarked
Dusp15	H3K27me3-only	H3K4me3-only	H3K4me3-only	H3K4me3-only	H3K4me3-only	H3K4me3-only	H3K27me3-only	Bivalent
Lhx4	Bivalent	H3K4me3-only	H3K4me3-only	H3K4me3-only	H3K4me3-only	H3K4me3-only	Bivalent	Bivalent
Calhm1	Bivalent	Unmarked	Unmarked	Unmarked	Unmarked	Unmarked	H3K27me3-only	Unmarked
4930480M12Rik	Unmarked	Unmarked	H3K4me3-only	Unmarked	Unmarked	Unmarked	Unmarked	Unmarked
Dusp16	Unmarked	H3K4me3-only	H3K4me3-only	H3K4me3-only	H3K4me3-only	H3K4me3-only	H3K4me3-only	Bivalent
Lhx5	Bivalent	Bivalent	Bivalent	Unmarked	H3K27me3-only	H3K27me3-only	H3K27me3-only	Bivalent
Calhm2	H3K27me3-only	Unmarked	H3K4me3-only	Unmarked	Unmarked	Unmarked	H3K4me3-only	H3K4me3-only
Gm10787	Unmarked	Unmarked	Unmarked	H3K4me3-only	Unmarked	Unmarked	Unmarked	Unmarked
Lhx6	H3K27me3-only	H3K4me3-only	H3K4me3-only	H3K4me3-only	H3K4me3-only	H3K4me3-only	Bivalent	Bivalent
Mtpap	Unmarked	H3K4me3-only	H3K4me3-only	H3K4me3-only	H3K4me3-only	H3K4me3-only	H3K4me3-only	H3K4me3-only
Dusp18	Unmarked	H3K4me3-only	H3K4me3-only	H3K4me3-only	H3K4me3-only	H3K4me3-only	H3K4me3-only	H3K4me3-only
Tmtc1	Unmarked	H3K4me3-only	H3K4me3-only	H3K4me3-only	H3K4me3-only	H3K4me3-only	Bivalent	Bivalent
Gm10789	H3K27me3-only	H3K4me3-only	H3K4me3-only	H3K4me3-only	H3K4me3-only	H3K4me3-only	H3K4me3-only	Bivalent
Tmtc2	Unmarked	H3K4me3-only	H3K4me3-only	H3K4me3-only	H3K4me3-only	H3K4me3-only	H3K4me3-only	H3K4me3-only
Lhx8	H3K27me3-only	H3K4me3-only	H3K4me3-only	H3K4me3-only	H3K4me3-only	H3K4me3-only	Bivalent	Bivalent
R3hdm1	H3K4me3-only	H3K4me3-only	H3K4me3-only	H3K4me3-only	H3K4me3-only	H3K4me3-only	H3K4me3-only	H3K4me3-only
Dusp19	Unmarked	Unmarked	H3K4me3-only	H3K4me3-only	H3K4me3-only	H3K4me3-only	H3K4me3-only	H3K4me3-only
R3hdm2	Unmarked	Unmarked	H3K4me3-only	H3K4me3-only	H3K4me3-only	H3K4me3-only	Unmarked	Unmarked
Tmtc3	Unmarked	H3K4me3-only	H3K4me3-only	H3K4me3-only	H3K4me3-only	H3K4me3-only	H3K4me3-only	H3K4me3-only
Mmaa	Unmarked	H3K4me3-only	H3K4me3-only	H3K4me3-only	H3K4me3-only	H3K4me3-only	H3K4me3-only	H3K4me3-only
Lhx9	H3K27me3-only	H3K4me3-only	H3K4me3-only	H3K4me3-only	H3K4me3-only	H3K4me3-only	Bivalent	Bivalent
Grap2	Bivalent	Unmarked	H3K4me3-only	H3K4me3-only	H3K4me3-only	Unmarked	H3K27me3-only	Bivalent
Tmtc4	Unmarked	H3K4me3-only	H3K4me3-only	H3K4me3-only	H3K4me3-only	H3K4me3-only	H3K4me3-only	H3K4me3-only
Itih1	H3K4me3-only	H3K4me3-only	H3K4me3-only	Unmarked	Unmarked	Unmarked	Unmarked	Unmarked
Mmab	Unmarked	H3K4me3-only	H3K4me3-only	H3K4me3-only	H3K4me3-only	H3K4me3-only	H3K4me3-only	H3K4me3-only
R3hdm4	Unmarked	H3K4me3-only	H3K4me3-only	H3K4me3-only	H3K4me3-only	H3K4me3-only	H3K4me3-only	H3K4me3-only
4930428G15Rik	Unmarked	Unmarked	H3K27me3-only	Unmarked	H3K27me3-only	Unmarked	H3K27me3-only	Unmarked
Itih2	H3K27me3-only	H3K27me3-only	H3K27me3-only	H3K27me3-only	H3K27me3-only	H3K27me3-only	H3K27me3-only	H3K27me3-only
Itih3	Unmarked	H3K4me3-only	H3K4me3-only	Unmarked	Unmarked	Unmarked	Unmarked	Unmarked
Itih4	H3K27me3-only	Unmarked	H3K4me3-only	Unmarked	Unmarked	Unmarked	Unmarked	H3K27me3-only
Gm35612	H3K4me3-only	Unmarked	H3K4me3-only	H3K4me3-only	H3K4me3-only	H3K4me3-only	H3K4me3-only	H3K4me3-only
Sec31a	H3K4me3-only	H3K4me3-only	H3K4me3-only	H3K4me3-only	H3K4me3-only	H3K4me3-only	H3K4me3-only	H3K4me3-only
Ldlrap1	H3K27me3-only	H3K4me3-only	H3K4me3-only	H3K4me3-only	H3K4me3-only	H3K4me3-only	H3K4me3-only	H3K4me3-only
Itih5	H3K27me3-only	H3K27me3-only	H3K27me3-only	Bivalent	Bivalent	Bivalent	H3K4me3-only	H3K4me3-only
Sec31b	Unmarked	H3K4me3-only	H3K4me3-only	H3K4me3-only	H3K4me3-only	H3K4me3-only	H3K4me3-only	H3K4me3-only
Mir3472	Unmarked	Unmarked	Unmarked	H3K4me3-only	Unmarked	Unmarked	Unmarked	Unmarked
5730416F02Rik	Unmarked	Unmarked	Unmarked	Unmarked	Unmarked	Unmarked	H3K4me3-only	H3K4me3-only
Lilrb4a	H3K27me3-only	H3K27me3-only	Unmarked	H3K27me3-only	Unmarked	H3K27me3-only	H3K27me3-only	Unmarked
Nhsl1	Unmarked	Unmarked	Unmarked	H3K4me3-only	H3K4me3-only	H3K4me3-only	H3K4me3-only	H3K4me3-only
Fam60a	Unmarked	H3K4me3-only	H3K4me3-only	H3K4me3-only	H3K4me3-only	H3K4me3-only	H3K4me3-only	H3K4me3-only
Tox	Bivalent	Bivalent	Bivalent	Bivalent	Bivalent	Bivalent	Bivalent	Bivalent
Olfr1260	H3K27me3-only	H3K27me3-only	H3K27me3-only	H3K27me3-only	H3K27me3-only	Bivalent	H3K4me3-only	H3K27me3-only
Nhsl2	Bivalent	H3K4me3-only	Bivalent	H3K4me3-only	Bivalent	Bivalent	Bivalent	Bivalent
Nkx3-1	H3K27me3-only	H3K27me3-only	Bivalent	H3K4me3-only	Bivalent	Bivalent	Bivalent	Bivalent
Vmn2r60	Unmarked	H3K27me3-only	Unmarked	H3K27me3-only	Unmarked	H3K27me3-only	H3K27me3-only	H3K27me3-only
Mir3474	Unmarked	Unmarked	H3K4me3-only	Unmarked	Unmarked	Unmarked	Unmarked	Unmarked
Olfr1261	Unmarked	H3K27me3-only	H3K27me3-only	H3K27me3-only	H3K27me3-only	H3K27me3-only	H3K27me3-only	H3K27me3-only
Mir3475	Unmarked	Unmarked	Unmarked	H3K4me3-only	Unmarked	Unmarked	H3K4me3-only	H3K27me3-only
Ptch1	Bivalent	H3K4me3-only	H3K4me3-only	H3K4me3-only	H3K4me3-only	H3K4me3-only	H3K4me3-only	H3K4me3-only
Itga2b	Unmarked	Unmarked	H3K4me3-only	Unmarked	Unmarked	Unmarked	Unmarked	Unmarked
Vmn2r61	Unmarked	H3K27me3-only	H3K27me3-only	H3K27me3-only	H3K27me3-only	H3K27me3-only	H3K27me3-only	H3K27me3-only
Nkx3-2	Bivalent	H3K4me3-only	H3K4me3-only	H3K4me3-only	H3K4me3-only	H3K4me3-only	Bivalent	Bivalent
Olfr1262	Unmarked	H3K27me3-only	H3K27me3-only	H3K27me3-only	H3K27me3-only	H3K27me3-only	H3K27me3-only	H3K27me3-only
1110004F10Rik	Unmarked	Unmarked	H3K4me3-only	H3K4me3-only	H3K4me3-only	H3K4me3-only	H3K4me3-only	H3K4me3-only
Vmn2r62	Unmarked	Unmarked	Unmarked	Unmarked	Unmarked	Unmarked	Unmarked	Unmarked
Ptch2	Bivalent	H3K4me3-only	H3K4me3-only	H3K4me3-only	H3K4me3-only	H3K4me3-only	H3K4me3-only	H3K4me3-only
Olfr1263	Unmarked	Unmarked	H3K27me3-only	H3K27me3-only	H3K27me3-only	H3K27me3-only	H3K27me3-only	H3K27me3-only
Mir194-1	Unmarked	Unmarked	Unmarked	Unmarked	Unmarked	Unmarked	H3K4me3-only	Unmarked
Mir194-2	Unmarked	H3K4me3-only	H3K4me3-only	Unmarked	Unmarked	Unmarked	H3K4me3-only	H3K4me3-only
4833427F10Rik	Unmarked	Unmarked	H3K4me3-only	H3K4me3-only	H3K4me3-only	H3K4me3-only	Unmarked	H3K4me3-only
4930448C13Rik	Unmarked	Unmarked	H3K4me3-only	H3K27me3-only	Unmarked	Unmarked	Unmarked	Unmarked
Olfr947-ps1	Unmarked	H3K27me3-only	H3K27me3-only	H3K27me3-only	H3K27me3-only	H3K27me3-only	H3K27me3-only	Unmarked
Vmn2r63	Unmarked	H3K27me3-only	H3K27me3-only	H3K27me3-only	H3K27me3-only	H3K27me3-only	H3K27me3-only	H3K27me3-only
Hfe2	H3K4me3-only	H3K4me3-only	H3K4me3-only	Unmarked	Unmarked	Unmarked	Unmarked	Unmarked
Ufc1	Unmarked	H3K4me3-only	H3K4me3-only	H3K4me3-only	H3K4me3-only	H3K4me3-only	H3K4me3-only	H3K4me3-only
Olfr1264	H3K27me3-only	H3K27me3-only	H3K27me3-only	H3K27me3-only	H3K27me3-only	H3K27me3-only	Unmarked	H3K27me3-only
Pqbp1	Unmarked	Unmarked	H3K4me3-only	H3K4me3-only	H3K4me3-only	H3K4me3-only	H3K4me3-only	H3K4me3-only
1700003L19Rik	Unmarked	Unmarked	Unmarked	Unmarked	Unmarked	Unmarked	Unmarked	Unmarked
Olfr1265	Unmarked	H3K27me3-only	H3K27me3-only	H3K27me3-only	H3K27me3-only	H3K27me3-only	H3K27me3-only	H3K27me3-only
Scfd1	H3K4me3-only	H3K4me3-only	Unmarked	H3K4me3-only	H3K4me3-only	H3K4me3-only	H3K4me3-only	H3K4me3-only
Vmn2r65	Unmarked	H3K27me3-only	Unmarked	H3K27me3-only	Unmarked	H3K27me3-only	Unmarked	Unmarked
Timm8a1	Unmarked	Unmarked	H3K4me3-only	H3K4me3-only	H3K4me3-only	H3K4me3-only	H3K4me3-only	H3K4me3-only
Mir103-1	Unmarked	Unmarked	Unmarked	H3K4me3-only	Unmarked	H3K4me3-only	H3K4me3-only	H3K4me3-only
Vmn2r66	Unmarked	H3K27me3-only	H3K27me3-only	H3K27me3-only	H3K27me3-only	H3K27me3-only	Unmarked	Unmarked
Scfd2	H3K4me3-only	H3K4me3-only	H3K4me3-only	H3K4me3-only	H3K4me3-only	H3K4me3-only	H3K4me3-only	H3K4me3-only
Txndc11	H3K4me3-only	H3K4me3-only	H3K4me3-only	H3K4me3-only	H3K4me3-only	H3K4me3-only	H3K4me3-only	H3K4me3-only
Timm8a2	Unmarked	H3K4me3-only	H3K4me3-only	H3K4me3-only	H3K4me3-only	H3K4me3-only	H3K4me3-only	H3K4me3-only
Vmn2r67	Unmarked	Unmarked	Unmarked	H3K27me3-only	Unmarked	Unmarked	Unmarked	Unmarked
Mir103-2	Unmarked	Unmarked	H3K4me3-only	H3K4me3-only	Unmarked	Unmarked	Unmarked	Unmarked
Csnka2ip	Unmarked	Unmarked	Unmarked	Unmarked	Unmarked	Unmarked	Unmarked	Unmarked
Nr2f1	H3K27me3-only	H3K4me3-only	H3K4me3-only	H3K4me3-only	H3K4me3-only	H3K4me3-only	Bivalent	H3K4me3-only
Crnde	H3K27me3-only	H3K4me3-only	H3K4me3-only	H3K4me3-only	H3K4me3-only	H3K4me3-only	Bivalent	Bivalent
Vmn2r68	Unmarked	Unmarked	Unmarked	H3K27me3-only	Unmarked	Unmarked	Unmarked	Unmarked
Txndc12	H3K4me3-only	Unmarked	H3K4me3-only	H3K4me3-only	H3K4me3-only	H3K4me3-only	H3K4me3-only	H3K4me3-only
Olfr1269	Unmarked	H3K27me3-only	H3K27me3-only	H3K27me3-only	H3K27me3-only	H3K27me3-only	H3K27me3-only	H3K27me3-only
Vmn2r69	Unmarked	H3K27me3-only	Unmarked	H3K27me3-only	H3K27me3-only	H3K27me3-only	Unmarked	H3K27me3-only
Nr2f2	Bivalent	H3K4me3-only	H3K4me3-only	H3K4me3-only	H3K4me3-only	H3K4me3-only	Bivalent	Bivalent
1700025G04Rik	H3K27me3-only	Bivalent	Bivalent	H3K4me3-only	Bivalent	H3K4me3-only	H3K4me3-only	H3K4me3-only
Txndc15	H3K4me3-only	H3K4me3-only	H3K4me3-only	H3K4me3-only	H3K4me3-only	H3K4me3-only	H3K4me3-only	H3K4me3-only
Txndc16	Unmarked	H3K4me3-only	H3K4me3-only	H3K4me3-only	H3K4me3-only	H3K4me3-only	H3K4me3-only	H3K4me3-only
Rn5s	Unmarked	Unmarked	Unmarked	Unmarked	Unmarked	Unmarked	Unmarked	Unmarked
4933429K18Rik	Unmarked	H3K4me3-only	H3K4me3-only	H3K4me3-only	H3K4me3-only	H3K4me3-only	Unmarked	Unmarked
1700012H19Rik	Unmarked	Unmarked	H3K4me3-only	Unmarked	Unmarked	H3K4me3-only	Unmarked	Unmarked
Txndc17	Unmarked	H3K4me3-only	H3K4me3-only	H3K4me3-only	H3K4me3-only	H3K4me3-only	H3K4me3-only	H3K4me3-only
Nr2f6	Unmarked	H3K4me3-only	H3K4me3-only	H3K4me3-only	H3K4me3-only	H3K4me3-only	H3K4me3-only	H3K4me3-only
Vmn2r1	Unmarked	Unmarked	Unmarked	Unmarked	Unmarked	Unmarked	Unmarked	Unmarked
Dlat	Unmarked	H3K4me3-only	H3K4me3-only	H3K4me3-only	H3K4me3-only	H3K4me3-only	H3K4me3-only	H3K4me3-only
Vmn2r2	Unmarked	H3K27me3-only	H3K27me3-only	H3K27me3-only	H3K27me3-only	H3K27me3-only	H3K27me3-only	H3K27me3-only
Vmn2r3	Unmarked	H3K27me3-only	H3K27me3-only	H3K27me3-only	H3K27me3-only	H3K27me3-only	H3K27me3-only	H3K27me3-only
Hnrnpll	H3K4me3-only	H3K4me3-only	H3K4me3-only	H3K4me3-only	H3K4me3-only	H3K4me3-only	H3K4me3-only	H3K4me3-only
1700109G14Rik	Unmarked	Unmarked	Unmarked	Unmarked	Unmarked	Unmarked	Unmarked	Unmarked
Smek1	H3K4me3-only	H3K4me3-only	H3K4me3-only	H3K4me3-only	H3K4me3-only	H3K4me3-only	H3K4me3-only	H3K4me3-only
Vmn2r4	Unmarked	H3K27me3-only	H3K27me3-only	H3K27me3-only	H3K27me3-only	H3K27me3-only	H3K27me3-only	H3K27me3-only
Slx4ip	H3K4me3-only	H3K4me3-only	H3K4me3-only	H3K4me3-only	H3K4me3-only	H3K4me3-only	H3K4me3-only	H3K4me3-only
Hist1h1a	H3K4me3-only	H3K4me3-only	H3K4me3-only	H3K4me3-only	H3K4me3-only	H3K4me3-only	H3K4me3-only	H3K4me3-only
Smek2	Unmarked	H3K4me3-only	H3K4me3-only	H3K4me3-only	H3K4me3-only	H3K4me3-only	H3K4me3-only	H3K4me3-only
Vmn2r5	Unmarked	Unmarked	Unmarked	Unmarked	Unmarked	Unmarked	Unmarked	Unmarked
Hist1h1b	H3K27me3-only	Unmarked	H3K4me3-only	H3K4me3-only	H3K4me3-only	H3K4me3-only	H3K4me3-only	H3K4me3-only
Vmn2r6	H3K27me3-only	H3K27me3-only	H3K27me3-only	H3K27me3-only	H3K27me3-only	H3K27me3-only	H3K27me3-only	H3K27me3-only
Hist1h1c	H3K4me3-only	H3K4me3-only	H3K4me3-only	H3K4me3-only	H3K4me3-only	H3K4me3-only	H3K4me3-only	Bivalent
Gm4498	Unmarked	Unmarked	Unmarked	Unmarked	Unmarked	Unmarked	Unmarked	Unmarked
Vmn2r7	Unmarked	H3K27me3-only	H3K27me3-only	H3K27me3-only	H3K27me3-only	H3K27me3-only	H3K27me3-only	H3K27me3-only
Hist1h1d	Unmarked	H3K4me3-only	H3K4me3-only	H3K4me3-only	H3K4me3-only	H3K4me3-only	H3K4me3-only	H3K4me3-only
Vmn2r8	Unmarked	H3K27me3-only	Unmarked	H3K27me3-only	H3K27me3-only	H3K27me3-only	H3K27me3-only	H3K27me3-only
Gpbp1l1	Unmarked	H3K4me3-only	H3K4me3-only	H3K4me3-only	H3K4me3-only	H3K4me3-only	H3K4me3-only	H3K4me3-only
Otc	Unmarked	Unmarked	Unmarked	Unmarked	Unmarked	Unmarked	Unmarked	Unmarked
Hist1h1e	Unmarked	H3K4me3-only	H3K4me3-only	H3K4me3-only	H3K4me3-only	H3K4me3-only	H3K4me3-only	H3K4me3-only
Vmn2r9	H3K27me3-only	H3K27me3-only	H3K27me3-only	H3K27me3-only	H3K27me3-only	H3K27me3-only	H3K27me3-only	H3K27me3-only
Gda	Unmarked	H3K4me3-only	H3K4me3-only	H3K4me3-only	H3K4me3-only	H3K4me3-only	H3K4me3-only	H3K4me3-only
0610038B21Rik	Unmarked	H3K4me3-only	H3K4me3-only	H3K4me3-only	H3K4me3-only	H3K4me3-only	H3K4me3-only	H3K4me3-only
Pex5l	Bivalent	Bivalent	Bivalent	Bivalent	Bivalent	Bivalent	Bivalent	Bivalent
Ldoc1l	H3K4me3-only	H3K4me3-only	H3K4me3-only	H3K4me3-only	H3K4me3-only	H3K4me3-only	H3K4me3-only	H3K4me3-only
Shroom1	H3K27me3-only	H3K4me3-only	Bivalent	H3K4me3-only	H3K4me3-only	H3K4me3-only	H3K4me3-only	H3K4me3-only
Shroom2	H3K4me3-only	H3K4me3-only	H3K4me3-only	H3K4me3-only	H3K4me3-only	H3K4me3-only	Bivalent	H3K4me3-only
Milr1	Unmarked	Unmarked	Unmarked	Unmarked	H3K4me3-only	Unmarked	Unmarked	Unmarked
Shroom3	Unmarked	H3K4me3-only	H3K4me3-only	H3K4me3-only	H3K4me3-only	H3K4me3-only	H3K4me3-only	H3K4me3-only
Shroom4	Unmarked	H3K4me3-only	H3K4me3-only	H3K4me3-only	H3K4me3-only	H3K4me3-only	H3K4me3-only	H3K4me3-only
Efna1	H3K4me3-only	H3K4me3-only	H3K4me3-only	H3K4me3-only	H3K4me3-only	H3K4me3-only	H3K4me3-only	H3K4me3-only
Efna2	Unmarked	H3K4me3-only	H3K4me3-only	H3K4me3-only	H3K4me3-only	H3K4me3-only	H3K4me3-only	H3K4me3-only
4921529L05Rik	Unmarked	H3K4me3-only	Unmarked	Unmarked	Unmarked	Unmarked	Unmarked	Unmarked
Uso1	Unmarked	H3K4me3-only	H3K4me3-only	H3K4me3-only	H3K4me3-only	H3K4me3-only	H3K4me3-only	H3K4me3-only
Kirrel2	H3K27me3-only	H3K27me3-only	H3K27me3-only	Unmarked	H3K27me3-only	H3K27me3-only	H3K27me3-only	H3K27me3-only
Efna3	Unmarked	H3K4me3-only	H3K4me3-only	H3K4me3-only	H3K4me3-only	H3K4me3-only	H3K4me3-only	H3K4me3-only
4833423E24Rik	H3K27me3-only	Unmarked	H3K4me3-only	H3K27me3-only	H3K27me3-only	H3K27me3-only	Unmarked	Unmarked
2410141K09Rik	Unmarked	Unmarked	Unmarked	Unmarked	H3K4me3-only	H3K4me3-only	H3K4me3-only	H3K4me3-only
Kirrel3	H3K27me3-only	Bivalent	Bivalent	Bivalent	Bivalent	Bivalent	Bivalent	Bivalent
Gcc1	Unmarked	H3K4me3-only	H3K4me3-only	H3K4me3-only	H3K4me3-only	H3K4me3-only	H3K4me3-only	H3K4me3-only
Efna4	H3K4me3-only	H3K4me3-only	H3K4me3-only	H3K4me3-only	H3K4me3-only	H3K4me3-only	H3K4me3-only	H3K4me3-only
Efna5	Unmarked	H3K4me3-only	H3K4me3-only	H3K4me3-only	H3K4me3-only	H3K4me3-only	H3K4me3-only	H3K4me3-only
Gcc2	Unmarked	H3K4me3-only	H3K4me3-only	H3K4me3-only	H3K4me3-only	H3K4me3-only	H3K4me3-only	H3K4me3-only
4930402F06Rik	H3K4me3-only	H3K4me3-only	Unmarked	Unmarked	H3K4me3-only	H3K4me3-only	H3K4me3-only	H3K4me3-only
Frg1	H3K4me3-only	H3K4me3-only	H3K4me3-only	H3K4me3-only	H3K4me3-only	H3K4me3-only	H3K4me3-only	H3K4me3-only
Scgb2b20	H3K27me3-only	H3K27me3-only	Unmarked	H3K27me3-only	Unmarked	Unmarked	Unmarked	H3K27me3-only
Otp	Bivalent	H3K4me3-only	H3K4me3-only	H3K4me3-only	H3K4me3-only	H3K4me3-only	Bivalent	Bivalent
Galk1	H3K4me3-only	H3K4me3-only	H3K4me3-only	H3K4me3-only	H3K4me3-only	H3K4me3-only	H3K4me3-only	H3K4me3-only
Scgb2b21	H3K27me3-only	H3K27me3-only	Unmarked	H3K27me3-only	H3K27me3-only	H3K27me3-only	H3K27me3-only	Unmarked
Hspbp1	H3K4me3-only	H3K4me3-only	H3K4me3-only	H3K4me3-only	H3K4me3-only	H3K4me3-only	H3K4me3-only	H3K4me3-only
Dpm1-adnp	Unmarked	H3K4me3-only	H3K4me3-only	H3K4me3-only	H3K4me3-only	H3K4me3-only	H3K4me3-only	H3K4me3-only
Kidins220	Unmarked	H3K4me3-only	H3K4me3-only	H3K4me3-only	H3K4me3-only	H3K4me3-only	H3K4me3-only	H3K4me3-only
Galk2	Unmarked	H3K4me3-only	H3K4me3-only	H3K4me3-only	H3K4me3-only	H3K4me3-only	H3K4me3-only	H3K4me3-only
Hist1h1t	H3K4me3-only	H3K4me3-only	H3K4me3-only	H3K4me3-only	H3K4me3-only	H3K4me3-only	H3K4me3-only	H3K4me3-only
Cebpzos	H3K4me3-only	H3K4me3-only	H3K4me3-only	H3K4me3-only	H3K4me3-only	H3K4me3-only	H3K4me3-only	H3K4me3-only
Kif21a	Bivalent	H3K4me3-only	H3K4me3-only	H3K4me3-only	H3K4me3-only	H3K4me3-only	Bivalent	Bivalent
Scgb2b24	Unmarked	Unmarked	Bivalent	Unmarked	Unmarked	Unmarked	Unmarked	Unmarked
Ott	Unmarked	Unmarked	Unmarked	Unmarked	Unmarked	Unmarked	Unmarked	Unmarked
Dhodh	Unmarked	H3K4me3-only	H3K4me3-only	H3K4me3-only	H3K4me3-only	H3K4me3-only	H3K4me3-only	H3K4me3-only
Champ1	Unmarked	H3K4me3-only	H3K4me3-only	H3K4me3-only	H3K4me3-only	H3K4me3-only	H3K4me3-only	H3K4me3-only
Aass	Unmarked	H3K4me3-only	H3K4me3-only	H3K4me3-only	H3K4me3-only	H3K4me3-only	H3K4me3-only	H3K4me3-only
Kif21b	H3K27me3-only	Bivalent	Bivalent	H3K4me3-only	Bivalent	H3K4me3-only	H3K4me3-only	H3K4me3-only
Lrp1	Unmarked	Unmarked	H3K4me3-only	H3K4me3-only	H3K4me3-only	H3K4me3-only	H3K4me3-only	H3K4me3-only
Scgb2b26	H3K27me3-only	H3K27me3-only	Unmarked	Unmarked	Unmarked	Unmarked	Unmarked	Unmarked
Prok1	H3K27me3-only	H3K27me3-only	H3K27me3-only	Unmarked	H3K27me3-only	H3K27me3-only	H3K27me3-only	Unmarked
Gm4951	Unmarked	H3K27me3-only	H3K27me3-only	H3K27me3-only	H3K27me3-only	H3K27me3-only	H3K27me3-only	H3K27me3-only
2310033P09Rik	Unmarked	Unmarked	H3K4me3-only	H3K4me3-only	H3K4me3-only	H3K4me3-only	H3K4me3-only	H3K4me3-only
Scgb2b27	H3K27me3-only	H3K27me3-only	H3K27me3-only	H3K27me3-only	H3K27me3-only	Unmarked	H3K27me3-only	Unmarked
Prok2	H3K4me3-only	H3K4me3-only	H3K4me3-only	H3K4me3-only	H3K4me3-only	H3K4me3-only	Bivalent	H3K4me3-only
Zfand1	Unmarked	Unmarked	H3K4me3-only	H3K4me3-only	H3K4me3-only	H3K4me3-only	H3K4me3-only	H3K4me3-only
Lrp2	H3K4me3-only	H3K4me3-only	H3K4me3-only	H3K4me3-only	H3K4me3-only	H3K4me3-only	H3K4me3-only	H3K4me3-only
Gzf1	H3K4me3-only	H3K4me3-only	H3K4me3-only	H3K4me3-only	H3K4me3-only	H3K4me3-only	H3K4me3-only	H3K4me3-only
Gm4952	Unmarked	Unmarked	Unmarked	Unmarked	Unmarked	Unmarked	Unmarked	Unmarked
4930405D11Rik	Unmarked	Unmarked	Unmarked	H3K27me3-only	Unmarked	Unmarked	H3K27me3-only	Unmarked
Bclaf1	H3K4me3-only	H3K4me3-only	H3K4me3-only	H3K4me3-only	H3K4me3-only	H3K4me3-only	H3K4me3-only	H3K4me3-only
4930432K21Rik	Unmarked	H3K4me3-only	H3K4me3-only	H3K4me3-only	H3K4me3-only	H3K4me3-only	H3K4me3-only	H3K4me3-only
Lrp3	H3K27me3-only	Bivalent	Bivalent	H3K4me3-only	Bivalent	Bivalent	Bivalent	Bivalent
Csn1s2a	Unmarked	H3K27me3-only	Unmarked	H3K27me3-only	H3K27me3-only	H3K27me3-only	H3K27me3-only	Unmarked
Zfand3	H3K4me3-only	H3K4me3-only	H3K4me3-only	H3K4me3-only	H3K4me3-only	H3K4me3-only	H3K4me3-only	H3K4me3-only
Csn1s2b	Unmarked	Unmarked	Unmarked	Unmarked	Unmarked	Unmarked	Unmarked	Unmarked
Baat	H3K4me3-only	Unmarked	H3K4me3-only	H3K4me3-only	Unmarked	H3K4me3-only	H3K4me3-only	Unmarked
Lrp4	Bivalent	H3K4me3-only	H3K4me3-only	H3K4me3-only	H3K4me3-only	H3K4me3-only	H3K4me3-only	H3K4me3-only
Lrp5	H3K4me3-only	H3K4me3-only	H3K4me3-only	H3K4me3-only	H3K4me3-only	H3K4me3-only	H3K4me3-only	H3K4me3-only
F730035M05Rik	H3K27me3-only	Bivalent	Bivalent	H3K4me3-only	Bivalent	Bivalent	Bivalent	Bivalent
Zfand4	Unmarked	H3K4me3-only	H3K4me3-only	H3K4me3-only	H3K4me3-only	H3K4me3-only	H3K4me3-only	H3K4me3-only
Pink1	Unmarked	H3K4me3-only	H3K4me3-only	H3K4me3-only	H3K4me3-only	H3K4me3-only	H3K4me3-only	H3K4me3-only
Zfand5	Unmarked	H3K4me3-only	H3K4me3-only	H3K4me3-only	H3K4me3-only	H3K4me3-only	H3K4me3-only	H3K4me3-only
Lrp6	H3K4me3-only	H3K4me3-only	H3K4me3-only	H3K4me3-only	H3K4me3-only	H3K4me3-only	H3K4me3-only	H3K4me3-only
Zfand6	Unmarked	Unmarked	Unmarked	H3K4me3-only	Unmarked	H3K4me3-only	H3K4me3-only	H3K4me3-only
Mir669a-1	Unmarked	H3K27me3-only	H3K27me3-only	H3K27me3-only	H3K27me3-only	H3K27me3-only	H3K27me3-only	Unmarked
Gm4956	Unmarked	Unmarked	Unmarked	H3K4me3-only	Unmarked	Unmarked	Unmarked	Unmarked
1700097N02Rik	Unmarked	Unmarked	H3K4me3-only	Unmarked	Unmarked	Unmarked	Unmarked	Unmarked
Lrp8	H3K27me3-only	Bivalent	Bivalent	H3K4me3-only	H3K4me3-only	H3K4me3-only	Bivalent	Bivalent
Mir669a-2	Unmarked	H3K27me3-only	H3K27me3-only	H3K27me3-only	H3K27me3-only	H3K27me3-only	H3K27me3-only	H3K27me3-only
Lrwd1	H3K4me3-only	H3K4me3-only	H3K4me3-only	H3K4me3-only	H3K4me3-only	H3K4me3-only	H3K4me3-only	H3K4me3-only
Mir669a-3	Unmarked	H3K27me3-only	H3K27me3-only	H3K27me3-only	H3K27me3-only	H3K27me3-only	H3K27me3-only	Unmarked
Nrn1l	H3K4me3-only	H3K4me3-only	H3K4me3-only	Unmarked	Unmarked	Unmarked	Unmarked	Unmarked
BC107364	Unmarked	Unmarked	Unmarked	Unmarked	Unmarked	Unmarked	Unmarked	Unmarked
Mir669a-4	Unmarked	H3K27me3-only	H3K27me3-only	H3K27me3-only	H3K27me3-only	H3K27me3-only	H3K27me3-only	Unmarked
Oip5	Unmarked	H3K4me3-only	H3K4me3-only	H3K4me3-only	H3K4me3-only	H3K4me3-only	H3K4me3-only	H3K4me3-only
Spag1	Unmarked	H3K4me3-only	H3K4me3-only	H3K4me3-only	H3K4me3-only	H3K4me3-only	H3K4me3-only	H3K4me3-only
R3hdml	H3K4me3-only	Unmarked	H3K4me3-only	Unmarked	Unmarked	Unmarked	Unmarked	Unmarked
Mir669a-5	Unmarked	H3K27me3-only	H3K27me3-only	H3K27me3-only	H3K27me3-only	H3K27me3-only	H3K27me3-only	Unmarked
Nbeal1	Unmarked	H3K4me3-only	H3K4me3-only	H3K4me3-only	H3K4me3-only	H3K4me3-only	H3K4me3-only	H3K4me3-only
BC061195	Unmarked	H3K4me3-only	H3K4me3-only	H3K4me3-only	H3K4me3-only	H3K4me3-only	Unmarked	Unmarked
Nbeal2	H3K4me3-only	H3K4me3-only	H3K4me3-only	H3K4me3-only	H3K4me3-only	H3K4me3-only	H3K4me3-only	H3K4me3-only
Mir669a-6	Unmarked	H3K27me3-only	H3K27me3-only	H3K27me3-only	H3K27me3-only	H3K27me3-only	H3K27me3-only	Unmarked
Nim1k	Unmarked	H3K4me3-only	H3K4me3-only	H3K4me3-only	H3K4me3-only	H3K4me3-only	H3K4me3-only	H3K4me3-only
A930013F10Rik	Unmarked	Unmarked	Unmarked	Unmarked	Unmarked	Unmarked	Unmarked	Unmarked
Mir669a-7	Unmarked	H3K27me3-only	Unmarked	Unmarked	Unmarked	Unmarked	Unmarked	Unmarked
Telo2	Unmarked	H3K4me3-only	H3K4me3-only	H3K4me3-only	H3K4me3-only	H3K4me3-only	H3K4me3-only	H3K4me3-only
Gm10790	Unmarked	H3K4me3-only	Unmarked	Unmarked	Unmarked	Unmarked	Unmarked	Unmarked
Spag4	H3K27me3-only	H3K4me3-only	H3K4me3-only	H3K4me3-only	H3K4me3-only	H3K4me3-only	H3K4me3-only	H3K4me3-only
Mir669a-8	Unmarked	H3K27me3-only	Unmarked	Unmarked	Unmarked	Unmarked	Unmarked	Unmarked
Dusp21	H3K4me3-only	Unmarked	H3K4me3-only	Unmarked	H3K4me3-only	Unmarked	Unmarked	Unmarked
Gm10791	H3K27me3-only	H3K27me3-only	Bivalent	Unmarked	H3K27me3-only	H3K4me3-only	Bivalent	H3K27me3-only
Spag5	Unmarked	Unmarked	H3K4me3-only	H3K4me3-only	H3K4me3-only	H3K4me3-only	H3K4me3-only	H3K4me3-only
Bcl2a1a	H3K27me3-only	H3K27me3-only	H3K27me3-only	H3K27me3-only	H3K27me3-only	H3K27me3-only	H3K27me3-only	H3K27me3-only
D7Ertd443e	H3K4me3-only	H3K4me3-only	H3K4me3-only	H3K4me3-only	H3K4me3-only	H3K4me3-only	Unmarked	Unmarked
Mir669a-9	Unmarked	H3K27me3-only	Unmarked	Unmarked	Unmarked	Unmarked	Unmarked	Unmarked
Dusp22	H3K4me3-only	Unmarked	H3K4me3-only	H3K4me3-only	H3K4me3-only	H3K4me3-only	H3K4me3-only	H3K4me3-only
Bcl2a1b	Unmarked	Unmarked	Unmarked	Unmarked	Unmarked	Unmarked	Unmarked	Unmarked
Uevld	Unmarked	H3K4me3-only	H3K4me3-only	H3K4me3-only	H3K4me3-only	H3K4me3-only	H3K4me3-only	H3K4me3-only
4921507P07Rik	Unmarked	H3K4me3-only	H3K4me3-only	H3K4me3-only	H3K4me3-only	H3K4me3-only	Bivalent	H3K4me3-only
Spag6	Bivalent	H3K4me3-only	H3K4me3-only	H3K4me3-only	H3K4me3-only	H3K4me3-only	Bivalent	Bivalent
Igfals	Unmarked	Unmarked	Unmarked	Unmarked	Unmarked	Unmarked	H3K4me3-only	H3K4me3-only
Spag7	H3K4me3-only	Unmarked	H3K4me3-only	H3K4me3-only	H3K4me3-only	H3K4me3-only	H3K4me3-only	H3K4me3-only
Bcl2a1c	Unmarked	H3K27me3-only	H3K27me3-only	H3K27me3-only	H3K27me3-only	H3K27me3-only	H3K27me3-only	H3K27me3-only
Gm19897	Unmarked	Unmarked	Unmarked	Unmarked	Unmarked	Unmarked	Unmarked	H3K4me3-only
A930011G23Rik	Unmarked	H3K4me3-only	H3K4me3-only	H3K4me3-only	H3K4me3-only	H3K4me3-only	H3K4me3-only	H3K4me3-only
Corin	Bivalent	H3K4me3-only	H3K4me3-only	H3K4me3-only	H3K4me3-only	H3K4me3-only	Bivalent	Bivalent
Dusp23	Unmarked	H3K4me3-only	H3K4me3-only	H3K4me3-only	H3K4me3-only	H3K4me3-only	H3K4me3-only	H3K4me3-only
Gprasp1	H3K4me3-only	H3K4me3-only	H3K4me3-only	H3K4me3-only	H3K4me3-only	H3K4me3-only	H3K4me3-only	H3K4me3-only
Bcl2a1d	Unmarked	Unmarked	Unmarked	H3K27me3-only	Unmarked	Unmarked	Unmarked	Unmarked
Tpm1	Bivalent	H3K4me3-only	H3K4me3-only	H3K4me3-only	H3K4me3-only	H3K4me3-only	H3K4me3-only	H3K4me3-only
Spag8	Bivalent	H3K27me3-only	Bivalent	Unmarked	Unmarked	H3K4me3-only	H3K4me3-only	H3K4me3-only
Gprasp2	H3K27me3-only	H3K4me3-only	H3K4me3-only	H3K4me3-only	H3K4me3-only	H3K4me3-only	Bivalent	Bivalent
Tcp11x2	H3K27me3-only	H3K27me3-only	H3K27me3-only	H3K27me3-only	H3K27me3-only	H3K27me3-only	H3K27me3-only	H3K27me3-only
Spag9	H3K4me3-only	H3K4me3-only	H3K4me3-only	H3K4me3-only	H3K4me3-only	H3K4me3-only	H3K4me3-only	H3K4me3-only
Tpm2	Unmarked	H3K4me3-only	H3K4me3-only	H3K4me3-only	H3K4me3-only	H3K4me3-only	H3K4me3-only	H3K4me3-only
AA543186	Unmarked	H3K4me3-only	H3K4me3-only	H3K4me3-only	H3K4me3-only	H3K4me3-only	H3K4me3-only	H3K4me3-only
Dusp26	H3K4me3-only	H3K4me3-only	H3K4me3-only	H3K4me3-only	H3K4me3-only	H3K4me3-only	H3K4me3-only	H3K4me3-only
Casp8ap2	Unmarked	H3K4me3-only	H3K4me3-only	H3K4me3-only	H3K4me3-only	H3K4me3-only	H3K4me3-only	H3K4me3-only
Tpm3	H3K4me3-only	H3K4me3-only	H3K4me3-only	H3K4me3-only	H3K4me3-only	H3K4me3-only	H3K4me3-only	H3K4me3-only
Dynap	Unmarked	Unmarked	Unmarked	Bivalent	H3K4me3-only	H3K4me3-only	Unmarked	Unmarked
Tpm4	Unmarked	H3K4me3-only	H3K4me3-only	H3K4me3-only	H3K4me3-only	H3K4me3-only	H3K4me3-only	H3K4me3-only
AW146154	Unmarked	Unmarked	H3K4me3-only	H3K4me3-only	H3K4me3-only	H3K4me3-only	H3K4me3-only	H3K4me3-only
Dusp27	H3K27me3-only	H3K27me3-only	H3K27me3-only	Unmarked	H3K27me3-only	H3K27me3-only	H3K4me3-only	H3K4me3-only
Supt3	Unmarked	H3K4me3-only	H3K4me3-only	H3K4me3-only	H3K4me3-only	H3K4me3-only	H3K4me3-only	H3K4me3-only
Ebna1bp2	Unmarked	Unmarked	H3K4me3-only	H3K4me3-only	H3K4me3-only	H3K4me3-only	H3K4me3-only	H3K4me3-only
Dusp28	H3K4me3-only	H3K4me3-only	H3K4me3-only	H3K4me3-only	H3K4me3-only	H3K4me3-only	H3K4me3-only	H3K4me3-only
Rela	H3K4me3-only	H3K4me3-only	H3K4me3-only	H3K4me3-only	H3K4me3-only	H3K4me3-only	H3K4me3-only	H3K4me3-only
Tpo	Unmarked	Unmarked	Unmarked	Unmarked	Unmarked	Unmarked	Unmarked	Unmarked
Murc	H3K27me3-only	H3K27me3-only	H3K27me3-only	H3K27me3-only	H3K27me3-only	H3K27me3-only	Unmarked	H3K27me3-only
Supt5	Unmarked	H3K4me3-only	H3K4me3-only	H3K4me3-only	H3K4me3-only	H3K4me3-only	H3K4me3-only	H3K4me3-only
Relb	Unmarked	Unmarked	H3K4me3-only	H3K4me3-only	H3K4me3-only	H3K4me3-only	H3K4me3-only	H3K4me3-only
Tpst1	H3K27me3-only	H3K4me3-only	H3K4me3-only	H3K4me3-only	H3K4me3-only	H3K4me3-only	H3K4me3-only	H3K4me3-only
Supt6	Unmarked	H3K4me3-only	H3K4me3-only	H3K4me3-only	H3K4me3-only	H3K4me3-only	H3K4me3-only	H3K4me3-only
Tpst2	H3K4me3-only	H3K4me3-only	H3K4me3-only	H3K4me3-only	H3K4me3-only	H3K4me3-only	H3K4me3-only	H3K4me3-only
Clta	Unmarked	H3K4me3-only	H3K4me3-only	H3K4me3-only	H3K4me3-only	H3K4me3-only	H3K4me3-only	H3K4me3-only
4930448I06Rik	Unmarked	H3K27me3-only	H3K27me3-only	H3K27me3-only	H3K27me3-only	H3K27me3-only	H3K27me3-only	H3K27me3-only
Ddx26b	Bivalent	H3K4me3-only	H3K4me3-only	H3K4me3-only	H3K4me3-only	H3K4me3-only	H3K4me3-only	H3K4me3-only
Pkd2l1	H3K4me3-only	Unmarked	Unmarked	Unmarked	Unmarked	Unmarked	H3K4me3-only	H3K4me3-only
Cltb	Unmarked	H3K4me3-only	H3K4me3-only	H3K4me3-only	H3K4me3-only	H3K4me3-only	H3K4me3-only	H3K4me3-only
Tpr	Unmarked	H3K4me3-only	H3K4me3-only	H3K4me3-only	H3K4me3-only	H3K4me3-only	H3K4me3-only	H3K4me3-only
Pkd2l2	Unmarked	Unmarked	H3K4me3-only	H3K4me3-only	H3K4me3-only	H3K4me3-only	H3K4me3-only	H3K4me3-only
Cltc	H3K4me3-only	H3K4me3-only	H3K4me3-only	H3K4me3-only	H3K4me3-only	H3K4me3-only	H3K4me3-only	H3K4me3-only
Mirlet7a-1	Unmarked	Unmarked	Unmarked	Unmarked	Unmarked	Unmarked	H3K4me3-only	H3K4me3-only
Gm21221	Unmarked	Unmarked	Unmarked	Unmarked	Unmarked	Unmarked	H3K27me3-only	Unmarked
Mirlet7a-2	Unmarked	Unmarked	Unmarked	H3K27me3-only	Unmarked	Unmarked	Unmarked	Unmarked
Tbl1x	H3K27me3-only	H3K4me3-only	H3K4me3-only	H3K4me3-only	H3K4me3-only	H3K4me3-only	H3K4me3-only	H3K4me3-only
Acat1	Unmarked	H3K4me3-only	H3K4me3-only	H3K4me3-only	H3K4me3-only	H3K4me3-only	H3K4me3-only	H3K4me3-only
Bid	Bivalent	H3K4me3-only	H3K4me3-only	H3K4me3-only	H3K4me3-only	H3K4me3-only	H3K4me3-only	H3K4me3-only
Gm14685	Unmarked	Unmarked	Unmarked	Unmarked	Unmarked	Unmarked	Unmarked	Unmarked
Firre	Unmarked	H3K4me3-only	H3K4me3-only	H3K4me3-only	H3K4me3-only	H3K4me3-only	Bivalent	Bivalent
Acat2	Bivalent	H3K4me3-only	H3K4me3-only	H3K4me3-only	H3K4me3-only	H3K4me3-only	H3K4me3-only	H3K4me3-only
Cdan1	Unmarked	H3K4me3-only	H3K4me3-only	H3K4me3-only	H3K4me3-only	H3K4me3-only	H3K4me3-only	H3K4me3-only
Acat3	Unmarked	Unmarked	H3K4me3-only	H3K4me3-only	Unmarked	H3K4me3-only	H3K4me3-only	H3K4me3-only
Dicer1	H3K4me3-only	H3K4me3-only	H3K4me3-only	H3K4me3-only	H3K4me3-only	H3K4me3-only	H3K4me3-only	H3K4me3-only
Olfr1270	H3K27me3-only	H3K27me3-only	H3K27me3-only	H3K27me3-only	H3K27me3-only	H3K27me3-only	H3K27me3-only	Unmarked
5430427O19Rik	H3K4me3-only	H3K4me3-only	Unmarked	H3K27me3-only	Unmarked	Unmarked	H3K27me3-only	Unmarked
9030025P20Rik	Unmarked	Unmarked	Unmarked	H3K4me3-only	H3K4me3-only	H3K4me3-only	H3K4me3-only	H3K4me3-only
Vmn2r70	Unmarked	H3K27me3-only	Unmarked	H3K27me3-only	H3K27me3-only	H3K27me3-only	Unmarked	H3K27me3-only
Olfr1271	H3K27me3-only	H3K27me3-only	H3K27me3-only	H3K27me3-only	H3K27me3-only	H3K27me3-only	H3K27me3-only	H3K27me3-only
Smoc1	H3K27me3-only	Bivalent	Bivalent	H3K4me3-only	Bivalent	Bivalent	Bivalent	Bivalent
Vmn2r71	Unmarked	H3K27me3-only	Unmarked	H3K27me3-only	Unmarked	H3K27me3-only	H3K27me3-only	H3K27me3-only
Olfr1272	H3K27me3-only	H3K27me3-only	Unmarked	H3K27me3-only	H3K27me3-only	H3K27me3-only	H3K27me3-only	H3K27me3-only
Smoc2	H3K4me3-only	H3K4me3-only	H3K4me3-only	H3K4me3-only	H3K4me3-only	H3K4me3-only	Bivalent	Bivalent
Gm3636	H3K27me3-only	H3K27me3-only	H3K4me3-only	H3K4me3-only	H3K4me3-only	H3K4me3-only	Unmarked	H3K4me3-only
Vmn2r72	Unmarked	H3K27me3-only	Unmarked	H3K27me3-only	Unmarked	H3K27me3-only	Unmarked	Unmarked
1700025F22Rik	H3K4me3-only	H3K4me3-only	H3K4me3-only	Unmarked	Unmarked	Unmarked	Unmarked	Unmarked
Spns1	H3K4me3-only	H3K4me3-only	H3K4me3-only	H3K4me3-only	H3K4me3-only	H3K4me3-only	H3K4me3-only	H3K4me3-only
Vmn2r73	Unmarked	Unmarked	H3K4me3-only	Unmarked	Unmarked	Unmarked	Unmarked	Unmarked
Tarm1	Unmarked	Unmarked	H3K4me3-only	Unmarked	Unmarked	Unmarked	H3K4me3-only	Unmarked
Reln	Unmarked	H3K4me3-only	H3K4me3-only	H3K4me3-only	H3K4me3-only	H3K4me3-only	Bivalent	Bivalent
Nat10	Unmarked	H3K4me3-only	H3K4me3-only	H3K4me3-only	H3K4me3-only	H3K4me3-only	H3K4me3-only	H3K4me3-only
Mir201	Unmarked	Unmarked	Unmarked	H3K27me3-only	Unmarked	Unmarked	Unmarked	H3K27me3-only
Spink10	H3K4me3-only	H3K4me3-only	H3K4me3-only	H3K4me3-only	H3K4me3-only	H3K4me3-only	H3K4me3-only	H3K4me3-only
Bik	Bivalent	H3K4me3-only	H3K4me3-only	H3K4me3-only	H3K4me3-only	H3K4me3-only	Bivalent	H3K4me3-only
Srp68	Unmarked	H3K4me3-only	H3K4me3-only	H3K4me3-only	H3K4me3-only	H3K4me3-only	H3K4me3-only	H3K4me3-only
Spns2	Bivalent	H3K27me3-only	Bivalent	H3K4me3-only	H3K4me3-only	H3K4me3-only	H3K4me3-only	Bivalent
Vmn2r74	Unmarked	H3K27me3-only	Unmarked	Bivalent	Unmarked	Unmarked	Unmarked	Unmarked
Nccrp1	H3K27me3-only	Bivalent	Bivalent	H3K4me3-only	H3K4me3-only	H3K4me3-only	H3K4me3-only	H3K4me3-only
Olfr1275	Unmarked	H3K27me3-only	Unmarked	H3K27me3-only	Unmarked	Unmarked	Unmarked	Unmarked
Spink11	Unmarked	Unmarked	Unmarked	H3K27me3-only	H3K27me3-only	H3K27me3-only	H3K27me3-only	H3K27me3-only
Spns3	Unmarked	Unmarked	H3K4me3-only	Unmarked	Unmarked	Unmarked	Unmarked	Unmarked
Mir202	H3K27me3-only	H3K27me3-only	Bivalent	Unmarked	H3K27me3-only	H3K27me3-only	Unmarked	Unmarked
Vmn2r75	Unmarked	Unmarked	Unmarked	H3K27me3-only	Unmarked	Unmarked	Unmarked	Unmarked
Olfr1276	Unmarked	H3K27me3-only	Unmarked	Unmarked	Unmarked	Unmarked	Unmarked	Unmarked
Spink12	H3K27me3-only	H3K27me3-only	H3K27me3-only	H3K27me3-only	H3K27me3-only	H3K27me3-only	H3K27me3-only	H3K27me3-only
Mir203	Unmarked	H3K4me3-only	H3K4me3-only	H3K4me3-only	H3K4me3-only	H3K4me3-only	H3K4me3-only	H3K4me3-only
Vmn2r76	Unmarked	H3K27me3-only	H3K27me3-only	H3K27me3-only	H3K27me3-only	H3K27me3-only	H3K27me3-only	H3K27me3-only
4930557J02Rik	Unmarked	Unmarked	Unmarked	H3K27me3-only	Unmarked	Unmarked	Unmarked	Unmarked
Olfr1277	Unmarked	Unmarked	Unmarked	Unmarked	Unmarked	Unmarked	Unmarked	Unmarked
Sgms1	Bivalent	H3K4me3-only	H3K4me3-only	H3K4me3-only	H3K4me3-only	H3K4me3-only	H3K4me3-only	H3K4me3-only
Mir204	Unmarked	Unmarked	Unmarked	Unmarked	Unmarked	Unmarked	Unmarked	Unmarked
Spink13	H3K27me3-only	Unmarked	H3K27me3-only	Unmarked	H3K27me3-only	H3K27me3-only	Unmarked	Unmarked
Vmn2r77	Unmarked	H3K27me3-only	H3K27me3-only	H3K27me3-only	H3K27me3-only	H3K27me3-only	H3K27me3-only	H3K27me3-only
Nat14	H3K4me3-only	H3K4me3-only	H3K4me3-only	Unmarked	H3K4me3-only	H3K4me3-only	H3K4me3-only	H3K4me3-only
Olfr1278	Unmarked	Unmarked	Unmarked	H3K27me3-only	H3K27me3-only	H3K27me3-only	H3K27me3-only	Unmarked
Spink14	Unmarked	H3K27me3-only	H3K27me3-only	H3K27me3-only	H3K27me3-only	H3K27me3-only	H3K27me3-only	H3K27me3-only
Vmn2r78	Unmarked	Unmarked	H3K27me3-only	H3K27me3-only	Unmarked	Unmarked	Unmarked	Unmarked
Sgms2	H3K4me3-only	Unmarked	Unmarked	Unmarked	Unmarked	Unmarked	H3K27me3-only	H3K27me3-only
Olfr1279	Unmarked	H3K27me3-only	H3K27me3-only	H3K27me3-only	H3K27me3-only	H3K27me3-only	H3K27me3-only	H3K27me3-only
Mir205	Unmarked	Unmarked	H3K4me3-only	Unmarked	Unmarked	Unmarked	H3K4me3-only	H3K4me3-only
1700034H15Rik	H3K4me3-only	H3K4me3-only	H3K4me3-only	H3K4me3-only	H3K4me3-only	H3K4me3-only	H3K4me3-only	H3K4me3-only
Relt	Bivalent	H3K4me3-only	H3K4me3-only	H3K4me3-only	H3K4me3-only	H3K4me3-only	H3K4me3-only	H3K4me3-only
Vmn2r79	Unmarked	H3K27me3-only	H3K27me3-only	H3K27me3-only	H3K27me3-only	H3K27me3-only	H3K27me3-only	H3K27me3-only
Mir206	H3K27me3-only	H3K27me3-only	H3K27me3-only	H3K27me3-only	H3K27me3-only	H3K27me3-only	H3K27me3-only	Unmarked
Tipin	H3K4me3-only	H3K4me3-only	H3K4me3-only	H3K4me3-only	H3K4me3-only	H3K4me3-only	H3K4me3-only	H3K4me3-only
Atp13a1	Unmarked	H3K4me3-only	H3K4me3-only	H3K4me3-only	H3K4me3-only	H3K4me3-only	H3K4me3-only	H3K4me3-only
Mir207	Unmarked	H3K4me3-only	H3K4me3-only	H3K4me3-only	H3K4me3-only	H3K4me3-only	H3K4me3-only	H3K4me3-only
1810008I18Rik	Unmarked	Unmarked	H3K4me3-only	Unmarked	Unmarked	Unmarked	H3K4me3-only	Unmarked
Atp13a2	H3K4me3-only	H3K4me3-only	H3K4me3-only	H3K4me3-only	H3K4me3-only	H3K4me3-only	H3K4me3-only	H3K4me3-only
A730017L22Rik	H3K4me3-only	H3K4me3-only	H3K4me3-only	H3K4me3-only	H3K4me3-only	H3K4me3-only	H3K4me3-only	H3K4me3-only
E030044B06Rik	Unmarked	Unmarked	Unmarked	Unmarked	Unmarked	Unmarked	H3K4me3-only	H3K4me3-only
Atp13a3	Unmarked	H3K4me3-only	H3K4me3-only	H3K4me3-only	H3K4me3-only	H3K4me3-only	H3K4me3-only	H3K4me3-only
Guk1	Unmarked	H3K4me3-only	H3K4me3-only	H3K4me3-only	H3K4me3-only	H3K4me3-only	H3K4me3-only	H3K4me3-only
Cysrt1	Bivalent	H3K4me3-only	H3K4me3-only	H3K4me3-only	H3K4me3-only	H3K4me3-only	H3K4me3-only	H3K4me3-only
Atp13a4	H3K27me3-only	H3K27me3-only	Bivalent	H3K27me3-only	H3K27me3-only	H3K27me3-only	H3K27me3-only	H3K27me3-only
D930015M05Rik	H3K27me3-only	H3K27me3-only	Bivalent	H3K4me3-only	H3K4me3-only	Unmarked	Unmarked	Unmarked
Rem1	H3K27me3-only	H3K4me3-only	H3K4me3-only	H3K4me3-only	H3K4me3-only	H3K4me3-only	Bivalent	H3K4me3-only
Mir3473a	Unmarked	Unmarked	Unmarked	H3K4me3-only	H3K4me3-only	H3K4me3-only	H3K4me3-only	H3K4me3-only
Atp13a5	H3K27me3-only	H3K27me3-only	H3K27me3-only	H3K27me3-only	H3K27me3-only	H3K27me3-only	H3K27me3-only	H3K27me3-only
Desi1	Unmarked	H3K4me3-only	H3K4me3-only	H3K4me3-only	H3K4me3-only	H3K4me3-only	H3K4me3-only	H3K4me3-only
Rem2	H3K27me3-only	H3K4me3-only	H3K4me3-only	H3K4me3-only	Unmarked	H3K4me3-only	Bivalent	H3K4me3-only
Mir3473b	Unmarked	Unmarked	Unmarked	Unmarked	Unmarked	Unmarked	Unmarked	Unmarked
Desi2	H3K4me3-only	H3K4me3-only	H3K4me3-only	H3K4me3-only	H3K4me3-only	H3K4me3-only	H3K4me3-only	H3K4me3-only
BC051142	Unmarked	Unmarked	H3K4me3-only	H3K4me3-only	H3K4me3-only	H3K4me3-only	H3K4me3-only	H3K4me3-only
Pls1	Unmarked	H3K4me3-only	H3K4me3-only	H3K4me3-only	H3K4me3-only	H3K4me3-only	H3K27me3-only	H3K4me3-only
Mir3473c	Unmarked	Unmarked	Unmarked	Unmarked	H3K4me3-only	H3K4me3-only	Unmarked	H3K4me3-only
Mir3473d	Unmarked	H3K4me3-only	H3K4me3-only	H3K4me3-only	H3K4me3-only	H3K4me3-only	Unmarked	H3K4me3-only
Pls3	H3K4me3-only	H3K4me3-only	H3K4me3-only	H3K4me3-only	H3K4me3-only	H3K4me3-only	Bivalent	H3K4me3-only
Clec10a	H3K4me3-only	Unmarked	H3K4me3-only	Unmarked	Unmarked	Unmarked	H3K4me3-only	H3K4me3-only
Dlc1	Bivalent	H3K4me3-only	H3K4me3-only	H3K4me3-only	H3K4me3-only	H3K4me3-only	Bivalent	H3K4me3-only
Mir3473e	Unmarked	Unmarked	Unmarked	Unmarked	Unmarked	Unmarked	Unmarked	Unmarked
Calcrl	H3K27me3-only	H3K27me3-only	H3K27me3-only	H3K27me3-only	H3K27me3-only	H3K27me3-only	H3K27me3-only	H3K27me3-only
Uts2b	Unmarked	Unmarked	H3K4me3-only	H3K4me3-only	H3K4me3-only	Unmarked	Unmarked	Unmarked
Dus1l	Unmarked	Unmarked	H3K4me3-only	H3K4me3-only	H3K4me3-only	H3K4me3-only	H3K4me3-only	H3K4me3-only
Mir3473f	H3K27me3-only	H3K27me3-only	H3K27me3-only	Unmarked	H3K27me3-only	H3K27me3-only	Unmarked	Unmarked
Bud31	H3K4me3-only	H3K4me3-only	H3K4me3-only	H3K4me3-only	H3K4me3-only	H3K4me3-only	H3K4me3-only	H3K4me3-only
Mir3473g	Unmarked	Unmarked	Unmarked	H3K4me3-only	Unmarked	Unmarked	Unmarked	Unmarked
9930014A18Rik	Unmarked	H3K4me3-only	H3K4me3-only	H3K4me3-only	H3K4me3-only	H3K4me3-only	H3K4me3-only	H3K4me3-only
D630045M09Rik	H3K27me3-only	H3K27me3-only	H3K27me3-only	Unmarked	H3K4me3-only	H3K4me3-only	H3K4me3-only	H3K4me3-only
4930442L01Rik	Unmarked	Unmarked	H3K4me3-only	Unmarked	Unmarked	Unmarked	H3K4me3-only	H3K4me3-only
Barx1	H3K27me3-only	H3K4me3-only	H3K4me3-only	H3K4me3-only	H3K4me3-only	H3K4me3-only	Bivalent	Bivalent
Tcap	Unmarked	Unmarked	Unmarked	Unmarked	Unmarked	Unmarked	Unmarked	Unmarked
Cx3cr1	H3K27me3-only	H3K27me3-only	H3K27me3-only	Unmarked	Unmarked	Unmarked	Unmarked	Unmarked
Barx2	H3K27me3-only	H3K4me3-only	H3K4me3-only	H3K4me3-only	H3K4me3-only	H3K4me3-only	Bivalent	Bivalent
Cyp4a30b	Unmarked	H3K4me3-only	H3K4me3-only	H3K27me3-only	Unmarked	Unmarked	Unmarked	Unmarked
Uckl1	H3K4me3-only	H3K4me3-only	H3K4me3-only	H3K4me3-only	H3K4me3-only	H3K4me3-only	H3K4me3-only	H3K4me3-only
Gm13363	Unmarked	Unmarked	Unmarked	H3K4me3-only	H3K4me3-only	Unmarked	Unmarked	Unmarked
Aatf	H3K27me3-only	H3K4me3-only	H3K4me3-only	H3K4me3-only	H3K4me3-only	H3K4me3-only	H3K4me3-only	Bivalent
Dmbt1	Unmarked	Unmarked	Unmarked	Unmarked	Unmarked	Unmarked	Unmarked	Unmarked
Narf	H3K4me3-only	H3K4me3-only	H3K4me3-only	H3K4me3-only	H3K4me3-only	H3K4me3-only	H3K4me3-only	H3K4me3-only
Efnb1	Bivalent	Unmarked	H3K4me3-only	H3K4me3-only	H3K4me3-only	H3K4me3-only	H3K4me3-only	H3K4me3-only
Vkorc1	Unmarked	H3K4me3-only	H3K4me3-only	H3K4me3-only	H3K4me3-only	H3K4me3-only	H3K4me3-only	H3K4me3-only
Efnb2	H3K4me3-only	H3K4me3-only	H3K4me3-only	H3K4me3-only	H3K4me3-only	H3K4me3-only	H3K4me3-only	H3K4me3-only
Usp1	H3K4me3-only	H3K4me3-only	H3K4me3-only	H3K4me3-only	H3K4me3-only	H3K4me3-only	H3K4me3-only	H3K4me3-only
Efnb3	Unmarked	Unmarked	Unmarked	H3K4me3-only	Unmarked	H3K4me3-only	H3K4me3-only	H3K4me3-only
Usp2	H3K27me3-only	H3K4me3-only	H3K4me3-only	H3K4me3-only	H3K4me3-only	H3K4me3-only	H3K4me3-only	H3K4me3-only
Mcl1	H3K4me3-only	H3K4me3-only	H3K4me3-only	H3K4me3-only	H3K4me3-only	Bivalent	H3K4me3-only	H3K4me3-only
Aatk	H3K27me3-only	Bivalent	Bivalent	Unmarked	Bivalent	Bivalent	Bivalent	H3K4me3-only
Usp3	Unmarked	H3K4me3-only	H3K4me3-only	H3K4me3-only	H3K4me3-only	H3K4me3-only	H3K4me3-only	H3K4me3-only
G730013B05Rik	H3K27me3-only	Bivalent	Bivalent	Bivalent	Bivalent	Bivalent	Bivalent	Bivalent
Usp4	Unmarked	H3K4me3-only	H3K4me3-only	H3K4me3-only	H3K4me3-only	H3K4me3-only	H3K4me3-only	H3K4me3-only
Usp5	H3K4me3-only	H3K4me3-only	H3K4me3-only	H3K4me3-only	H3K4me3-only	H3K4me3-only	H3K4me3-only	H3K4me3-only
Flad1	H3K4me3-only	H3K4me3-only	H3K4me3-only	H3K4me3-only	H3K4me3-only	H3K4me3-only	H3K4me3-only	H3K4me3-only
1700001L19Rik	Unmarked	Unmarked	Unmarked	Unmarked	H3K4me3-only	H3K4me3-only	H3K4me3-only	H3K4me3-only
Gm590	H3K4me3-only	Unmarked	Unmarked	H3K4me3-only	H3K4me3-only	H3K4me3-only	Unmarked	Unmarked
Usp7	H3K4me3-only	H3K4me3-only	H3K4me3-only	H3K4me3-only	H3K4me3-only	H3K4me3-only	H3K4me3-only	H3K4me3-only
Mov10l1	Unmarked	Unmarked	H3K4me3-only	H3K4me3-only	H3K4me3-only	H3K4me3-only	Bivalent	H3K27me3-only
Gem	H3K27me3-only	H3K4me3-only	H3K4me3-only	H3K4me3-only	H3K4me3-only	H3K4me3-only	H3K4me3-only	H3K4me3-only
Uts2r	H3K4me3-only	Unmarked	Unmarked	Unmarked	Unmarked	Unmarked	Unmarked	Unmarked
Usp8	H3K4me3-only	Unmarked	H3K4me3-only	H3K4me3-only	H3K4me3-only	H3K4me3-only	H3K4me3-only	H3K4me3-only
1700008C04Rik	Unmarked	Unmarked	H3K4me3-only	Unmarked	Unmarked	Unmarked	Unmarked	Unmarked
Gm595	H3K4me3-only	Unmarked	H3K4me3-only	H3K4me3-only	H3K4me3-only	H3K4me3-only	Bivalent	H3K27me3-only
Rrp12	Unmarked	H3K4me3-only	H3K4me3-only	H3K4me3-only	H3K4me3-only	H3K4me3-only	H3K4me3-only	H3K4me3-only
Cirh1a	H3K4me3-only	H3K4me3-only	H3K4me3-only	H3K4me3-only	H3K4me3-only	H3K4me3-only	H3K4me3-only	H3K4me3-only
Nars	H3K4me3-only	H3K4me3-only	H3K4me3-only	H3K4me3-only	H3K4me3-only	H3K4me3-only	H3K4me3-only	H3K4me3-only
Prol1	H3K27me3-only	H3K27me3-only	H3K27me3-only	H3K27me3-only	H3K27me3-only	H3K27me3-only	H3K27me3-only	H3K27me3-only
Gm4961	Unmarked	H3K4me3-only	H3K4me3-only	H3K4me3-only	H3K4me3-only	H3K4me3-only	H3K4me3-only	H3K4me3-only
Plod1	H3K27me3-only	H3K4me3-only	H3K4me3-only	H3K4me3-only	H3K4me3-only	H3K4me3-only	H3K4me3-only	H3K4me3-only
Gm597	H3K27me3-only	H3K27me3-only	H3K27me3-only	H3K27me3-only	H3K27me3-only	H3K27me3-only	H3K27me3-only	Unmarked
Cldn34a	Unmarked	H3K4me3-only	Unmarked	Unmarked	Unmarked	Unmarked	Unmarked	Unmarked
Tsga8	Unmarked	Unmarked	Unmarked	Unmarked	H3K4me3-only	H3K4me3-only	Unmarked	Unmarked
F8a	H3K4me3-only	H3K4me3-only	H3K4me3-only	H3K4me3-only	H3K4me3-only	H3K4me3-only	H3K4me3-only	H3K4me3-only
2700089I24Rik	H3K27me3-only	H3K27me3-only	H3K27me3-only	H3K27me3-only	H3K27me3-only	H3K27me3-only	H3K27me3-only	H3K27me3-only
Plod2	Bivalent	Bivalent	Bivalent	Bivalent	Bivalent	Bivalent	Bivalent	Bivalent
Rrp15	Unmarked	H3K4me3-only	H3K4me3-only	H3K4me3-only	H3K4me3-only	H3K4me3-only	H3K4me3-only	H3K4me3-only
Sap130	H3K4me3-only	H3K4me3-only	H3K4me3-only	H3K4me3-only	H3K4me3-only	H3K4me3-only	H3K4me3-only	H3K4me3-only
1190002N15Rik	Unmarked	H3K4me3-only	H3K4me3-only	H3K4me3-only	H3K4me3-only	H3K4me3-only	H3K4me3-only	H3K4me3-only
Plod3	H3K4me3-only	H3K4me3-only	H3K4me3-only	H3K4me3-only	H3K4me3-only	H3K4me3-only	H3K4me3-only	H3K4me3-only
5031425E22Rik	Unmarked	H3K4me3-only	H3K4me3-only	H3K4me3-only	H3K4me3-only	H3K4me3-only	H3K4me3-only	H3K4me3-only
Cldn34d	Unmarked	Unmarked	Unmarked	Unmarked	Unmarked	Unmarked	H3K27me3-only	Unmarked
2700049A03Rik	H3K4me3-only	H3K4me3-only	H3K4me3-only	H3K4me3-only	H3K4me3-only	H3K4me3-only	H3K4me3-only	H3K4me3-only
Gtdc1	Unmarked	Unmarked	H3K4me3-only	H3K4me3-only	H3K4me3-only	H3K4me3-only	H3K4me3-only	H3K4me3-only
Sdccag3	Unmarked	H3K4me3-only	H3K4me3-only	H3K4me3-only	H3K4me3-only	H3K4me3-only	H3K4me3-only	H3K4me3-only
Strn3	Unmarked	H3K4me3-only	H3K4me3-only	H3K4me3-only	H3K4me3-only	H3K4me3-only	H3K4me3-only	H3K4me3-only
Strn4	Unmarked	H3K4me3-only	H3K4me3-only	H3K4me3-only	H3K4me3-only	H3K4me3-only	H3K4me3-only	H3K4me3-only
6330415B21Rik	H3K27me3-only	H3K27me3-only	H3K27me3-only	H3K27me3-only	H3K27me3-only	H3K27me3-only	H3K27me3-only	H3K27me3-only
Mgarp	H3K27me3-only	H3K4me3-only	H3K4me3-only	H3K4me3-only	H3K4me3-only	H3K4me3-only	H3K4me3-only	H3K4me3-only
Tsnaxip1	Unmarked	H3K4me3-only	H3K4me3-only	H3K4me3-only	H3K4me3-only	H3K4me3-only	H3K4me3-only	H3K4me3-only
Ap3m1	Unmarked	H3K4me3-only	H3K4me3-only	H3K4me3-only	H3K4me3-only	H3K4me3-only	H3K4me3-only	H3K4me3-only
Gpatch1	Unmarked	H3K4me3-only	H3K4me3-only	H3K4me3-only	H3K4me3-only	H3K4me3-only	H3K4me3-only	H3K4me3-only
AU015228	Unmarked	H3K4me3-only	H3K4me3-only	H3K4me3-only	H3K4me3-only	H3K4me3-only	Bivalent	H3K4me3-only
Sdccag8	H3K4me3-only	H3K4me3-only	H3K4me3-only	H3K4me3-only	H3K4me3-only	H3K4me3-only	H3K4me3-only	H3K4me3-only
Ap3m2	Unmarked	H3K4me3-only	H3K4me3-only	H3K4me3-only	H3K4me3-only	H3K4me3-only	H3K4me3-only	H3K4me3-only
Gpatch2	Unmarked	H3K4me3-only	H3K4me3-only	H3K4me3-only	H3K4me3-only	H3K4me3-only	H3K4me3-only	H3K4me3-only
Ccl11	H3K4me3-only	Unmarked	Unmarked	Unmarked	Unmarked	Unmarked	Unmarked	Unmarked
Gpatch3	H3K4me3-only	H3K4me3-only	H3K4me3-only	H3K4me3-only	H3K4me3-only	H3K4me3-only	H3K4me3-only	H3K4me3-only
Mir20a	Unmarked	Unmarked	H3K4me3-only	H3K4me3-only	H3K4me3-only	H3K4me3-only	H3K4me3-only	H3K4me3-only
Tpmt	Unmarked	H3K4me3-only	H3K4me3-only	H3K4me3-only	H3K4me3-only	H3K4me3-only	H3K4me3-only	H3K4me3-only
Ccl12	Unmarked	Unmarked	Unmarked	Unmarked	Unmarked	Unmarked	Unmarked	Unmarked
Rad54b	Unmarked	H3K4me3-only	H3K4me3-only	H3K4me3-only	H3K4me3-only	H3K4me3-only	H3K4me3-only	H3K4me3-only
Gpatch4	Unmarked	Unmarked	H3K4me3-only	H3K4me3-only	H3K4me3-only	H3K4me3-only	H3K4me3-only	H3K4me3-only
Mir20b	H3K4me3-only	H3K4me3-only	Unmarked	H3K4me3-only	Unmarked	Unmarked	H3K27me3-only	H3K27me3-only
Gm7073	H3K4me3-only	Unmarked	Unmarked	Unmarked	Unmarked	Unmarked	H3K27me3-only	Unmarked
Gripap1	H3K4me3-only	H3K4me3-only	H3K4me3-only	H3K4me3-only	H3K4me3-only	H3K4me3-only	H3K4me3-only	H3K4me3-only
4930556J02Rik	Unmarked	Unmarked	Unmarked	Unmarked	Unmarked	Unmarked	Unmarked	Unmarked
Gpatch8	H3K4me3-only	H3K4me3-only	H3K4me3-only	H3K4me3-only	H3K4me3-only	H3K4me3-only	H3K4me3-only	H3K4me3-only
Slc31a1	Unmarked	Unmarked	H3K4me3-only	H3K4me3-only	H3K4me3-only	H3K4me3-only	H3K4me3-only	H3K4me3-only
Pbxip1	Unmarked	Unmarked	Unmarked	Unmarked	Unmarked	H3K4me3-only	H3K4me3-only	H3K4me3-only
Ccl17	H3K4me3-only	Unmarked	Unmarked	Unmarked	Unmarked	Unmarked	Unmarked	Unmarked
Slc31a2	Unmarked	H3K4me3-only	H3K4me3-only	H3K4me3-only	H3K4me3-only	H3K4me3-only	H3K4me3-only	H3K4me3-only
Cirbp	Unmarked	H3K4me3-only	H3K4me3-only	H3K4me3-only	H3K4me3-only	H3K4me3-only	H3K4me3-only	H3K4me3-only
Ccl19	Unmarked	Unmarked	Unmarked	Unmarked	Unmarked	Unmarked	Unmarked	Unmarked
Xlr3a	Unmarked	Unmarked	H3K4me3-only	H3K4me3-only	H3K4me3-only	H3K4me3-only	H3K4me3-only	H3K4me3-only
Xlr3b	Unmarked	H3K4me3-only	H3K4me3-only	Unmarked	Unmarked	Unmarked	H3K4me3-only	H3K4me3-only
Tm9sf1	Unmarked	H3K4me3-only	H3K4me3-only	H3K4me3-only	H3K4me3-only	H3K4me3-only	H3K4me3-only	H3K4me3-only
Rad54l	Unmarked	H3K4me3-only	H3K4me3-only	H3K4me3-only	H3K4me3-only	H3K4me3-only	H3K4me3-only	H3K4me3-only
Xlr3c	Unmarked	H3K4me3-only	H3K4me3-only	Unmarked	Unmarked	Unmarked	Unmarked	Unmarked
Tm9sf2	Unmarked	H3K4me3-only	H3K4me3-only	H3K4me3-only	H3K4me3-only	H3K4me3-only	H3K4me3-only	H3K4me3-only
9130221H12Rik	Unmarked	Unmarked	Unmarked	Unmarked	Unmarked	Unmarked	Unmarked	Unmarked
Tm9sf3	Unmarked	H3K4me3-only	H3K4me3-only	H3K4me3-only	H3K4me3-only	H3K4me3-only	H3K4me3-only	H3K4me3-only
Aars2	Unmarked	H3K4me3-only	H3K4me3-only	H3K4me3-only	H3K4me3-only	H3K4me3-only	H3K4me3-only	H3K4me3-only
Halr1	H3K27me3-only	Unmarked	H3K4me3-only	H3K4me3-only	H3K4me3-only	H3K4me3-only	H3K27me3-only	Bivalent
Tm9sf4	Unmarked	H3K4me3-only	H3K4me3-only	H3K4me3-only	H3K4me3-only	H3K4me3-only	H3K4me3-only	H3K4me3-only
Gm14692	Unmarked	Unmarked	H3K4me3-only	Unmarked	Unmarked	Unmarked	Unmarked	Unmarked
Usp10	H3K4me3-only	H3K4me3-only	H3K4me3-only	H3K4me3-only	H3K4me3-only	H3K4me3-only	H3K4me3-only	H3K4me3-only
Usp11	Unmarked	Unmarked	H3K4me3-only	H3K4me3-only	H3K4me3-only	H3K4me3-only	H3K4me3-only	H3K4me3-only
Lat	Unmarked	Unmarked	H3K4me3-only	H3K4me3-only	H3K4me3-only	H3K4me3-only	H3K4me3-only	H3K4me3-only
Srp72	H3K4me3-only	H3K4me3-only	H3K4me3-only	H3K4me3-only	H3K4me3-only	H3K4me3-only	H3K4me3-only	H3K4me3-only
Musk	Unmarked	H3K4me3-only	H3K4me3-only	Unmarked	Unmarked	Unmarked	Unmarked	Unmarked
3830403N18Rik	H3K27me3-only	H3K27me3-only	H3K4me3-only	Unmarked	Unmarked	Unmarked	H3K27me3-only	Unmarked
Cluh	Unmarked	H3K4me3-only	H3K4me3-only	H3K4me3-only	H3K4me3-only	H3K4me3-only	H3K4me3-only	H3K4me3-only
C330004P14Rik	H3K4me3-only	Unmarked	Unmarked	Unmarked	H3K4me3-only	H3K4me3-only	H3K4me3-only	Unmarked
Usp12	Bivalent	H3K4me3-only	H3K4me3-only	H3K4me3-only	H3K4me3-only	H3K4me3-only	H3K4me3-only	H3K4me3-only
Olfr1280	Unmarked	H3K27me3-only	H3K27me3-only	H3K27me3-only	H3K27me3-only	H3K27me3-only	H3K27me3-only	H3K27me3-only
Clic1	H3K4me3-only	H3K4me3-only	H3K4me3-only	H3K4me3-only	H3K4me3-only	H3K4me3-only	H3K4me3-only	H3K4me3-only
Vmn2r80	Unmarked	H3K27me3-only	Unmarked	H3K27me3-only	H3K27me3-only	Unmarked	Unmarked	Unmarked
Usp13	H3K27me3-only	H3K27me3-only	Bivalent	Bivalent	Bivalent	Bivalent	Bivalent	Bivalent
Olfr1281	Unmarked	Unmarked	Unmarked	H3K27me3-only	H3K27me3-only	H3K27me3-only	Unmarked	H3K27me3-only
Usp14	H3K4me3-only	H3K4me3-only	H3K4me3-only	H3K4me3-only	H3K4me3-only	H3K4me3-only	H3K4me3-only	H3K4me3-only
Vmn2r81	Unmarked	Unmarked	Unmarked	H3K27me3-only	H3K27me3-only	Unmarked	Unmarked	H3K27me3-only
1700016L21Rik	Unmarked	Unmarked	H3K4me3-only	H3K27me3-only	Unmarked	Unmarked	Unmarked	Unmarked
Olfr1282	H3K4me3-only	Unmarked	Unmarked	H3K27me3-only	H3K27me3-only	Unmarked	H3K27me3-only	Unmarked
4930532M18Rik	H3K27me3-only	H3K27me3-only	H3K27me3-only	H3K27me3-only	H3K27me3-only	Bivalent	Bivalent	H3K4me3-only
G530011O06Rik	Unmarked	Unmarked	H3K4me3-only	Unmarked	Unmarked	H3K4me3-only	H3K4me3-only	H3K4me3-only
Usp15	Unmarked	H3K4me3-only	H3K4me3-only	H3K4me3-only	H3K4me3-only	H3K4me3-only	H3K4me3-only	H3K4me3-only
Vmn2r82	Unmarked	Unmarked	Unmarked	Unmarked	Unmarked	Unmarked	Unmarked	Unmarked
Olfr1283	Unmarked	Unmarked	Unmarked	Unmarked	Unmarked	Unmarked	Unmarked	Unmarked
Clic3	Unmarked	Unmarked	H3K4me3-only	Unmarked	H3K4me3-only	H3K4me3-only	H3K4me3-only	H3K4me3-only
Gm3646	Unmarked	H3K4me3-only	Unmarked	Unmarked	Unmarked	Unmarked	Unmarked	Unmarked
Usp16	Unmarked	H3K4me3-only	H3K4me3-only	H3K4me3-only	H3K4me3-only	H3K4me3-only	H3K4me3-only	H3K4me3-only
Vmn2r83	Unmarked	Unmarked	Unmarked	H3K27me3-only	Unmarked	Unmarked	Unmarked	Unmarked
Mir210	Unmarked	Unmarked	H3K4me3-only	H3K4me3-only	H3K4me3-only	H3K4me3-only	H3K4me3-only	H3K4me3-only
Clic4	Unmarked	H3K4me3-only	H3K4me3-only	H3K4me3-only	H3K4me3-only	H3K4me3-only	H3K4me3-only	Bivalent
Olfr1284	Unmarked	Unmarked	Unmarked	H3K27me3-only	Unmarked	Unmarked	Unmarked	Unmarked
Clic5	H3K27me3-only	H3K27me3-only	Bivalent	Unmarked	Bivalent	H3K27me3-only	Bivalent	Bivalent
Prl4a1	H3K27me3-only	H3K27me3-only	H3K27me3-only	H3K27me3-only	H3K27me3-only	H3K27me3-only	H3K27me3-only	H3K27me3-only
1700031P21Rik	H3K4me3-only	H3K4me3-only	H3K4me3-only	H3K4me3-only	H3K4me3-only	H3K4me3-only	H3K4me3-only	H3K4me3-only
Vmn2r84	Unmarked	Unmarked	Unmarked	H3K27me3-only	Unmarked	Unmarked	Unmarked	Unmarked
Mir211	Bivalent	Unmarked	Unmarked	Unmarked	Unmarked	Unmarked	Unmarked	Unmarked
Clic6	H3K27me3-only	Bivalent	Bivalent	Unmarked	Bivalent	Bivalent	Bivalent	Bivalent
Mir212	Bivalent	H3K4me3-only	H3K4me3-only	H3K4me3-only	H3K4me3-only	H3K4me3-only	H3K4me3-only	H3K4me3-only
Vmn2r85	H3K4me3-only	Unmarked	Unmarked	H3K27me3-only	Unmarked	Unmarked	H3K4me3-only	Unmarked
Usp18	Bivalent	H3K4me3-only	H3K4me3-only	Unmarked	Unmarked	H3K4me3-only	Bivalent	Unmarked
Olfr1286	Unmarked	Unmarked	Unmarked	H3K27me3-only	H3K27me3-only	H3K27me3-only	Unmarked	Unmarked
Vmn2r86	Unmarked	Unmarked	Unmarked	H3K27me3-only	Unmarked	Unmarked	Unmarked	Unmarked
Usp19	H3K4me3-only	H3K4me3-only	H3K4me3-only	H3K4me3-only	H3K4me3-only	H3K4me3-only	H3K4me3-only	H3K4me3-only
Rbm46os	Bivalent	H3K27me3-only	Bivalent	Bivalent	Bivalent	Bivalent	Bivalent	Bivalent
Olfr1287	Unmarked	Unmarked	Unmarked	H3K27me3-only	H3K27me3-only	H3K27me3-only	Unmarked	Unmarked
Vmn2r87	Unmarked	H3K27me3-only	Unmarked	H3K27me3-only	Unmarked	Unmarked	H3K27me3-only	Unmarked
Olfr1288	Unmarked	H3K27me3-only	Unmarked	H3K27me3-only	Unmarked	H3K27me3-only	H3K27me3-only	H3K27me3-only
Pdcl	H3K4me3-only	H3K4me3-only	H3K4me3-only	H3K4me3-only	H3K4me3-only	H3K4me3-only	H3K4me3-only	H3K4me3-only
Mir214	Unmarked	Unmarked	Unmarked	Unmarked	Unmarked	Unmarked	Unmarked	Unmarked
Vmn2r88	Unmarked	Unmarked	Unmarked	H3K27me3-only	Unmarked	Unmarked	Unmarked	Unmarked
Olfr1289	Unmarked	H3K27me3-only	Unmarked	H3K27me3-only	H3K27me3-only	H3K27me3-only	H3K27me3-only	Unmarked
Mir215	Unmarked	Unmarked	Unmarked	Unmarked	Unmarked	Unmarked	H3K4me3-only	Unmarked
Vmn2r89	Unmarked	H3K27me3-only	H3K27me3-only	H3K27me3-only	H3K27me3-only	H3K27me3-only	Unmarked	Unmarked
4930549C15Rik	H3K27me3-only	H3K27me3-only	H3K27me3-only	H3K27me3-only	H3K27me3-only	H3K27me3-only	H3K27me3-only	H3K27me3-only
Epha10	Bivalent	H3K4me3-only	H3K4me3-only	H3K4me3-only	H3K4me3-only	H3K4me3-only	H3K4me3-only	H3K4me3-only
Krtap8-1	H3K27me3-only	H3K27me3-only	H3K27me3-only	H3K27me3-only	H3K27me3-only	H3K27me3-only	H3K27me3-only	H3K27me3-only
Mir217	Unmarked	Unmarked	Unmarked	H3K27me3-only	Unmarked	H3K27me3-only	Unmarked	Unmarked
Gm12504	Unmarked	Unmarked	Unmarked	Unmarked	Unmarked	Unmarked	Unmarked	Unmarked
Kank1	H3K4me3-only	H3K4me3-only	H3K4me3-only	H3K4me3-only	H3K4me3-only	H3K4me3-only	H3K4me3-only	H3K4me3-only
Timeless	Unmarked	H3K4me3-only	H3K4me3-only	H3K4me3-only	H3K4me3-only	H3K4me3-only	H3K4me3-only	H3K4me3-only
Gm12505	Unmarked	Unmarked	Unmarked	H3K4me3-only	H3K4me3-only	H3K4me3-only	H3K4me3-only	H3K4me3-only
Kank2	H3K4me3-only	H3K4me3-only	H3K4me3-only	H3K4me3-only	H3K4me3-only	H3K4me3-only	H3K4me3-only	H3K4me3-only
Gm7534	H3K27me3-only	H3K27me3-only	Bivalent	Unmarked	H3K27me3-only	Unmarked	Unmarked	Unmarked
4933436E23Rik	Unmarked	Unmarked	H3K4me3-only	H3K27me3-only	Unmarked	Unmarked	Unmarked	Unmarked
Kank3	Unmarked	Unmarked	H3K4me3-only	H3K4me3-only	H3K4me3-only	H3K4me3-only	H3K4me3-only	H3K4me3-only
Ren1	H3K27me3-only	H3K27me3-only	H3K27me3-only	Unmarked	H3K27me3-only	H3K27me3-only	Unmarked	Unmarked
8030455M16Rik	Unmarked	Unmarked	Unmarked	Unmarked	Unmarked	H3K4me3-only	H3K4me3-only	H3K4me3-only
Gcdh	Unmarked	Unmarked	H3K4me3-only	H3K4me3-only	H3K4me3-only	H3K4me3-only	H3K4me3-only	H3K4me3-only
A730082K24Rik	H3K4me3-only	Unmarked	Unmarked	H3K4me3-only	H3K4me3-only	Unmarked	Unmarked	Unmarked
Nub1	Unmarked	H3K4me3-only	H3K4me3-only	H3K4me3-only	H3K4me3-only	H3K4me3-only	H3K4me3-only	H3K4me3-only
Kank4	Bivalent	H3K4me3-only	H3K4me3-only	H3K4me3-only	H3K4me3-only	H3K4me3-only	H3K4me3-only	H3K4me3-only
Lef1	Bivalent	H3K4me3-only	H3K4me3-only	H3K4me3-only	H3K4me3-only	H3K4me3-only	Bivalent	Bivalent
H2-Q10	Bivalent	H3K4me3-only	H3K4me3-only	H3K4me3-only	H3K4me3-only	H3K4me3-only	Bivalent	Bivalent
Rrp1b	H3K4me3-only	H3K4me3-only	H3K4me3-only	H3K4me3-only	H3K4me3-only	H3K4me3-only	H3K4me3-only	H3K4me3-only
B020031M17Rik	Unmarked	Unmarked	H3K4me3-only	Unmarked	Unmarked	Unmarked	Unmarked	Unmarked
Kif4-ps	H3K4me3-only	H3K4me3-only	Unmarked	Unmarked	Unmarked	Unmarked	H3K27me3-only	H3K27me3-only
Mmd2	H3K27me3-only	H3K27me3-only	H3K27me3-only	Unmarked	H3K4me3-only	Unmarked	H3K4me3-only	H3K4me3-only
Gm7538	Unmarked	H3K27me3-only	H3K27me3-only	H3K27me3-only	H3K27me3-only	H3K27me3-only	Unmarked	Unmarked
Hist1h3a	H3K4me3-only	H3K4me3-only	H3K4me3-only	H3K4me3-only	H3K4me3-only	H3K4me3-only	H3K4me3-only	H3K4me3-only
Cbfa2t2	H3K4me3-only	H3K4me3-only	H3K4me3-only	H3K4me3-only	H3K4me3-only	H3K4me3-only	H3K4me3-only	H3K4me3-only
Hist1h3b	H3K27me3-only	Unmarked	H3K4me3-only	H3K4me3-only	H3K4me3-only	H3K4me3-only	H3K4me3-only	H3K4me3-only
Cbfa2t3	Bivalent	H3K27me3-only	Bivalent	H3K4me3-only	Bivalent	H3K4me3-only	H3K4me3-only	H3K4me3-only
Clec11a	H3K4me3-only	Unmarked	Unmarked	H3K4me3-only	H3K4me3-only	H3K4me3-only	H3K4me3-only	H3K4me3-only
Fabp1	H3K27me3-only	H3K27me3-only	H3K27me3-only	Unmarked	H3K27me3-only	Unmarked	H3K27me3-only	H3K27me3-only
Fcrl1	H3K27me3-only	H3K27me3-only	H3K27me3-only	H3K27me3-only	H3K27me3-only	H3K27me3-only	H3K27me3-only	H3K27me3-only
Hist1h3c	Bivalent	H3K4me3-only	H3K4me3-only	H3K4me3-only	H3K4me3-only	H3K4me3-only	H3K4me3-only	H3K4me3-only
1700123O12Rik	H3K4me3-only	Unmarked	Unmarked	Unmarked	Unmarked	Unmarked	Unmarked	Unmarked
Fabp2	Unmarked	Unmarked	Unmarked	H3K4me3-only	Unmarked	Unmarked	Unmarked	Unmarked
Hist1h3d	H3K27me3-only	Unmarked	H3K4me3-only	H3K4me3-only	H3K4me3-only	H3K4me3-only	H3K4me3-only	H3K4me3-only
Fabp3	Bivalent	H3K4me3-only	H3K4me3-only	H3K4me3-only	H3K4me3-only	H3K4me3-only	H3K4me3-only	H3K4me3-only
4930555G21Rik	H3K27me3-only	H3K27me3-only	H3K27me3-only	H3K27me3-only	H3K27me3-only	H3K27me3-only	H3K27me3-only	H3K27me3-only
Hist1h3e	Unmarked	H3K4me3-only	H3K4me3-only	H3K4me3-only	H3K4me3-only	H3K4me3-only	H3K4me3-only	H3K4me3-only
Fabp4	H3K27me3-only	H3K27me3-only	H3K27me3-only	Unmarked	H3K27me3-only	H3K27me3-only	H3K27me3-only	Unmarked
2510009E07Rik	Bivalent	H3K4me3-only	H3K4me3-only	H3K4me3-only	H3K4me3-only	H3K4me3-only	H3K4me3-only	H3K4me3-only
Hist1h3f	Unmarked	H3K4me3-only	H3K4me3-only	H3K4me3-only	H3K4me3-only	H3K4me3-only	H3K4me3-only	H3K4me3-only
Fcrl5	H3K27me3-only	H3K27me3-only	H3K27me3-only	H3K27me3-only	H3K27me3-only	H3K27me3-only	H3K27me3-only	H3K27me3-only
Fabp5	H3K4me3-only	H3K4me3-only	H3K4me3-only	H3K4me3-only	H3K4me3-only	H3K4me3-only	H3K4me3-only	H3K4me3-only
Sctr	Bivalent	H3K4me3-only	H3K4me3-only	Unmarked	H3K4me3-only	Unmarked	Bivalent	H3K27me3-only
Hist1h3g	H3K4me3-only	Unmarked	H3K4me3-only	H3K4me3-only	H3K4me3-only	H3K4me3-only	H3K4me3-only	H3K4me3-only
Fabp6	H3K27me3-only	Unmarked	Unmarked	Unmarked	Unmarked	Unmarked	Unmarked	Unmarked
Sh3glb1	Unmarked	Unmarked	H3K4me3-only	H3K4me3-only	H3K4me3-only	H3K4me3-only	H3K4me3-only	H3K4me3-only
Fcrl6	H3K27me3-only	H3K27me3-only	Bivalent	H3K27me3-only	H3K27me3-only	H3K27me3-only	H3K27me3-only	Unmarked
Hist1h3h	Unmarked	H3K4me3-only	H3K4me3-only	H3K4me3-only	H3K4me3-only	H3K4me3-only	H3K4me3-only	H3K4me3-only
Fabp7	Unmarked	Unmarked	H3K4me3-only	Unmarked	Unmarked	Unmarked	Unmarked	Unmarked
Dtymk	H3K4me3-only	H3K4me3-only	H3K4me3-only	H3K4me3-only	H3K4me3-only	H3K4me3-only	H3K4me3-only	H3K4me3-only
Sh3glb2	Unmarked	H3K4me3-only	H3K4me3-only	H3K4me3-only	H3K4me3-only	H3K4me3-only	H3K4me3-only	H3K4me3-only
Hist1h3i	Bivalent	Unmarked	H3K4me3-only	H3K4me3-only	H3K4me3-only	H3K4me3-only	H3K4me3-only	H3K4me3-only
Gm27775	Unmarked	Unmarked	H3K4me3-only	H3K4me3-only	H3K4me3-only	H3K4me3-only	H3K4me3-only	H3K4me3-only
Fabp9	H3K27me3-only	H3K27me3-only	H3K27me3-only	H3K27me3-only	H3K27me3-only	Bivalent	Bivalent	Bivalent
Gm13375	H3K4me3-only	H3K4me3-only	H3K4me3-only	H3K4me3-only	H3K4me3-only	H3K4me3-only	H3K4me3-only	H3K4me3-only
Fam204a	Unmarked	Unmarked	H3K4me3-only	H3K4me3-only	H3K4me3-only	H3K4me3-only	H3K4me3-only	H3K4me3-only
Onecut1	H3K27me3-only	H3K4me3-only	H3K4me3-only	H3K4me3-only	H3K4me3-only	H3K4me3-only	Bivalent	Bivalent
Onecut2	Bivalent	H3K4me3-only	H3K4me3-only	H3K4me3-only	H3K4me3-only	H3K4me3-only	Bivalent	Bivalent
Snord35a	Unmarked	Unmarked	H3K4me3-only	H3K4me3-only	H3K4me3-only	Bivalent	H3K4me3-only	H3K4me3-only
5430437J10Rik	H3K4me3-only	Unmarked	Unmarked	Unmarked	Unmarked	Unmarked	Unmarked	Unmarked
Onecut3	H3K27me3-only	H3K27me3-only	Bivalent	H3K4me3-only	H3K4me3-only	H3K4me3-only	Bivalent	Bivalent
Snord35b	Unmarked	Unmarked	H3K4me3-only	H3K4me3-only	H3K4me3-only	H3K4me3-only	H3K4me3-only	H3K4me3-only
Mcm2	Unmarked	H3K4me3-only	H3K4me3-only	H3K4me3-only	H3K4me3-only	H3K4me3-only	H3K4me3-only	H3K4me3-only
Srgn	Unmarked	H3K4me3-only	H3K4me3-only	H3K4me3-only	Unmarked	H3K4me3-only	H3K4me3-only	H3K4me3-only
Tma16	Unmarked	Unmarked	H3K4me3-only	H3K4me3-only	H3K4me3-only	H3K4me3-only	H3K4me3-only	H3K4me3-only
Obsl1	H3K27me3-only	Bivalent	Bivalent	H3K4me3-only	Bivalent	H3K4me3-only	Bivalent	Bivalent
Mcm3	H3K4me3-only	Unmarked	H3K4me3-only	H3K4me3-only	H3K4me3-only	H3K4me3-only	H3K4me3-only	H3K4me3-only
Nanos1	Unmarked	H3K4me3-only	H3K4me3-only	H3K4me3-only	H3K4me3-only	H3K4me3-only	H3K4me3-only	H3K4me3-only
Mcm4	H3K4me3-only	H3K4me3-only	H3K4me3-only	H3K4me3-only	H3K4me3-only	H3K4me3-only	H3K4me3-only	H3K4me3-only
Mir7-1	Unmarked	Unmarked	Unmarked	Unmarked	Unmarked	Unmarked	H3K4me3-only	Unmarked
Aicda	H3K27me3-only	H3K27me3-only	H3K27me3-only	Unmarked	H3K27me3-only	H3K27me3-only	Unmarked	H3K27me3-only
Mcm5	Unmarked	H3K4me3-only	H3K4me3-only	H3K4me3-only	H3K4me3-only	H3K4me3-only	H3K4me3-only	H3K4me3-only
Mir7-2	Bivalent	Unmarked	Unmarked	Unmarked	Unmarked	Unmarked	Unmarked	Unmarked
Nanos2	H3K4me3-only	H3K4me3-only	H3K4me3-only	H3K4me3-only	H3K4me3-only	H3K4me3-only	Unmarked	Unmarked
Nanos3	Unmarked	Unmarked	H3K4me3-only	H3K4me3-only	H3K4me3-only	H3K4me3-only	H3K4me3-only	H3K4me3-only
Mcm6	Unmarked	H3K4me3-only	H3K4me3-only	H3K4me3-only	H3K4me3-only	H3K4me3-only	H3K4me3-only	H3K4me3-only
Mcm7	Unmarked	H3K4me3-only	H3K4me3-only	H3K4me3-only	H3K4me3-only	H3K4me3-only	H3K4me3-only	H3K4me3-only
Nasp	Unmarked	H3K4me3-only	H3K4me3-only	H3K4me3-only	H3K4me3-only	H3K4me3-only	H3K4me3-only	H3K4me3-only
Mcm8	Unmarked	H3K4me3-only	H3K4me3-only	H3K4me3-only	H3K4me3-only	H3K4me3-only	H3K4me3-only	H3K4me3-only
Noxa1	H3K27me3-only	Unmarked	H3K4me3-only	Unmarked	H3K4me3-only	H3K4me3-only	H3K4me3-only	Bivalent
Mcm9	Unmarked	H3K4me3-only	H3K4me3-only	H3K4me3-only	H3K4me3-only	H3K4me3-only	H3K4me3-only	H3K4me3-only
A230077H06Rik	Bivalent	Bivalent	Bivalent	Bivalent	Bivalent	Bivalent	Bivalent	Bivalent
BC039771	H3K4me3-only	H3K4me3-only	H3K4me3-only	Unmarked	Unmarked	Unmarked	Unmarked	Unmarked
Npff	Unmarked	Unmarked	Unmarked	Unmarked	Unmarked	Unmarked	H3K4me3-only	H3K4me3-only
Lrr1	H3K4me3-only	H3K4me3-only	H3K4me3-only	H3K4me3-only	H3K4me3-only	H3K4me3-only	H3K4me3-only	H3K4me3-only
1700054K19Rik	H3K27me3-only	H3K27me3-only	H3K27me3-only	H3K27me3-only	H3K27me3-only	Bivalent	H3K4me3-only	Unmarked
Prom1	Unmarked	Unmarked	H3K4me3-only	H3K4me3-only	H3K4me3-only	H3K4me3-only	H3K4me3-only	H3K4me3-only
Gm4971	Unmarked	H3K4me3-only	H3K4me3-only	H3K4me3-only	H3K4me3-only	H3K4me3-only	H3K4me3-only	H3K4me3-only
Tcfl5	Unmarked	H3K4me3-only	H3K4me3-only	H3K4me3-only	H3K4me3-only	H3K4me3-only	H3K4me3-only	H3K4me3-only
Prom2	H3K27me3-only	H3K27me3-only	Bivalent	Unmarked	Bivalent	H3K4me3-only	Unmarked	H3K4me3-only
Ttc39aos1	H3K4me3-only	H3K4me3-only	H3K4me3-only	H3K4me3-only	H3K4me3-only	H3K4me3-only	H3K4me3-only	H3K4me3-only
Rufy1	Unmarked	H3K4me3-only	H3K4me3-only	H3K4me3-only	H3K4me3-only	H3K4me3-only	H3K4me3-only	H3K4me3-only
4930553E22Rik	H3K27me3-only	H3K27me3-only	H3K27me3-only	H3K27me3-only	H3K27me3-only	H3K27me3-only	H3K27me3-only	H3K27me3-only
Cntd1	Unmarked	H3K4me3-only	H3K4me3-only	H3K4me3-only	H3K4me3-only	H3K4me3-only	H3K4me3-only	H3K4me3-only
Shpk	H3K4me3-only	H3K4me3-only	H3K4me3-only	H3K4me3-only	H3K4me3-only	H3K4me3-only	H3K4me3-only	H3K4me3-only
Rufy2	Unmarked	H3K4me3-only	H3K4me3-only	H3K4me3-only	H3K4me3-only	H3K4me3-only	H3K4me3-only	H3K4me3-only
Pinlyp	H3K4me3-only	H3K4me3-only	H3K4me3-only	H3K4me3-only	H3K4me3-only	H3K4me3-only	H3K4me3-only	H3K4me3-only
Zglp1	Unmarked	Unmarked	H3K4me3-only	H3K4me3-only	H3K4me3-only	H3K4me3-only	H3K4me3-only	H3K4me3-only
Nat1	H3K27me3-only	H3K27me3-only	H3K27me3-only	H3K27me3-only	H3K27me3-only	H3K27me3-only	H3K27me3-only	H3K27me3-only
Rufy3	Unmarked	H3K4me3-only	H3K4me3-only	H3K4me3-only	H3K4me3-only	H3K4me3-only	H3K4me3-only	H3K4me3-only
Nat2	H3K27me3-only	H3K27me3-only	H3K27me3-only	H3K27me3-only	H3K27me3-only	Bivalent	H3K27me3-only	H3K27me3-only
Rufy4	H3K27me3-only	H3K27me3-only	Bivalent	H3K4me3-only	Bivalent	H3K4me3-only	H3K4me3-only	H3K4me3-only
Rabgap1	H3K4me3-only	H3K4me3-only	H3K4me3-only	H3K4me3-only	H3K4me3-only	H3K4me3-only	H3K4me3-only	H3K4me3-only
9830166K06Rik	Unmarked	H3K4me3-only	H3K4me3-only	H3K4me3-only	H3K4me3-only	H3K4me3-only	H3K4me3-only	H3K4me3-only
Nat3	H3K27me3-only	H3K27me3-only	H3K27me3-only	H3K27me3-only	H3K27me3-only	H3K27me3-only	H3K27me3-only	H3K27me3-only
Cib1	Unmarked	Unmarked	H3K4me3-only	H3K4me3-only	H3K4me3-only	H3K4me3-only	H3K4me3-only	H3K4me3-only
Gfy	Unmarked	H3K4me3-only	H3K4me3-only	Unmarked	Unmarked	Unmarked	Unmarked	Unmarked
Cib2	H3K27me3-only	Unmarked	H3K4me3-only	Bivalent	H3K4me3-only	H3K4me3-only	Bivalent	H3K4me3-only
Cib3	Unmarked	H3K4me3-only	Unmarked	Unmarked	Unmarked	Unmarked	Unmarked	Unmarked
Nat6	Bivalent	H3K4me3-only	H3K4me3-only	H3K4me3-only	H3K4me3-only	H3K4me3-only	H3K4me3-only	H3K4me3-only
Gm13830	Unmarked	H3K4me3-only	H3K4me3-only	H3K4me3-only	H3K4me3-only	H3K4me3-only	H3K4me3-only	H3K4me3-only
Cib4	Unmarked	Unmarked	H3K4me3-only	Unmarked	Unmarked	Unmarked	Unmarked	Unmarked
Ccl20	H3K27me3-only	H3K27me3-only	H3K27me3-only	H3K27me3-only	H3K27me3-only	H3K27me3-only	H3K27me3-only	H3K27me3-only
Nat8	Unmarked	Unmarked	Unmarked	Unmarked	Unmarked	Unmarked	Unmarked	H3K4me3-only
Nat9	H3K4me3-only	H3K4me3-only	H3K4me3-only	H3K4me3-only	H3K4me3-only	H3K4me3-only	H3K4me3-only	H3K4me3-only
Mir21a	Unmarked	Unmarked	Unmarked	Unmarked	H3K4me3-only	H3K4me3-only	Unmarked	H3K4me3-only
Trf	H3K27me3-only	H3K4me3-only	H3K4me3-only	Unmarked	H3K4me3-only	H3K4me3-only	Unmarked	Unmarked
Ccl22	H3K27me3-only	H3K27me3-only	Bivalent	Unmarked	Bivalent	H3K4me3-only	Unmarked	Unmarked
Mir21b	Unmarked	Unmarked	Unmarked	H3K27me3-only	Unmarked	Unmarked	Unmarked	Unmarked
Ankrd1	Unmarked	Unmarked	H3K4me3-only	Unmarked	Unmarked	Unmarked	Unmarked	Unmarked
Mgat1	Unmarked	H3K4me3-only	H3K4me3-only	H3K4me3-only	H3K4me3-only	H3K4me3-only	H3K4me3-only	H3K4me3-only
Mir21c	Unmarked	H3K4me3-only	Unmarked	H3K27me3-only	Unmarked	H3K27me3-only	H3K27me3-only	Unmarked
Trh	Unmarked	Unmarked	H3K4me3-only	Unmarked	H3K4me3-only	H3K4me3-only	H3K4me3-only	H3K4me3-only
Ccl24	H3K27me3-only	H3K27me3-only	H3K27me3-only	Unmarked	H3K27me3-only	H3K27me3-only	H3K27me3-only	Unmarked
Ankrd2	Unmarked	Unmarked	Unmarked	Unmarked	Unmarked	Unmarked	Unmarked	Unmarked
Mgat2	Unmarked	H3K4me3-only	H3K4me3-only	H3K4me3-only	H3K4me3-only	H3K4me3-only	H3K4me3-only	H3K4me3-only
Ccl25	H3K4me3-only	H3K4me3-only	H3K4me3-only	H3K4me3-only	H3K4me3-only	H3K4me3-only	H3K4me3-only	H3K4me3-only
Pdlim1	Unmarked	H3K4me3-only	H3K4me3-only	H3K4me3-only	H3K4me3-only	H3K4me3-only	H3K4me3-only	H3K4me3-only
Mgat3	Bivalent	H3K4me3-only	H3K4me3-only	H3K4me3-only	H3K4me3-only	H3K4me3-only	H3K4me3-only	H3K4me3-only
Shq1	H3K4me3-only	H3K4me3-only	H3K4me3-only	H3K4me3-only	H3K4me3-only	H3K4me3-only	H3K4me3-only	H3K4me3-only
Ccl26	H3K27me3-only	H3K27me3-only	Bivalent	H3K4me3-only	Unmarked	Bivalent	Unmarked	H3K4me3-only
Lbh	H3K27me3-only	H3K4me3-only	H3K4me3-only	H3K4me3-only	H3K4me3-only	H3K4me3-only	Bivalent	Bivalent
Pdlim2	H3K4me3-only	H3K4me3-only	H3K4me3-only	Unmarked	Unmarked	H3K4me3-only	H3K4me3-only	H3K4me3-only
Ccl28	H3K4me3-only	H3K4me3-only	Unmarked	Unmarked	Unmarked	Unmarked	Unmarked	Unmarked
Pdlim3	Unmarked	H3K4me3-only	H3K4me3-only	H3K4me3-only	H3K4me3-only	Unmarked	Unmarked	Unmarked
Mgat5	Unmarked	H3K4me3-only	H3K4me3-only	H3K4me3-only	H3K4me3-only	H3K4me3-only	H3K4me3-only	H3K4me3-only
Pdlim4	H3K27me3-only	Bivalent	Bivalent	H3K4me3-only	Bivalent	H3K4me3-only	H3K4me3-only	H3K4me3-only
Ankrd6	Unmarked	H3K4me3-only	H3K4me3-only	H3K4me3-only	H3K4me3-only	H3K4me3-only	H3K4me3-only	H3K4me3-only
Ankrd7	Unmarked	Unmarked	H3K4me3-only	H3K4me3-only	H3K4me3-only	Unmarked	H3K4me3-only	Unmarked
Pdlim5	Unmarked	H3K4me3-only	H3K4me3-only	H3K4me3-only	H3K4me3-only	H3K4me3-only	H3K4me3-only	H3K4me3-only
Api5	H3K4me3-only	H3K4me3-only	H3K4me3-only	H3K4me3-only	H3K4me3-only	H3K4me3-only	H3K4me3-only	H3K4me3-only
Tro	Unmarked	Unmarked	Unmarked	Unmarked	Unmarked	Unmarked	Unmarked	H3K27me3-only
Xlr4a	Unmarked	Unmarked	Unmarked	Unmarked	Unmarked	Unmarked	Unmarked	H3K4me3-only
Xlr4b	H3K4me3-only	Unmarked	H3K4me3-only	H3K4me3-only	H3K4me3-only	H3K4me3-only	H3K4me3-only	H3K4me3-only
Pdlim7	H3K4me3-only	H3K4me3-only	H3K4me3-only	H3K4me3-only	H3K4me3-only	H3K4me3-only	H3K4me3-only	H3K4me3-only
Ankrd9	H3K27me3-only	H3K4me3-only	H3K4me3-only	H3K4me3-only	H3K4me3-only	H3K4me3-only	H3K4me3-only	H3K4me3-only
Dhx15	Unmarked	Unmarked	H3K4me3-only	H3K4me3-only	H3K4me3-only	H3K4me3-only	H3K4me3-only	H3K4me3-only
Xlr4c	Unmarked	H3K4me3-only	H3K4me3-only	H3K4me3-only	H3K4me3-only	H3K4me3-only	H3K4me3-only	H3K4me3-only
Dhx16	H3K4me3-only	H3K4me3-only	H3K4me3-only	H3K4me3-only	H3K4me3-only	H3K4me3-only	H3K4me3-only	H3K4me3-only
Mir6516	Unmarked	H3K4me3-only	H3K4me3-only	H3K4me3-only	H3K4me3-only	H3K4me3-only	H3K4me3-only	H3K4me3-only
P2rx1	H3K27me3-only	H3K27me3-only	H3K27me3-only	Unmarked	H3K27me3-only	H3K27me3-only	Unmarked	Unmarked
P2rx2	H3K27me3-only	H3K4me3-only	H3K4me3-only	H3K4me3-only	H3K4me3-only	H3K4me3-only	H3K4me3-only	H3K4me3-only
Lbp	Unmarked	Unmarked	Unmarked	Unmarked	Unmarked	Unmarked	Unmarked	Unmarked
P2rx3	Unmarked	H3K4me3-only	H3K4me3-only	H3K4me3-only	H3K4me3-only	H3K4me3-only	H3K4me3-only	H3K4me3-only
Sowaha	Bivalent	H3K4me3-only	H3K4me3-only	H3K4me3-only	H3K4me3-only	H3K4me3-only	H3K4me3-only	Bivalent
Mir216a	Unmarked	Unmarked	Unmarked	H3K27me3-only	Unmarked	Unmarked	Unmarked	Unmarked
P2rx4	Unmarked	H3K4me3-only	H3K4me3-only	H3K4me3-only	H3K4me3-only	H3K4me3-only	H3K4me3-only	H3K4me3-only
Fcrla	Unmarked	Unmarked	Unmarked	Unmarked	Unmarked	Unmarked	Unmarked	Unmarked
P2rx5	H3K4me3-only	H3K4me3-only	H3K4me3-only	H3K4me3-only	H3K4me3-only	H3K4me3-only	H3K4me3-only	H3K4me3-only
Mir216b	H3K4me3-only	Unmarked	Unmarked	Unmarked	Unmarked	Unmarked	Unmarked	Unmarked
Sowahb	Bivalent	H3K4me3-only	H3K4me3-only	H3K4me3-only	H3K4me3-only	H3K4me3-only	Bivalent	Bivalent
Lbr	H3K4me3-only	H3K4me3-only	H3K4me3-only	H3K4me3-only	H3K4me3-only	H3K4me3-only	H3K4me3-only	H3K4me3-only
Fcrlb	Unmarked	Unmarked	Unmarked	Unmarked	Unmarked	Unmarked	Unmarked	Unmarked
P2rx6	H3K4me3-only	H3K4me3-only	H3K4me3-only	H3K4me3-only	H3K4me3-only	H3K4me3-only	H3K4me3-only	H3K4me3-only
Mir216c	H3K4me3-only	Unmarked	Unmarked	Unmarked	Unmarked	Unmarked	Unmarked	Unmarked
Sowahc	H3K27me3-only	H3K4me3-only	H3K4me3-only	H3K4me3-only	H3K4me3-only	H3K4me3-only	H3K4me3-only	H3K4me3-only
Bend3	Unmarked	H3K4me3-only	H3K4me3-only	H3K4me3-only	H3K4me3-only	H3K4me3-only	H3K4me3-only	H3K4me3-only
Usp20	Unmarked	H3K4me3-only	H3K4me3-only	H3K4me3-only	H3K4me3-only	H3K4me3-only	H3K4me3-only	H3K4me3-only
Sowahd	Bivalent	H3K4me3-only	H3K4me3-only	H3K4me3-only	H3K4me3-only	H3K4me3-only	Bivalent	Bivalent
Bhmt2	H3K27me3-only	H3K4me3-only	H3K4me3-only	H3K4me3-only	H3K4me3-only	H3K4me3-only	H3K4me3-only	H3K4me3-only
Trim34a	H3K4me3-only	Unmarked	H3K4me3-only	H3K4me3-only	Unmarked	Unmarked	H3K4me3-only	H3K4me3-only
P2rx7	H3K27me3-only	Bivalent	Bivalent	Unmarked	H3K4me3-only	H3K4me3-only	Bivalent	H3K27me3-only
Bend4	H3K27me3-only	Bivalent	Bivalent	H3K4me3-only	H3K4me3-only	Bivalent	Bivalent	Bivalent
Usp21	Unmarked	Unmarked	H3K4me3-only	H3K4me3-only	H3K4me3-only	H3K4me3-only	H3K4me3-only	H3K4me3-only
Usp22	H3K4me3-only	Unmarked	H3K4me3-only	H3K4me3-only	H3K4me3-only	H3K4me3-only	H3K4me3-only	H3K4me3-only
Trim34b	Unmarked	Unmarked	Unmarked	H3K27me3-only	Unmarked	Unmarked	Unmarked	Unmarked
Bend5	Unmarked	Unmarked	H3K4me3-only	H3K4me3-only	H3K4me3-only	H3K4me3-only	Bivalent	Bivalent
Fam63a	Unmarked	H3K4me3-only	H3K4me3-only	H3K4me3-only	H3K4me3-only	H3K4me3-only	H3K4me3-only	H3K4me3-only
Olfr1290	Unmarked	H3K27me3-only	Unmarked	H3K27me3-only	H3K27me3-only	H3K27me3-only	Unmarked	H3K27me3-only
Dlgap1	H3K27me3-only	H3K27me3-only	H3K27me3-only	H3K27me3-only	H3K27me3-only	H3K27me3-only	H3K27me3-only	H3K27me3-only
Vmn2r90	Unmarked	Unmarked	Unmarked	H3K27me3-only	Unmarked	Unmarked	Unmarked	Unmarked
Fam63b	Unmarked	H3K4me3-only	H3K4me3-only	H3K4me3-only	H3K4me3-only	H3K4me3-only	H3K4me3-only	H3K4me3-only
Ifnlr1	H3K27me3-only	Bivalent	Bivalent	H3K4me3-only	Bivalent	H3K4me3-only	Bivalent	Bivalent
Adad1	H3K27me3-only	H3K4me3-only	H3K4me3-only	Bivalent	H3K4me3-only	H3K4me3-only	H3K27me3-only	Bivalent
Bend6	H3K4me3-only	H3K4me3-only	H3K4me3-only	H3K4me3-only	H3K4me3-only	H3K4me3-only	H3K4me3-only	H3K4me3-only
Vmn2r91	Unmarked	Unmarked	Unmarked	H3K27me3-only	Unmarked	Unmarked	Unmarked	Unmarked
Adad2	Unmarked	H3K4me3-only	H3K4me3-only	H3K4me3-only	H3K4me3-only	H3K4me3-only	H3K4me3-only	H3K4me3-only
Dlgap2	Unmarked	H3K4me3-only	H3K4me3-only	H3K4me3-only	H3K4me3-only	H3K4me3-only	Bivalent	Bivalent
Usp24	Unmarked	H3K4me3-only	H3K4me3-only	H3K4me3-only	H3K4me3-only	H3K4me3-only	H3K4me3-only	H3K4me3-only
Bend7	H3K27me3-only	H3K4me3-only	H3K4me3-only	H3K4me3-only	H3K4me3-only	H3K4me3-only	H3K4me3-only	H3K4me3-only
Vmn2r92	Unmarked	Unmarked	Unmarked	H3K27me3-only	Unmarked	H3K27me3-only	Unmarked	H3K27me3-only
Usp25	H3K27me3-only	H3K27me3-only	H3K4me3-only	H3K4me3-only	H3K4me3-only	Bivalent	H3K4me3-only	H3K4me3-only
Dlgap3	H3K27me3-only	Bivalent	Bivalent	Bivalent	Bivalent	H3K4me3-only	H3K4me3-only	H3K4me3-only
Usp26	Unmarked	Unmarked	H3K4me3-only	Unmarked	Unmarked	H3K4me3-only	H3K27me3-only	Unmarked
Vmn2r93	Unmarked	Unmarked	Unmarked	H3K27me3-only	H3K27me3-only	H3K27me3-only	Unmarked	H3K27me3-only
Gulo	Unmarked	Unmarked	Unmarked	H3K4me3-only	H3K4me3-only	H3K4me3-only	H3K4me3-only	H3K4me3-only
Inf2	H3K27me3-only	H3K27me3-only	Bivalent	H3K4me3-only	Bivalent	Bivalent	H3K4me3-only	H3K4me3-only
Pappa	H3K27me3-only	H3K27me3-only	H3K27me3-only	Bivalent	Bivalent	H3K27me3-only	H3K27me3-only	H3K27me3-only
Dlgap4	Bivalent	Bivalent	Bivalent	H3K4me3-only	Bivalent	H3K4me3-only	Bivalent	Bivalent
Olfr1294	Unmarked	Unmarked	Unmarked	Unmarked	Unmarked	Unmarked	Unmarked	Unmarked
Mir221	Unmarked	Unmarked	Unmarked	H3K27me3-only	Unmarked	Unmarked	H3K27me3-only	Unmarked
Vmn2r94	Unmarked	Unmarked	Unmarked	H3K27me3-only	Unmarked	Unmarked	Unmarked	Unmarked
Dlgap5	H3K4me3-only	H3K4me3-only	H3K4me3-only	H3K4me3-only	H3K4me3-only	H3K4me3-only	H3K4me3-only	H3K4me3-only
Idnk	H3K4me3-only	H3K4me3-only	H3K4me3-only	H3K4me3-only	H3K4me3-only	H3K4me3-only	H3K4me3-only	H3K4me3-only
C130080G10Rik	Bivalent	Unmarked	Unmarked	Unmarked	Unmarked	Unmarked	Unmarked	Unmarked
Olfr1295	Unmarked	H3K27me3-only	Unmarked	H3K27me3-only	Unmarked	H3K27me3-only	H3K27me3-only	H3K27me3-only
Teddm2	H3K4me3-only	H3K4me3-only	Unmarked	Unmarked	Unmarked	Unmarked	Unmarked	Unmarked
Mir222	Unmarked	Unmarked	Unmarked	H3K27me3-only	Unmarked	Unmarked	Unmarked	Unmarked
Vmn2r95	Unmarked	Unmarked	Unmarked	H3K27me3-only	Unmarked	Unmarked	H3K27me3-only	Unmarked
Teddm3	Unmarked	Unmarked	Unmarked	Unmarked	Unmarked	Unmarked	H3K4me3-only	H3K4me3-only
Usp28	Unmarked	H3K4me3-only	H3K4me3-only	H3K4me3-only	H3K4me3-only	H3K4me3-only	H3K4me3-only	H3K4me3-only
Fmn1	Unmarked	H3K4me3-only	H3K4me3-only	Bivalent	H3K4me3-only	H3K4me3-only	H3K4me3-only	H3K4me3-only
Mir223	H3K27me3-only	Unmarked	Unmarked	H3K27me3-only	Unmarked	H3K27me3-only	H3K27me3-only	H3K27me3-only
Vmn2r96	Unmarked	H3K27me3-only	H3K27me3-only	H3K27me3-only	Unmarked	H3K27me3-only	Unmarked	Unmarked
Usp29	Unmarked	Unmarked	H3K4me3-only	H3K4me3-only	H3K4me3-only	H3K4me3-only	H3K4me3-only	H3K4me3-only
Fmn2	H3K4me3-only	H3K4me3-only	H3K4me3-only	H3K4me3-only	H3K4me3-only	H3K4me3-only	H3K4me3-only	H3K4me3-only
Olfr1297	Unmarked	Unmarked	Unmarked	H3K27me3-only	Unmarked	Unmarked	Unmarked	Unmarked
Mir224	Unmarked	Unmarked	Unmarked	Unmarked	Unmarked	Unmarked	H3K27me3-only	H3K27me3-only
Vmn2r97	Unmarked	H3K27me3-only	Unmarked	H3K27me3-only	H3K27me3-only	H3K27me3-only	H3K27me3-only	H3K27me3-only
Samm50	Unmarked	Unmarked	H3K4me3-only	H3K4me3-only	H3K4me3-only	H3K4me3-only	H3K4me3-only	H3K4me3-only
Olfr1298	Unmarked	Unmarked	H3K27me3-only	H3K27me3-only	Unmarked	Unmarked	Unmarked	Unmarked
Zfp300	Unmarked	H3K4me3-only	H3K4me3-only	H3K4me3-only	H3K4me3-only	H3K4me3-only	H3K4me3-only	H3K4me3-only
Vmn2r98	Unmarked	H3K27me3-only	H3K27me3-only	H3K27me3-only	H3K27me3-only	H3K27me3-only	H3K27me3-only	H3K27me3-only
Mir1306	Unmarked	Unmarked	Unmarked	Unmarked	Unmarked	Unmarked	H3K4me3-only	H3K4me3-only
Mtfmt	H3K4me3-only	H3K4me3-only	H3K4me3-only	H3K4me3-only	H3K4me3-only	H3K4me3-only	H3K4me3-only	H3K4me3-only
Pltp	H3K27me3-only	H3K4me3-only	H3K4me3-only	H3K4me3-only	H3K4me3-only	H3K4me3-only	H3K4me3-only	H3K4me3-only
Olfr1299	Unmarked	Unmarked	Unmarked	H3K27me3-only	Unmarked	Unmarked	Unmarked	Unmarked
Vmn2r99	Unmarked	H3K27me3-only	Unmarked	H3K27me3-only	H3K27me3-only	H3K27me3-only	H3K27me3-only	H3K27me3-only
9230110C19Rik	Unmarked	H3K4me3-only	H3K4me3-only	H3K4me3-only	H3K4me3-only	H3K4me3-only	H3K4me3-only	H3K4me3-only
Sh2d1a	Unmarked	Unmarked	H3K4me3-only	H3K27me3-only	Unmarked	Unmarked	H3K27me3-only	H3K27me3-only
Nt5c	Unmarked	Unmarked	H3K4me3-only	H3K4me3-only	H3K4me3-only	H3K4me3-only	H3K4me3-only	H3K4me3-only
1700061G19Rik	Unmarked	Unmarked	H3K4me3-only	H3K4me3-only	H3K4me3-only	H3K4me3-only	H3K4me3-only	H3K4me3-only
Fcrls	H3K27me3-only	H3K27me3-only	H3K27me3-only	H3K27me3-only	H3K27me3-only	H3K27me3-only	H3K27me3-only	H3K27me3-only
Nt5e	H3K27me3-only	H3K4me3-only	H3K4me3-only	H3K4me3-only	H3K4me3-only	H3K4me3-only	H3K4me3-only	Bivalent
Cyp2ab1	Unmarked	Unmarked	H3K4me3-only	H3K4me3-only	H3K4me3-only	H3K4me3-only	H3K4me3-only	H3K4me3-only
Hist1h4a	H3K4me3-only	H3K4me3-only	H3K4me3-only	H3K4me3-only	H3K4me3-only	H3K4me3-only	H3K4me3-only	H3K4me3-only
Calml3	Unmarked	Unmarked	Unmarked	Unmarked	Unmarked	Unmarked	Unmarked	Unmarked
Ido1	Bivalent	H3K27me3-only	Unmarked	Unmarked	H3K27me3-only	H3K27me3-only	Bivalent	Unmarked
2610528J11Rik	H3K27me3-only	H3K27me3-only	Bivalent	Unmarked	H3K4me3-only	H3K4me3-only	H3K4me3-only	H3K4me3-only
Hist1h4b	Unmarked	Unmarked	H3K4me3-only	H3K4me3-only	H3K4me3-only	H3K4me3-only	H3K4me3-only	H3K4me3-only
Calml4	Unmarked	Unmarked	Unmarked	Unmarked	Unmarked	H3K4me3-only	Unmarked	H3K4me3-only
Ido2	H3K27me3-only	Unmarked	Unmarked	Unmarked	Unmarked	Unmarked	H3K4me3-only	H3K4me3-only
Clec12a	Unmarked	Unmarked	Unmarked	Unmarked	Unmarked	Unmarked	Unmarked	H3K4me3-only
Tmprss11a	H3K27me3-only	H3K27me3-only	H3K27me3-only	H3K27me3-only	H3K27me3-only	H3K27me3-only	H3K27me3-only	H3K27me3-only
Dus3l	H3K4me3-only	H3K4me3-only	H3K4me3-only	H3K4me3-only	H3K4me3-only	H3K4me3-only	H3K4me3-only	H3K4me3-only
Hist1h4c	Unmarked	H3K4me3-only	H3K4me3-only	H3K4me3-only	H3K4me3-only	H3K4me3-only	H3K4me3-only	H3K4me3-only
1700093K21Rik	Unmarked	H3K4me3-only	Unmarked	Unmarked	Unmarked	Unmarked	Unmarked	Unmarked
Plekha1	Bivalent	H3K4me3-only	H3K4me3-only	H3K4me3-only	H3K4me3-only	H3K4me3-only	H3K4me3-only	H3K4me3-only
Lrrk1	H3K27me3-only	H3K27me3-only	Bivalent	H3K4me3-only	Bivalent	Bivalent	Bivalent	Bivalent
Clec12b	H3K27me3-only	H3K27me3-only	H3K27me3-only	H3K27me3-only	H3K27me3-only	H3K27me3-only	H3K27me3-only	H3K27me3-only
Tmprss11b	H3K27me3-only	H3K27me3-only	H3K27me3-only	H3K27me3-only	H3K27me3-only	H3K27me3-only	H3K27me3-only	H3K27me3-only
Lrrk2	H3K27me3-only	Bivalent	Bivalent	Bivalent	Bivalent	H3K27me3-only	H3K27me3-only	Bivalent
Hist1h4d	H3K27me3-only	H3K4me3-only	H3K4me3-only	H3K4me3-only	H3K4me3-only	H3K4me3-only	H3K4me3-only	H3K4me3-only
Plekha2	Unmarked	H3K4me3-only	H3K4me3-only	H3K4me3-only	H3K4me3-only	H3K4me3-only	H3K4me3-only	H3K4me3-only
Tmprss11c	H3K4me3-only	Unmarked	Unmarked	H3K27me3-only	Unmarked	Unmarked	H3K27me3-only	Unmarked
Zap70	Unmarked	Unmarked	H3K4me3-only	H3K4me3-only	H3K4me3-only	H3K4me3-only	H3K4me3-only	H3K4me3-only
Tmprss11d	Unmarked	Unmarked	Unmarked	H3K27me3-only	H3K27me3-only	Unmarked	H3K27me3-only	Unmarked
Plekha3	Unmarked	Unmarked	H3K4me3-only	H3K4me3-only	H3K4me3-only	H3K4me3-only	H3K4me3-only	H3K4me3-only
Hist1h4f	Unmarked	H3K4me3-only	H3K4me3-only	H3K4me3-only	H3K4me3-only	H3K4me3-only	H3K4me3-only	H3K4me3-only
Nt5m	Unmarked	H3K4me3-only	H3K4me3-only	H3K4me3-only	H3K4me3-only	H3K4me3-only	H3K4me3-only	H3K4me3-only
Plekha4	Unmarked	H3K4me3-only	H3K4me3-only	H3K4me3-only	H3K4me3-only	H3K4me3-only	H3K4me3-only	H3K4me3-only
Tmprss11e	Unmarked	Unmarked	Unmarked	H3K27me3-only	Unmarked	Unmarked	H3K27me3-only	Unmarked
Plekha5	H3K4me3-only	H3K4me3-only	H3K4me3-only	H3K4me3-only	H3K4me3-only	H3K4me3-only	H3K4me3-only	H3K4me3-only
Tmprss11f	H3K27me3-only	H3K27me3-only	H3K27me3-only	H3K27me3-only	H3K27me3-only	H3K27me3-only	H3K27me3-only	H3K27me3-only
Hist1h4h	H3K4me3-only	H3K4me3-only	H3K4me3-only	H3K4me3-only	H3K4me3-only	H3K4me3-only	H3K4me3-only	H3K4me3-only
Tmprss11g	H3K27me3-only	H3K27me3-only	H3K27me3-only	H3K27me3-only	H3K27me3-only	H3K27me3-only	H3K27me3-only	H3K27me3-only
Plekha6	Unmarked	Unmarked	Unmarked	Unmarked	Unmarked	Unmarked	H3K4me3-only	Unmarked
Mir3960	Unmarked	H3K4me3-only	H3K4me3-only	H3K4me3-only	H3K4me3-only	H3K4me3-only	H3K4me3-only	H3K4me3-only
Mir3961	Unmarked	H3K27me3-only	Unmarked	H3K27me3-only	H3K27me3-only	H3K27me3-only	H3K27me3-only	H3K27me3-only
Hist1h4i	H3K4me3-only	H3K4me3-only	H3K4me3-only	H3K4me3-only	H3K4me3-only	H3K4me3-only	H3K4me3-only	H3K4me3-only
4930413G21Rik	H3K4me3-only	Unmarked	H3K4me3-only	H3K4me3-only	H3K4me3-only	H3K4me3-only	H3K4me3-only	H3K4me3-only
Plekha7	Bivalent	Bivalent	Bivalent	H3K4me3-only	Bivalent	Bivalent	H3K4me3-only	H3K4me3-only
AA792892	Unmarked	Unmarked	H3K4me3-only	H3K4me3-only	Unmarked	H3K4me3-only	Unmarked	Unmarked
Adnp2	Unmarked	H3K4me3-only	H3K4me3-only	H3K4me3-only	H3K4me3-only	H3K4me3-only	H3K4me3-only	H3K4me3-only
Hist1h4j	Unmarked	H3K4me3-only	H3K4me3-only	H3K4me3-only	H3K4me3-only	H3K4me3-only	H3K4me3-only	H3K4me3-only
Plekha8	H3K4me3-only	H3K4me3-only	H3K4me3-only	H3K4me3-only	H3K4me3-only	H3K4me3-only	H3K4me3-only	H3K4me3-only
Mir3962	Unmarked	H3K27me3-only	H3K27me3-only	H3K27me3-only	H3K27me3-only	H3K27me3-only	Unmarked	H3K27me3-only
Hist1h4k	Unmarked	H3K4me3-only	H3K4me3-only	H3K4me3-only	H3K4me3-only	H3K4me3-only	H3K4me3-only	H3K4me3-only
4930417O13Rik	H3K4me3-only	H3K4me3-only	H3K4me3-only	H3K4me3-only	H3K4me3-only	Unmarked	Unmarked	H3K4me3-only
Mir3963	Unmarked	Unmarked	Unmarked	H3K27me3-only	Unmarked	Unmarked	Unmarked	Unmarked
Mir3964	H3K27me3-only	H3K27me3-only	H3K27me3-only	H3K27me3-only	H3K27me3-only	H3K27me3-only	H3K27me3-only	H3K27me3-only
5830432E09Rik	H3K27me3-only	H3K27me3-only	H3K27me3-only	Unmarked	H3K27me3-only	H3K27me3-only	Bivalent	Bivalent
1700028D13Rik	H3K4me3-only	H3K4me3-only	H3K4me3-only	Unmarked	Unmarked	Unmarked	Unmarked	Unmarked
Hist1h4m	Unmarked	Unmarked	Unmarked	Unmarked	H3K4me3-only	H3K4me3-only	H3K4me3-only	H3K4me3-only
Mir3965	H3K27me3-only	Unmarked	H3K4me3-only	H3K4me3-only	H3K4me3-only	H3K4me3-only	H3K4me3-only	Unmarked
Fam205c	H3K27me3-only	H3K27me3-only	Bivalent	Unmarked	H3K27me3-only	H3K27me3-only	H3K27me3-only	H3K27me3-only
Ggh	Unmarked	H3K4me3-only	H3K4me3-only	Bivalent	H3K4me3-only	H3K4me3-only	Bivalent	Bivalent
Hist1h4n	H3K4me3-only	Unmarked	H3K4me3-only	H3K4me3-only	H3K4me3-only	H3K4me3-only	H3K4me3-only	H3K4me3-only
Mir3966	Unmarked	H3K27me3-only	Unmarked	H3K27me3-only	Unmarked	H3K27me3-only	H3K27me3-only	H3K27me3-only
4933413L06Rik	Unmarked	H3K27me3-only	H3K27me3-only	H3K27me3-only	H3K27me3-only	H3K27me3-only	H3K27me3-only	H3K27me3-only
Mir3967	Unmarked	Unmarked	Unmarked	Unmarked	Unmarked	Unmarked	Unmarked	Unmarked
H2-Aa	H3K4me3-only	Unmarked	Unmarked	Unmarked	Unmarked	Unmarked	Unmarked	Unmarked
Mir3968	Unmarked	H3K4me3-only	Unmarked	Unmarked	H3K4me3-only	H3K4me3-only	H3K4me3-only	H3K4me3-only
Gm6213	H3K4me3-only	H3K4me3-only	H3K4me3-only	Unmarked	Unmarked	Unmarked	Unmarked	Unmarked
Dbn1	Unmarked	H3K4me3-only	H3K4me3-only	H3K4me3-only	H3K4me3-only	H3K4me3-only	H3K4me3-only	H3K4me3-only
Mir3969	Unmarked	Unmarked	Unmarked	H3K27me3-only	Unmarked	Unmarked	Unmarked	Unmarked
Col8a1	H3K27me3-only	H3K27me3-only	H3K27me3-only	Unmarked	H3K27me3-only	H3K27me3-only	H3K27me3-only	H3K27me3-only
E130114P18Rik	Unmarked	Unmarked	Unmarked	Unmarked	Unmarked	Unmarked	Unmarked	Unmarked
Ggn	Unmarked	Unmarked	Unmarked	H3K4me3-only	H3K4me3-only	H3K4me3-only	H3K4me3-only	H3K4me3-only
Col8a2	H3K27me3-only	Unmarked	H3K4me3-only	H3K4me3-only	H3K4me3-only	H3K4me3-only	Bivalent	H3K4me3-only
Mast1	H3K27me3-only	H3K4me3-only	H3K4me3-only	H3K4me3-only	H3K4me3-only	H3K4me3-only	H3K4me3-only	H3K4me3-only
9430014N10Rik	Unmarked	Unmarked	Unmarked	Unmarked	Unmarked	Unmarked	Unmarked	Unmarked
Mast2	Unmarked	H3K4me3-only	H3K4me3-only	H3K4me3-only	H3K4me3-only	H3K4me3-only	H3K4me3-only	H3K4me3-only
Myct1	Unmarked	Unmarked	Unmarked	Unmarked	Unmarked	Unmarked	Unmarked	Unmarked
Mast3	H3K4me3-only	H3K4me3-only	H3K4me3-only	H3K4me3-only	H3K4me3-only	H3K4me3-only	H3K4me3-only	H3K4me3-only
3300002P13Rik	H3K27me3-only	Unmarked	H3K4me3-only	Unmarked	Unmarked	Unmarked	H3K27me3-only	Bivalent
Mast4	H3K27me3-only	H3K4me3-only	H3K4me3-only	H3K4me3-only	H3K4me3-only	H3K4me3-only	Bivalent	Bivalent
Myrfl	Unmarked	Unmarked	Unmarked	H3K4me3-only	H3K4me3-only	H3K4me3-only	H3K4me3-only	H3K4me3-only
Gm4981	Unmarked	H3K4me3-only	H3K4me3-only	Unmarked	Unmarked	Unmarked	Unmarked	Unmarked
Rrp36	H3K4me3-only	H3K4me3-only	H3K4me3-only	H3K4me3-only	H3K4me3-only	H3K4me3-only	H3K4me3-only	H3K4me3-only
Gm4984	Unmarked	Unmarked	Unmarked	H3K4me3-only	H3K4me3-only	H3K4me3-only	H3K4me3-only	H3K4me3-only
Lncbate1	Unmarked	Unmarked	Unmarked	Unmarked	Unmarked	Unmarked	H3K4me3-only	H3K4me3-only
Lamtor1	H3K4me3-only	H3K4me3-only	H3K4me3-only	H3K4me3-only	H3K4me3-only	H3K4me3-only	H3K4me3-only	H3K4me3-only
Abi3bp	H3K4me3-only	Unmarked	Unmarked	Unmarked	Unmarked	Unmarked	Unmarked	Unmarked
Wdpcp	H3K4me3-only	H3K4me3-only	H3K4me3-only	H3K4me3-only	H3K4me3-only	H3K4me3-only	H3K4me3-only	H3K4me3-only
Lamtor2	H3K4me3-only	H3K4me3-only	H3K4me3-only	H3K4me3-only	H3K4me3-only	H3K4me3-only	H3K4me3-only	H3K4me3-only
Lamtor3	Unmarked	H3K4me3-only	H3K4me3-only	H3K4me3-only	H3K4me3-only	H3K4me3-only	H3K4me3-only	H3K4me3-only
Lamtor4	H3K4me3-only	H3K4me3-only	H3K4me3-only	H3K4me3-only	H3K4me3-only	H3K4me3-only	H3K4me3-only	H3K4me3-only
Ppip5k1	Unmarked	Unmarked	Unmarked	Unmarked	Unmarked	Unmarked	Unmarked	Bivalent
Lamtor5	H3K4me3-only	H3K4me3-only	H3K4me3-only	H3K4me3-only	H3K4me3-only	H3K4me3-only	H3K4me3-only	H3K4me3-only
Apip	Unmarked	H3K4me3-only	H3K4me3-only	H3K4me3-only	H3K4me3-only	H3K4me3-only	H3K4me3-only	H3K4me3-only
Ppip5k2	Unmarked	H3K4me3-only	H3K4me3-only	H3K4me3-only	H3K4me3-only	H3K4me3-only	H3K4me3-only	H3K4me3-only
D030028A08Rik	Unmarked	H3K4me3-only	H3K4me3-only	H3K4me3-only	H3K4me3-only	H3K4me3-only	H3K4me3-only	H3K4me3-only
Gm12060	Unmarked	H3K4me3-only	Unmarked	Unmarked	Unmarked	Unmarked	Unmarked	Unmarked
Pcsk2os1	H3K27me3-only	H3K27me3-only	Bivalent	H3K27me3-only	Bivalent	H3K27me3-only	H3K27me3-only	Bivalent
C2cd2l	H3K4me3-only	H3K4me3-only	H3K4me3-only	H3K4me3-only	H3K4me3-only	H3K4me3-only	H3K4me3-only	H3K4me3-only
BC051628	Unmarked	H3K4me3-only	H3K4me3-only	Unmarked	H3K4me3-only	H3K4me3-only	H3K4me3-only	H3K4me3-only
AY702102	Bivalent	H3K4me3-only	H3K27me3-only	Bivalent	H3K4me3-only	H3K4me3-only	H3K4me3-only	H3K4me3-only
Pcsk2os2	H3K27me3-only	H3K27me3-only	H3K27me3-only	H3K27me3-only	H3K27me3-only	H3K27me3-only	H3K27me3-only	H3K27me3-only
AY702103	H3K27me3-only	H3K27me3-only	H3K27me3-only	Unmarked	H3K27me3-only	H3K27me3-only	H3K27me3-only	Unmarked
Mir130a	H3K27me3-only	H3K4me3-only	H3K4me3-only	H3K4me3-only	H3K4me3-only	H3K4me3-only	H3K4me3-only	H3K4me3-only
Mir130b	H3K27me3-only	Unmarked	H3K4me3-only	H3K4me3-only	H3K4me3-only	H3K4me3-only	H3K4me3-only	H3K4me3-only
Mir130c	Unmarked	Unmarked	H3K4me3-only	H3K4me3-only	H3K4me3-only	H3K4me3-only	H3K4me3-only	H3K4me3-only
Grasp	Unmarked	Unmarked	H3K4me3-only	H3K4me3-only	H3K4me3-only	H3K4me3-only	H3K4me3-only	H3K4me3-only
AI606473	Bivalent	H3K4me3-only	H3K4me3-only	H3K4me3-only	H3K4me3-only	H3K4me3-only	Bivalent	Bivalent
Gpr1	Unmarked	H3K4me3-only	H3K4me3-only	H3K4me3-only	Unmarked	H3K4me3-only	H3K4me3-only	H3K4me3-only
Hrasls	H3K27me3-only	H3K27me3-only	Bivalent	H3K27me3-only	H3K27me3-only	H3K27me3-only	H3K27me3-only	H3K27me3-only
Gm31763	H3K27me3-only	Unmarked	H3K4me3-only	H3K4me3-only	H3K4me3-only	H3K4me3-only	H3K4me3-only	H3K4me3-only
Tpp1	Bivalent	H3K4me3-only	H3K4me3-only	Unmarked	Unmarked	H3K4me3-only	Bivalent	Bivalent
Eogt	Unmarked	H3K4me3-only	H3K4me3-only	H3K4me3-only	H3K4me3-only	H3K4me3-only	H3K4me3-only	H3K4me3-only
Gpr3	Unmarked	Unmarked	H3K4me3-only	H3K4me3-only	H3K4me3-only	H3K4me3-only	H3K4me3-only	H3K4me3-only
Tpp2	Unmarked	H3K4me3-only	H3K4me3-only	H3K4me3-only	H3K4me3-only	H3K4me3-only	H3K4me3-only	H3K4me3-only
Tsen15	Unmarked	H3K4me3-only	H3K4me3-only	H3K4me3-only	H3K4me3-only	H3K4me3-only	H3K4me3-only	H3K4me3-only
Gpr4	H3K27me3-only	Unmarked	Unmarked	H3K4me3-only	H3K4me3-only	H3K4me3-only	H3K4me3-only	H3K4me3-only
Ngfrap1	H3K27me3-only	H3K27me3-only	H3K27me3-only	Bivalent	Bivalent	H3K27me3-only	Bivalent	Bivalent
Rslcan18	H3K4me3-only	H3K4me3-only	H3K4me3-only	Unmarked	H3K4me3-only	H3K4me3-only	H3K4me3-only	H3K4me3-only
Gpr6	H3K27me3-only	H3K27me3-only	Bivalent	H3K27me3-only	Bivalent	Bivalent	H3K27me3-only	Bivalent
Lck	Bivalent	H3K4me3-only	Bivalent	H3K4me3-only	H3K4me3-only	H3K4me3-only	H3K4me3-only	H3K4me3-only
Ica1l	H3K4me3-only	Unmarked	H3K4me3-only	H3K4me3-only	H3K4me3-only	H3K4me3-only	H3K4me3-only	H3K4me3-only
Tsn	Unmarked	H3K4me3-only	H3K4me3-only	H3K4me3-only	H3K4me3-only	H3K4me3-only	H3K4me3-only	H3K4me3-only
Xlr5a	Unmarked	Unmarked	Unmarked	Unmarked	Unmarked	Unmarked	Unmarked	Unmarked
1700085C21Rik	H3K27me3-only	H3K27me3-only	H3K27me3-only	H3K27me3-only	H3K27me3-only	H3K27me3-only	H3K27me3-only	H3K27me3-only
Gm17727	Unmarked	Unmarked	Unmarked	H3K27me3-only	Unmarked	Unmarked	H3K27me3-only	Unmarked
Xlr5b	H3K27me3-only	Unmarked	Unmarked	Unmarked	Unmarked	Unmarked	Unmarked	Unmarked
4930524N10Rik	Unmarked	Unmarked	Unmarked	H3K27me3-only	Unmarked	Unmarked	Unmarked	H3K27me3-only
Xlr5c	Bivalent	Unmarked	H3K4me3-only	Unmarked	Unmarked	Unmarked	Unmarked	Unmarked
P2ry1	Bivalent	H3K4me3-only	H3K4me3-only	H3K4me3-only	H3K4me3-only	H3K4me3-only	Bivalent	Bivalent
P2ry2	H3K27me3-only	H3K27me3-only	H3K27me3-only	Unmarked	Bivalent	Bivalent	Bivalent	Bivalent
P2ry4	Unmarked	Unmarked	Unmarked	Unmarked	H3K4me3-only	H3K4me3-only	H3K4me3-only	H3K4me3-only
Cxadr	Unmarked	H3K4me3-only	H3K4me3-only	H3K4me3-only	H3K4me3-only	H3K4me3-only	H3K4me3-only	H3K4me3-only
Tst	Unmarked	H3K4me3-only	H3K4me3-only	H3K4me3-only	H3K4me3-only	H3K4me3-only	H3K4me3-only	H3K4me3-only
Dhx29	H3K4me3-only	H3K4me3-only	H3K4me3-only	H3K4me3-only	H3K4me3-only	H3K4me3-only	H3K4me3-only	H3K4me3-only
Fkbp10	H3K27me3-only	H3K4me3-only	H3K4me3-only	H3K4me3-only	H3K4me3-only	H3K4me3-only	Bivalent	H3K4me3-only
4930594C11Rik	Unmarked	Unmarked	Unmarked	H3K4me3-only	H3K4me3-only	Unmarked	Unmarked	Unmarked
Fkbp11	Unmarked	H3K4me3-only	H3K4me3-only	H3K4me3-only	H3K4me3-only	H3K4me3-only	H3K4me3-only	H3K4me3-only
P2ry6	H3K27me3-only	H3K27me3-only	H3K27me3-only	Unmarked	H3K27me3-only	H3K27me3-only	H3K27me3-only	Unmarked
Usp30	Unmarked	H3K4me3-only	H3K4me3-only	H3K4me3-only	H3K4me3-only	H3K4me3-only	H3K4me3-only	H3K4me3-only
Churc1	H3K4me3-only	H3K4me3-only	H3K4me3-only	H3K4me3-only	H3K4me3-only	H3K4me3-only	H3K4me3-only	H3K4me3-only
Usp31	H3K4me3-only	H3K4me3-only	H3K4me3-only	H3K4me3-only	H3K4me3-only	H3K4me3-only	H3K4me3-only	H3K4me3-only
Lct	Unmarked	Unmarked	Unmarked	H3K4me3-only	H3K4me3-only	H3K4me3-only	Unmarked	H3K4me3-only
Tsx	H3K4me3-only	H3K4me3-only	H3K4me3-only	H3K4me3-only	Unmarked	Unmarked	H3K4me3-only	H3K4me3-only
Crim1	H3K27me3-only	Bivalent	Bivalent	H3K4me3-only	Bivalent	Bivalent	Bivalent	Bivalent
Scpep1	H3K4me3-only	H3K4me3-only	H3K4me3-only	H3K4me3-only	H3K4me3-only	H3K4me3-only	H3K4me3-only	H3K4me3-only
Usp32	Unmarked	H3K4me3-only	H3K4me3-only	H3K4me3-only	H3K4me3-only	H3K4me3-only	H3K4me3-only	H3K4me3-only
Fam64a	H3K27me3-only	H3K27me3-only	Bivalent	Bivalent	Bivalent	H3K4me3-only	Bivalent	Bivalent
Fkbp14	H3K4me3-only	H3K4me3-only	H3K4me3-only	H3K4me3-only	H3K4me3-only	H3K4me3-only	H3K4me3-only	H3K4me3-only
Fkbp15	Unmarked	Unmarked	H3K4me3-only	H3K4me3-only	H3K4me3-only	H3K4me3-only	H3K4me3-only	H3K4me3-only
Usp33	Unmarked	Unmarked	H3K4me3-only	H3K4me3-only	H3K4me3-only	H3K4me3-only	H3K4me3-only	H3K4me3-only
Usp34	H3K4me3-only	H3K4me3-only	H3K4me3-only	H3K4me3-only	H3K4me3-only	H3K4me3-only	H3K4me3-only	H3K4me3-only
BC029722	Unmarked	Unmarked	Unmarked	H3K4me3-only	H3K4me3-only	H3K4me3-only	H3K4me3-only	H3K4me3-only
Ing1	H3K4me3-only	H3K4me3-only	H3K4me3-only	H3K4me3-only	H3K4me3-only	H3K4me3-only	H3K4me3-only	H3K4me3-only
Usp35	Unmarked	H3K4me3-only	H3K4me3-only	H3K4me3-only	H3K4me3-only	H3K4me3-only	H3K4me3-only	Bivalent
Cd79a	Unmarked	H3K4me3-only	H3K4me3-only	Unmarked	H3K4me3-only	H3K4me3-only	Unmarked	Unmarked
Usp36	Unmarked	H3K4me3-only	H3K4me3-only	H3K4me3-only	H3K4me3-only	H3K4me3-only	H3K4me3-only	H3K4me3-only
Cd79b	H3K27me3-only	Unmarked	Unmarked	Unmarked	Unmarked	Unmarked	H3K4me3-only	H3K4me3-only
Ing2	Unmarked	H3K4me3-only	H3K4me3-only	H3K4me3-only	H3K4me3-only	H3K4me3-only	H3K4me3-only	H3K4me3-only
Blk	H3K27me3-only	H3K27me3-only	H3K27me3-only	Unmarked	H3K27me3-only	Unmarked	Unmarked	Unmarked
Piezo1	Bivalent	H3K4me3-only	H3K4me3-only	H3K4me3-only	H3K4me3-only	H3K4me3-only	H3K4me3-only	H3K4me3-only
Ing3	Unmarked	Unmarked	H3K4me3-only	H3K4me3-only	H3K4me3-only	H3K4me3-only	H3K4me3-only	H3K4me3-only
Usp37	Bivalent	H3K4me3-only	H3K4me3-only	H3K4me3-only	H3K4me3-only	H3K4me3-only	H3K4me3-only	H3K4me3-only
Piezo2	H3K27me3-only	Bivalent	Bivalent	Bivalent	Bivalent	Bivalent	Bivalent	Bivalent
Usp38	H3K4me3-only	H3K4me3-only	H3K4me3-only	H3K4me3-only	H3K4me3-only	H3K4me3-only	H3K4me3-only	H3K4me3-only
Ing4	H3K4me3-only	H3K4me3-only	H3K4me3-only	H3K4me3-only	H3K4me3-only	H3K4me3-only	H3K4me3-only	H3K4me3-only
Akna	H3K27me3-only	Unmarked	Unmarked	Unmarked	Unmarked	Unmarked	Unmarked	Unmarked
Fmo1	H3K4me3-only	H3K4me3-only	Unmarked	Unmarked	Unmarked	Unmarked	Unmarked	Unmarked
Blm	Unmarked	H3K4me3-only	H3K4me3-only	H3K4me3-only	H3K4me3-only	H3K4me3-only	H3K4me3-only	H3K4me3-only
2310001H17Rik	H3K4me3-only	Unmarked	H3K4me3-only	H3K27me3-only	H3K4me3-only	H3K4me3-only	H3K4me3-only	H3K4me3-only
Usp39	H3K4me3-only	H3K4me3-only	H3K4me3-only	H3K4me3-only	H3K4me3-only	H3K4me3-only	H3K4me3-only	H3K4me3-only
Fmo2	H3K4me3-only	Unmarked	Unmarked	Unmarked	Unmarked	Unmarked	Unmarked	Unmarked
Ing5	H3K4me3-only	H3K4me3-only	H3K4me3-only	H3K4me3-only	H3K4me3-only	H3K4me3-only	H3K4me3-only	H3K4me3-only
Itgb3bp	Unmarked	H3K4me3-only	H3K4me3-only	H3K4me3-only	H3K4me3-only	H3K4me3-only	H3K4me3-only	H3K4me3-only
Fmo3	Unmarked	Unmarked	Unmarked	H3K27me3-only	Unmarked	Unmarked	Unmarked	Unmarked
Gm7550	Unmarked	Unmarked	Unmarked	Unmarked	Unmarked	Unmarked	Unmarked	H3K4me3-only
Gm12522	H3K4me3-only	H3K4me3-only	H3K4me3-only	H3K4me3-only	H3K4me3-only	H3K4me3-only	H3K4me3-only	H3K4me3-only
Rbpjl	H3K27me3-only	Bivalent	Bivalent	H3K4me3-only	Bivalent	H3K4me3-only	Bivalent	Bivalent
Fmo4	H3K4me3-only	H3K4me3-only	H3K4me3-only	Unmarked	Unmarked	Unmarked	Unmarked	Unmarked
4921536K21Rik	Unmarked	H3K4me3-only	H3K4me3-only	H3K4me3-only	H3K4me3-only	H3K4me3-only	H3K4me3-only	H3K4me3-only
1700049G17Rik	Bivalent	H3K4me3-only	H3K4me3-only	H3K4me3-only	H3K4me3-only	H3K4me3-only	H3K4me3-only	H3K4me3-only
Fmo5	Unmarked	Unmarked	H3K4me3-only	H3K4me3-only	H3K4me3-only	H3K4me3-only	H3K4me3-only	H3K4me3-only
Fmo6	H3K4me3-only	Unmarked	Unmarked	Unmarked	Unmarked	Unmarked	Unmarked	Unmarked
Sh2d2a	Unmarked	H3K4me3-only	Unmarked	Unmarked	Unmarked	Unmarked	Unmarked	Unmarked
2500004C02Rik	Unmarked	H3K4me3-only	H3K4me3-only	H3K4me3-only	H3K4me3-only	H3K4me3-only	H3K4me3-only	H3K4me3-only
Smn1	H3K4me3-only	H3K4me3-only	H3K4me3-only	H3K4me3-only	H3K4me3-only	H3K4me3-only	H3K4me3-only	H3K4me3-only
Fmo9	Unmarked	H3K27me3-only	H3K27me3-only	H3K27me3-only	H3K27me3-only	H3K27me3-only	H3K27me3-only	H3K27me3-only
Zfp316	Unmarked	H3K4me3-only	H3K4me3-only	H3K4me3-only	H3K4me3-only	H3K4me3-only	H3K4me3-only	H3K4me3-only
Gm16404	Unmarked	Unmarked	Unmarked	Unmarked	Unmarked	Unmarked	Unmarked	Unmarked
Zfp317	Unmarked	Unmarked	H3K4me3-only	Bivalent	H3K4me3-only	H3K4me3-only	H3K4me3-only	H3K4me3-only
Gm16405	Unmarked	Unmarked	Unmarked	Unmarked	Unmarked	Unmarked	Unmarked	Unmarked
Galnt1	H3K4me3-only	H3K4me3-only	H3K4me3-only	H3K4me3-only	H3K4me3-only	H3K4me3-only	H3K4me3-only	H3K4me3-only
Zfp318	Unmarked	H3K4me3-only	H3K4me3-only	H3K4me3-only	H3K4me3-only	H3K4me3-only	H3K4me3-only	H3K4me3-only
Osgepl1	Unmarked	H3K4me3-only	H3K4me3-only	H3K4me3-only	H3K4me3-only	H3K4me3-only	H3K4me3-only	H3K4me3-only
Uqcrfs1	Unmarked	H3K4me3-only	H3K4me3-only	H3K4me3-only	H3K4me3-only	H3K4me3-only	H3K4me3-only	H3K4me3-only
Galnt2	Unmarked	H3K4me3-only	H3K4me3-only	H3K4me3-only	H3K4me3-only	H3K4me3-only	H3K4me3-only	H3K4me3-only
Zfp319	Unmarked	H3K4me3-only	H3K4me3-only	H3K4me3-only	H3K4me3-only	H3K4me3-only	H3K4me3-only	H3K4me3-only
Slamf1	Unmarked	H3K4me3-only	Unmarked	Unmarked	Unmarked	Unmarked	Unmarked	Unmarked
Il3ra	Unmarked	H3K4me3-only	H3K4me3-only	H3K4me3-only	H3K4me3-only	H3K4me3-only	H3K4me3-only	H3K4me3-only
Cdh1	H3K4me3-only	H3K4me3-only	H3K4me3-only	H3K4me3-only	H3K4me3-only	H3K4me3-only	H3K4me3-only	H3K4me3-only
Speer8-ps1	Unmarked	Unmarked	Bivalent	Unmarked	H3K27me3-only	H3K4me3-only	Unmarked	H3K4me3-only
Minos1	Unmarked	H3K4me3-only	H3K4me3-only	H3K4me3-only	H3K4me3-only	H3K4me3-only	H3K4me3-only	H3K4me3-only
Galnt3	Unmarked	H3K4me3-only	H3K4me3-only	H3K4me3-only	H3K4me3-only	H3K4me3-only	H3K4me3-only	H3K4me3-only
Cdh2	Bivalent	Bivalent	H3K4me3-only	Bivalent	H3K4me3-only	Bivalent	Bivalent	Bivalent
Dus4l	Unmarked	Unmarked	H3K4me3-only	H3K4me3-only	H3K4me3-only	H3K4me3-only	H3K4me3-only	H3K4me3-only
Galnt4	Unmarked	H3K4me3-only	H3K4me3-only	H3K4me3-only	H3K4me3-only	H3K4me3-only	H3K4me3-only	H3K4me3-only
Plekhb1	H3K4me3-only	H3K4me3-only	H3K4me3-only	H3K4me3-only	Unmarked	Unmarked	Unmarked	Unmarked
Fnbp1	Unmarked	H3K4me3-only	H3K4me3-only	H3K4me3-only	H3K4me3-only	H3K4me3-only	H3K4me3-only	H3K4me3-only
Cdh3	H3K4me3-only	H3K4me3-only	H3K4me3-only	H3K4me3-only	H3K4me3-only	H3K4me3-only	H3K4me3-only	Bivalent
Csn1s1	Unmarked	H3K27me3-only	Unmarked	H3K27me3-only	H3K27me3-only	H3K27me3-only	H3K27me3-only	H3K27me3-only
Galnt5	H3K27me3-only	H3K27me3-only	H3K27me3-only	H3K27me3-only	H3K27me3-only	H3K27me3-only	H3K27me3-only	H3K27me3-only
Plekhb2	H3K4me3-only	H3K4me3-only	H3K4me3-only	H3K4me3-only	H3K4me3-only	H3K4me3-only	H3K4me3-only	H3K4me3-only
Galnt6	H3K4me3-only	H3K4me3-only	H3K4me3-only	H3K4me3-only	H3K4me3-only	H3K4me3-only	H3K4me3-only	H3K4me3-only
Proca1	Unmarked	H3K4me3-only	H3K4me3-only	H3K4me3-only	H3K4me3-only	H3K4me3-only	H3K4me3-only	H3K4me3-only
Dbnl	Unmarked	H3K4me3-only	H3K4me3-only	H3K4me3-only	H3K4me3-only	H3K4me3-only	H3K4me3-only	H3K4me3-only
Kmt2a	Bivalent	H3K4me3-only	H3K4me3-only	H3K4me3-only	H3K4me3-only	H3K4me3-only	H3K4me3-only	H3K4me3-only
Cdh4	H3K27me3-only	Bivalent	Bivalent	Bivalent	Bivalent	H3K4me3-only	Bivalent	H3K4me3-only
Mageb16-ps1	Unmarked	Unmarked	Unmarked	Unmarked	Unmarked	Unmarked	Unmarked	Unmarked
Cdh5	Bivalent	Unmarked	H3K4me3-only	Unmarked	H3K4me3-only	H3K4me3-only	H3K4me3-only	H3K4me3-only
Galnt7	Bivalent	Bivalent	Bivalent	Bivalent	H3K4me3-only	Bivalent	Bivalent	Bivalent
Kmt2b	H3K4me3-only	H3K4me3-only	H3K4me3-only	H3K4me3-only	H3K4me3-only	H3K4me3-only	H3K4me3-only	H3K4me3-only
Fnbp4	H3K4me3-only	H3K4me3-only	H3K4me3-only	H3K4me3-only	H3K4me3-only	H3K4me3-only	H3K4me3-only	H3K4me3-only
Slamf6	Unmarked	H3K4me3-only	H3K4me3-only	Unmarked	Unmarked	Unmarked	H3K27me3-only	Unmarked
Cdh6	H3K27me3-only	H3K27me3-only	Bivalent	Unmarked	Bivalent	Bivalent	Bivalent	H3K27me3-only
Herpud1	H3K27me3-only	Bivalent	H3K4me3-only	H3K4me3-only	Bivalent	Bivalent	H3K4me3-only	Bivalent
Kmt2c	H3K4me3-only	H3K4me3-only	H3K4me3-only	H3K4me3-only	H3K4me3-only	H3K4me3-only	H3K4me3-only	H3K4me3-only
Mllt10	H3K4me3-only	H3K4me3-only	H3K4me3-only	H3K4me3-only	H3K4me3-only	H3K4me3-only	H3K4me3-only	H3K4me3-only
Slamf7	Unmarked	Unmarked	Unmarked	Unmarked	Unmarked	Unmarked	Unmarked	Unmarked
Mir3970	Unmarked	Unmarked	Unmarked	H3K27me3-only	Unmarked	Unmarked	Unmarked	Unmarked
Kmt2d	Unmarked	H3K4me3-only	H3K4me3-only	H3K4me3-only	H3K4me3-only	H3K4me3-only	H3K4me3-only	H3K4me3-only
Herpud2	Unmarked	H3K4me3-only	H3K4me3-only	H3K4me3-only	H3K4me3-only	H3K4me3-only	H3K4me3-only	H3K4me3-only
Galnt9	Unmarked	H3K4me3-only	H3K4me3-only	H3K4me3-only	H3K4me3-only	H3K4me3-only	H3K4me3-only	H3K4me3-only
Mllt11	Unmarked	H3K4me3-only	H3K4me3-only	H3K4me3-only	H3K4me3-only	H3K4me3-only	H3K4me3-only	H3K4me3-only
Cdh7	H3K4me3-only	H3K4me3-only	H3K4me3-only	H3K4me3-only	H3K4me3-only	H3K4me3-only	H3K27me3-only	H3K4me3-only
Slamf8	H3K27me3-only	H3K27me3-only	H3K27me3-only	H3K4me3-only	H3K4me3-only	H3K4me3-only	Bivalent	H3K4me3-only
Ankdd1b	H3K4me3-only	H3K4me3-only	H3K4me3-only	Unmarked	H3K4me3-only	H3K4me3-only	H3K4me3-only	H3K4me3-only
Mir3971	Unmarked	H3K4me3-only	H3K4me3-only	Unmarked	Unmarked	Unmarked	Unmarked	H3K4me3-only
Cdh8	Unmarked	H3K4me3-only	H3K4me3-only	H3K4me3-only	H3K4me3-only	H3K4me3-only	Bivalent	Bivalent
Kmt2e	Unmarked	H3K4me3-only	H3K4me3-only	H3K4me3-only	H3K4me3-only	H3K4me3-only	H3K4me3-only	H3K4me3-only
Mastl	H3K4me3-only	H3K4me3-only	H3K4me3-only	H3K4me3-only	H3K4me3-only	H3K4me3-only	H3K4me3-only	H3K4me3-only
Slamf9	Unmarked	Unmarked	Unmarked	Unmarked	Unmarked	Unmarked	Unmarked	Unmarked
Cdh9	H3K4me3-only	Unmarked	Unmarked	H3K27me3-only	Unmarked	Unmarked	Unmarked	H3K27me3-only
Prkrip1	H3K4me3-only	H3K4me3-only	H3K4me3-only	H3K4me3-only	H3K4me3-only	H3K4me3-only	H3K4me3-only	H3K4me3-only
Impdh1	H3K27me3-only	Bivalent	Bivalent	H3K4me3-only	H3K4me3-only	H3K4me3-only	H3K4me3-only	H3K4me3-only
Fam206a	H3K4me3-only	H3K4me3-only	H3K4me3-only	H3K4me3-only	H3K4me3-only	H3K4me3-only	H3K4me3-only	H3K4me3-only
Impdh2	H3K4me3-only	H3K4me3-only	H3K4me3-only	H3K4me3-only	H3K4me3-only	H3K4me3-only	H3K4me3-only	H3K4me3-only
Galns	Unmarked	H3K4me3-only	H3K4me3-only	H3K4me3-only	H3K4me3-only	H3K4me3-only	H3K4me3-only	H3K4me3-only
Ciapin1	Unmarked	H3K4me3-only	H3K4me3-only	H3K4me3-only	H3K4me3-only	H3K4me3-only	H3K4me3-only	H3K4me3-only
Rpl10a	Unmarked	H3K4me3-only	H3K4me3-only	H3K4me3-only	H3K4me3-only	Bivalent	Bivalent	Bivalent
Chek1	Unmarked	H3K4me3-only	H3K4me3-only	H3K4me3-only	H3K4me3-only	H3K4me3-only	H3K4me3-only	H3K4me3-only
Zfp322a	Unmarked	H3K4me3-only	H3K4me3-only	H3K4me3-only	H3K4me3-only	H3K4me3-only	H3K4me3-only	H3K4me3-only
Chek2	Unmarked	H3K4me3-only	H3K4me3-only	H3K4me3-only	H3K4me3-only	H3K4me3-only	H3K4me3-only	H3K4me3-only
Akap8l	H3K4me3-only	H3K4me3-only	H3K4me3-only	H3K4me3-only	H3K4me3-only	H3K4me3-only	H3K4me3-only	H3K4me3-only
Gm6225	Unmarked	H3K4me3-only	H3K4me3-only	H3K4me3-only	H3K4me3-only	H3K4me3-only	H3K4me3-only	H3K4me3-only
Mrap	H3K4me3-only	H3K4me3-only	H3K4me3-only	H3K4me3-only	H3K4me3-only	H3K4me3-only	H3K4me3-only	H3K4me3-only
Cela2a	Unmarked	Unmarked	Unmarked	Unmarked	Unmarked	Unmarked	Unmarked	Unmarked
Sostdc1	H3K27me3-only	H3K27me3-only	H3K27me3-only	H3K27me3-only	H3K27me3-only	H3K27me3-only	H3K27me3-only	H3K27me3-only
Mras	H3K27me3-only	Bivalent	H3K4me3-only	H3K4me3-only	H3K4me3-only	H3K4me3-only	H3K4me3-only	H3K4me3-only
Hamp	Unmarked	Unmarked	H3K4me3-only	Unmarked	Unmarked	Unmarked	Unmarked	Unmarked
Oxt	Bivalent	H3K4me3-only	H3K4me3-only	H3K4me3-only	H3K4me3-only	H3K4me3-only	H3K4me3-only	Bivalent
Ghr	H3K27me3-only	H3K27me3-only	Bivalent	Bivalent	Bivalent	Bivalent	Bivalent	Bivalent
Nhlrc1	Unmarked	H3K4me3-only	H3K4me3-only	H3K4me3-only	H3K4me3-only	H3K4me3-only	Bivalent	Bivalent
9530002B09Rik	H3K27me3-only	H3K27me3-only	H3K27me3-only	H3K27me3-only	H3K27me3-only	H3K27me3-only	H3K27me3-only	Unmarked
Nhlrc2	Unmarked	H3K4me3-only	H3K4me3-only	H3K4me3-only	H3K4me3-only	H3K4me3-only	H3K4me3-only	H3K4me3-only
Nhlrc3	Unmarked	H3K4me3-only	H3K4me3-only	H3K4me3-only	H3K4me3-only	H3K4me3-only	H3K4me3-only	H3K4me3-only
Nhlrc4	Bivalent	H3K4me3-only	H3K4me3-only	Unmarked	H3K4me3-only	H3K4me3-only	H3K4me3-only	H3K4me3-only
Rpl10l	H3K4me3-only	H3K4me3-only	H3K4me3-only	H3K4me3-only	H3K4me3-only	H3K4me3-only	H3K4me3-only	H3K4me3-only
H2-Bl	Unmarked	H3K4me3-only	H3K4me3-only	H3K4me3-only	H3K4me3-only	H3K4me3-only	H3K4me3-only	H3K4me3-only
A230050P20Rik	H3K27me3-only	Bivalent	Bivalent	H3K4me3-only	Bivalent	H3K4me3-only	Unmarked	Unmarked
Oit1	Unmarked	H3K4me3-only	Unmarked	Unmarked	Unmarked	Unmarked	Unmarked	Unmarked
Nav1	Unmarked	Unmarked	Unmarked	H3K4me3-only	H3K4me3-only	H3K4me3-only	H3K4me3-only	H3K4me3-only
Fkbp1a	Unmarked	H3K4me3-only	H3K4me3-only	H3K4me3-only	H3K4me3-only	H3K4me3-only	H3K4me3-only	H3K4me3-only
A430093F15Rik	Unmarked	Unmarked	Unmarked	Unmarked	Unmarked	Unmarked	Unmarked	Unmarked
4930547E14Rik	Unmarked	Unmarked	H3K4me3-only	H3K4me3-only	Unmarked	Unmarked	H3K4me3-only	H3K4me3-only
Nudcd1	H3K4me3-only	H3K4me3-only	H3K4me3-only	H3K4me3-only	H3K4me3-only	H3K4me3-only	H3K4me3-only	H3K4me3-only
Fkbp1b	H3K4me3-only	H3K4me3-only	H3K4me3-only	H3K4me3-only	H3K4me3-only	H3K4me3-only	H3K4me3-only	H3K4me3-only
Pik3ip1	Unmarked	Unmarked	H3K4me3-only	H3K4me3-only	H3K4me3-only	H3K4me3-only	H3K4me3-only	H3K4me3-only
Nav2	H3K4me3-only	H3K4me3-only	H3K4me3-only	H3K4me3-only	H3K4me3-only	H3K4me3-only	Bivalent	Bivalent
Nudcd2	Unmarked	H3K4me3-only	H3K4me3-only	H3K4me3-only	H3K4me3-only	H3K4me3-only	H3K4me3-only	H3K4me3-only
Nav3	Unmarked	Unmarked	Unmarked	Unmarked	Unmarked	Unmarked	Unmarked	Unmarked
Oit3	H3K27me3-only	Unmarked	Unmarked	H3K27me3-only	Unmarked	Unmarked	H3K27me3-only	H3K27me3-only
Igsf1	Bivalent	H3K27me3-only	Bivalent	H3K4me3-only	H3K27me3-only	H3K27me3-only	Bivalent	H3K27me3-only
Nudcd3	H3K4me3-only	H3K4me3-only	H3K4me3-only	H3K4me3-only	H3K4me3-only	H3K4me3-only	H3K4me3-only	H3K4me3-only
4930442J19Rik	H3K27me3-only	H3K27me3-only	H3K27me3-only	Unmarked	H3K27me3-only	Unmarked	H3K27me3-only	Unmarked
Tppp	Bivalent	H3K4me3-only	H3K4me3-only	H3K4me3-only	H3K4me3-only	H3K4me3-only	H3K4me3-only	H3K4me3-only
1700029F12Rik	H3K4me3-only	Unmarked	H3K4me3-only	H3K4me3-only	H3K4me3-only	H3K4me3-only	H3K4me3-only	H3K4me3-only
Mboat1	H3K27me3-only	H3K27me3-only	Bivalent	H3K4me3-only	Bivalent	Bivalent	H3K4me3-only	H3K4me3-only
Gm12070	Unmarked	Unmarked	Unmarked	H3K27me3-only	Unmarked	Unmarked	H3K27me3-only	Unmarked
Igsf3	Unmarked	Unmarked	H3K4me3-only	H3K4me3-only	H3K4me3-only	H3K4me3-only	H3K4me3-only	H3K4me3-only
Mboat2	Unmarked	H3K4me3-only	H3K4me3-only	H3K4me3-only	H3K4me3-only	H3K4me3-only	H3K4me3-only	H3K4me3-only
Ift20	Unmarked	H3K4me3-only	H3K4me3-only	H3K4me3-only	H3K4me3-only	H3K4me3-only	H3K4me3-only	H3K4me3-only
Igsf5	Unmarked	H3K4me3-only	H3K4me3-only	Unmarked	Unmarked	Unmarked	Unmarked	H3K4me3-only
Efr3a	H3K4me3-only	H3K4me3-only	H3K4me3-only	H3K4me3-only	H3K4me3-only	H3K4me3-only	H3K4me3-only	H3K4me3-only
Syncrip	Unmarked	H3K4me3-only	H3K4me3-only	H3K4me3-only	H3K4me3-only	H3K4me3-only	H3K4me3-only	H3K4me3-only
Efr3b	Unmarked	H3K4me3-only	H3K4me3-only	H3K4me3-only	H3K4me3-only	H3K4me3-only	Bivalent	H3K4me3-only
Mir23a	Unmarked	Unmarked	Unmarked	H3K4me3-only	H3K4me3-only	H3K4me3-only	H3K4me3-only	H3K4me3-only
Mboat4	Bivalent	Unmarked	Unmarked	Unmarked	Unmarked	H3K4me3-only	Unmarked	Unmarked
Igsf6	Unmarked	H3K4me3-only	Unmarked	Unmarked	Unmarked	Unmarked	Unmarked	Unmarked
Ift22	H3K4me3-only	H3K4me3-only	Unmarked	H3K4me3-only	H3K4me3-only	H3K4me3-only	H3K4me3-only	H3K4me3-only
Mir23b	Unmarked	Unmarked	Unmarked	Unmarked	Unmarked	Unmarked	Unmarked	H3K4me3-only
Gm8882	Unmarked	H3K27me3-only	H3K27me3-only	H3K27me3-only	H3K27me3-only	H3K27me3-only	Unmarked	H3K27me3-only
9530014B07Rik	H3K27me3-only	H3K27me3-only	H3K27me3-only	Unmarked	H3K27me3-only	H3K27me3-only	H3K27me3-only	H3K27me3-only
Prex1	Unmarked	H3K4me3-only	H3K4me3-only	H3K4me3-only	H3K4me3-only	H3K4me3-only	H3K4me3-only	H3K4me3-only
Nmur1	Bivalent	Unmarked	Unmarked	Unmarked	Unmarked	Unmarked	Unmarked	Unmarked
Igsf8	H3K4me3-only	H3K4me3-only	H3K4me3-only	H3K4me3-only	H3K4me3-only	H3K4me3-only	Bivalent	H3K4me3-only
Gm8883	Unmarked	H3K4me3-only	Unmarked	Unmarked	Unmarked	Unmarked	Unmarked	Unmarked
Gps1	Unmarked	H3K4me3-only	H3K4me3-only	H3K4me3-only	H3K4me3-only	H3K4me3-only	H3K4me3-only	H3K4me3-only
Nmur2	H3K27me3-only	H3K27me3-only	H3K27me3-only	H3K27me3-only	H3K27me3-only	H3K27me3-only	H3K27me3-only	H3K27me3-only
Gm8884	Unmarked	Unmarked	Unmarked	Unmarked	Unmarked	Unmarked	Unmarked	Unmarked
Mboat7	H3K4me3-only	H3K4me3-only	H3K4me3-only	H3K4me3-only	H3K4me3-only	H3K4me3-only	H3K4me3-only	H3K4me3-only
Igsf9	H3K27me3-only	Unmarked	H3K4me3-only	H3K4me3-only	H3K4me3-only	H3K4me3-only	H3K4me3-only	H3K4me3-only
Prex2	Unmarked	H3K4me3-only	H3K4me3-only	Bivalent	H3K4me3-only	H3K4me3-only	Bivalent	Bivalent
Gps2	Unmarked	H3K4me3-only	H3K4me3-only	H3K4me3-only	H3K4me3-only	H3K4me3-only	H3K4me3-only	H3K4me3-only
Fmod	H3K27me3-only	H3K27me3-only	H3K27me3-only	Unmarked	H3K27me3-only	H3K27me3-only	H3K27me3-only	H3K27me3-only
Lactb2	Unmarked	H3K4me3-only	H3K4me3-only	H3K4me3-only	H3K4me3-only	H3K4me3-only	H3K4me3-only	H3K4me3-only
Ift27	H3K4me3-only	H3K4me3-only	H3K4me3-only	H3K4me3-only	H3K4me3-only	H3K4me3-only	H3K4me3-only	H3K4me3-only
Dhx30	H3K4me3-only	H3K4me3-only	H3K4me3-only	H3K4me3-only	H3K4me3-only	H3K4me3-only	H3K4me3-only	H3K4me3-only
Ttk	H3K4me3-only	H3K4me3-only	H3K4me3-only	H3K4me3-only	H3K4me3-only	H3K4me3-only	H3K4me3-only	H3K4me3-only
Gm17733	Unmarked	H3K4me3-only	H3K4me3-only	H3K4me3-only	H3K4me3-only	H3K4me3-only	Bivalent	Bivalent
2700069I18Rik	H3K4me3-only	H3K4me3-only	H3K4me3-only	Bivalent	H3K4me3-only	H3K4me3-only	Bivalent	H3K4me3-only
Snord83b	Unmarked	Unmarked	Unmarked	H3K4me3-only	H3K4me3-only	H3K4me3-only	H3K4me3-only	H3K4me3-only
Bmp10	H3K27me3-only	H3K27me3-only	H3K27me3-only	H3K27me3-only	H3K27me3-only	H3K27me3-only	H3K27me3-only	H3K27me3-only
Ttl	Unmarked	H3K4me3-only	H3K4me3-only	H3K4me3-only	H3K4me3-only	H3K4me3-only	H3K4me3-only	H3K4me3-only
1810034E14Rik	Unmarked	Unmarked	H3K4me3-only	H3K4me3-only	H3K4me3-only	H3K4me3-only	H3K4me3-only	H3K4me3-only
Tha1	Unmarked	Unmarked	H3K4me3-only	H3K4me3-only	H3K4me3-only	H3K4me3-only	H3K4me3-only	H3K4me3-only
Dhx32	H3K4me3-only	H3K4me3-only	H3K4me3-only	H3K4me3-only	H3K4me3-only	H3K4me3-only	H3K4me3-only	H3K4me3-only
Dhx33	Unmarked	H3K4me3-only	H3K4me3-only	H3K4me3-only	H3K4me3-only	H3K4me3-only	H3K4me3-only	H3K4me3-only
Ttn	Unmarked	Unmarked	Unmarked	Unmarked	H3K4me3-only	Unmarked	Unmarked	Unmarked
Stk11ip	Unmarked	H3K4me3-only	H3K4me3-only	H3K4me3-only	H3K4me3-only	H3K4me3-only	H3K4me3-only	H3K4me3-only
Defa2	Unmarked	Unmarked	Unmarked	Unmarked	Unmarked	Unmarked	Unmarked	Unmarked
Dhx34	Unmarked	H3K4me3-only	H3K4me3-only	H3K4me3-only	H3K4me3-only	H3K4me3-only	H3K4me3-only	H3K4me3-only
Mir365-1	Bivalent	Unmarked	Bivalent	Unmarked	Unmarked	Unmarked	Unmarked	Unmarked
Defa3	Unmarked	Unmarked	Unmarked	Unmarked	Unmarked	Unmarked	Unmarked	Unmarked
Dhx35	H3K4me3-only	H3K4me3-only	H3K4me3-only	H3K4me3-only	H3K4me3-only	H3K4me3-only	H3K4me3-only	H3K4me3-only
Bmp15	Unmarked	Unmarked	H3K4me3-only	H3K4me3-only	Unmarked	Unmarked	Unmarked	H3K4me3-only
Mir365-2	Unmarked	Unmarked	Unmarked	Unmarked	Unmarked	Unmarked	Unmarked	Unmarked
Dhx36	H3K4me3-only	H3K4me3-only	H3K4me3-only	H3K4me3-only	H3K4me3-only	H3K4me3-only	H3K4me3-only	H3K4me3-only
Ttr	Unmarked	H3K4me3-only	Unmarked	Unmarked	Unmarked	Unmarked	H3K4me3-only	H3K4me3-only
Defa5	Unmarked	Unmarked	Unmarked	H3K27me3-only	Unmarked	Unmarked	Unmarked	H3K27me3-only
Mir6537	Unmarked	Unmarked	Unmarked	H3K4me3-only	H3K4me3-only	Unmarked	Unmarked	Unmarked
Dhx37	H3K4me3-only	H3K4me3-only	H3K4me3-only	H3K4me3-only	H3K4me3-only	H3K4me3-only	H3K4me3-only	H3K4me3-only
Nudc	Unmarked	H3K4me3-only	H3K4me3-only	H3K4me3-only	H3K4me3-only	H3K4me3-only	H3K4me3-only	H3K4me3-only
Mir6538	H3K27me3-only	H3K4me3-only	H3K4me3-only	H3K4me3-only	H3K4me3-only	H3K4me3-only	Bivalent	Bivalent
Dhx38	Unmarked	H3K4me3-only	H3K4me3-only	H3K4me3-only	H3K4me3-only	H3K4me3-only	H3K4me3-only	H3K4me3-only
Mir6539	Unmarked	Unmarked	Unmarked	Unmarked	Unmarked	Unmarked	Unmarked	Unmarked
Crtac1	H3K27me3-only	H3K4me3-only	H3K4me3-only	H3K4me3-only	H3K4me3-only	H3K4me3-only	Bivalent	Bivalent
Slc26a10	H3K27me3-only	H3K4me3-only	H3K4me3-only	Unmarked	Unmarked	H3K4me3-only	H3K27me3-only	Unmarked
Bfar	Unmarked	H3K4me3-only	H3K4me3-only	H3K4me3-only	H3K4me3-only	H3K4me3-only	H3K4me3-only	H3K4me3-only
Slc26a11	H3K27me3-only	H3K4me3-only	H3K4me3-only	H3K4me3-only	H3K4me3-only	H3K4me3-only	H3K4me3-only	H3K4me3-only
Usp40	H3K4me3-only	H3K4me3-only	H3K4me3-only	H3K4me3-only	H3K4me3-only	H3K4me3-only	H3K4me3-only	H3K4me3-only
Npdc1	Bivalent	Unmarked	H3K4me3-only	H3K4me3-only	H3K4me3-only	H3K4me3-only	H3K4me3-only	H3K4me3-only
Six3os1	H3K27me3-only	H3K27me3-only	Bivalent	Unmarked	Bivalent	Bivalent	Bivalent	Bivalent
Fam65a	H3K4me3-only	H3K4me3-only	H3K4me3-only	H3K4me3-only	H3K4me3-only	H3K4me3-only	H3K4me3-only	H3K4me3-only
Usp42	H3K4me3-only	H3K4me3-only	H3K4me3-only	H3K4me3-only	H3K4me3-only	H3K4me3-only	H3K4me3-only	H3K4me3-only
Bmf	H3K27me3-only	H3K4me3-only	H3K4me3-only	H3K4me3-only	H3K4me3-only	H3K4me3-only	H3K4me3-only	H3K4me3-only
Fam65b	H3K27me3-only	H3K4me3-only	H3K4me3-only	H3K4me3-only	H3K4me3-only	H3K4me3-only	Bivalent	H3K4me3-only
Usp43	Unmarked	H3K4me3-only	H3K4me3-only	H3K4me3-only	H3K4me3-only	H3K4me3-only	H3K4me3-only	H3K4me3-only
Usp44	Unmarked	H3K4me3-only	H3K4me3-only	Unmarked	Unmarked	Unmarked	Unmarked	Unmarked
Fam65c	H3K27me3-only	H3K27me3-only	H3K27me3-only	H3K4me3-only	H3K4me3-only	H3K4me3-only	H3K4me3-only	H3K4me3-only
Mdga1	H3K27me3-only	H3K4me3-only	H3K4me3-only	H3K4me3-only	H3K4me3-only	H3K4me3-only	Bivalent	Bivalent
1700110I07Rik	Unmarked	Unmarked	H3K27me3-only	H3K27me3-only	H3K27me3-only	H3K27me3-only	H3K27me3-only	H3K27me3-only
Usp45	H3K4me3-only	H3K4me3-only	H3K4me3-only	H3K4me3-only	H3K4me3-only	H3K4me3-only	H3K4me3-only	H3K4me3-only
Mdga2	Bivalent	H3K4me3-only	H3K4me3-only	H3K4me3-only	H3K4me3-only	H3K4me3-only	Bivalent	Bivalent
1110036E04Rik	Unmarked	H3K4me3-only	H3K4me3-only	H3K4me3-only	H3K4me3-only	H3K4me3-only	H3K4me3-only	H3K4me3-only
Gm21269	H3K27me3-only	H3K27me3-only	H3K27me3-only	H3K27me3-only	H3K27me3-only	H3K27me3-only	H3K27me3-only	H3K27me3-only
Usp46	Unmarked	H3K4me3-only	H3K4me3-only	H3K4me3-only	H3K4me3-only	H3K4me3-only	H3K4me3-only	H3K4me3-only
Rtca	H3K4me3-only	H3K4me3-only	H3K4me3-only	H3K4me3-only	H3K4me3-only	H3K4me3-only	H3K4me3-only	H3K4me3-only
Rtcb	Unmarked	H3K4me3-only	H3K4me3-only	H3K4me3-only	H3K4me3-only	H3K4me3-only	H3K4me3-only	H3K4me3-only
Usp47	H3K4me3-only	H3K4me3-only	H3K4me3-only	H3K4me3-only	H3K4me3-only	H3K4me3-only	H3K4me3-only	Bivalent
Usp48	H3K4me3-only	H3K4me3-only	H3K4me3-only	H3K4me3-only	H3K4me3-only	Bivalent	H3K4me3-only	H3K4me3-only
Obfc1	Unmarked	H3K4me3-only	H3K4me3-only	H3K4me3-only	H3K4me3-only	H3K4me3-only	H3K4me3-only	H3K4me3-only
Usp49	Unmarked	H3K4me3-only	H3K4me3-only	H3K4me3-only	H3K4me3-only	H3K4me3-only	H3K4me3-only	H3K4me3-only
Lasp1	Bivalent	Unmarked	H3K4me3-only	H3K4me3-only	H3K4me3-only	H3K4me3-only	H3K4me3-only	H3K4me3-only
Trafd1	H3K4me3-only	H3K4me3-only	H3K4me3-only	H3K4me3-only	H3K4me3-only	H3K4me3-only	H3K4me3-only	H3K4me3-only
Gm12530	H3K27me3-only	H3K27me3-only	H3K4me3-only	H3K4me3-only	H3K4me3-only	H3K4me3-only	H3K4me3-only	H3K4me3-only
A230057D06Rik	Unmarked	H3K27me3-only	H3K27me3-only	H3K27me3-only	H3K27me3-only	H3K27me3-only	Unmarked	H3K27me3-only
Olfr401	Unmarked	Unmarked	Unmarked	Unmarked	Unmarked	Unmarked	Unmarked	Unmarked
Arhgef1	H3K4me3-only	H3K4me3-only	H3K4me3-only	H3K4me3-only	H3K4me3-only	H3K4me3-only	H3K4me3-only	H3K4me3-only
F830045P16Rik	H3K27me3-only	H3K27me3-only	H3K27me3-only	Unmarked	H3K27me3-only	H3K27me3-only	H3K27me3-only	Unmarked
Olfr402	Unmarked	H3K4me3-only	Unmarked	Unmarked	Unmarked	Unmarked	Unmarked	Unmarked
Arhgef2	Bivalent	H3K4me3-only	H3K4me3-only	H3K4me3-only	H3K4me3-only	H3K4me3-only	H3K4me3-only	H3K4me3-only
Spo11	H3K27me3-only	H3K27me3-only	Bivalent	Bivalent	Bivalent	Bivalent	H3K27me3-only	H3K27me3-only
Arhgef3	Bivalent	H3K4me3-only	Bivalent	H3K4me3-only	H3K4me3-only	H3K4me3-only	H3K4me3-only	H3K4me3-only
Olfr403	Unmarked	H3K27me3-only	H3K27me3-only	H3K27me3-only	H3K27me3-only	H3K27me3-only	H3K27me3-only	H3K27me3-only
Rhox10	Unmarked	Unmarked	Unmarked	H3K4me3-only	Unmarked	Unmarked	H3K27me3-only	H3K27me3-only
5730408K05Rik	Unmarked	H3K4me3-only	H3K4me3-only	H3K4me3-only	H3K4me3-only	H3K4me3-only	H3K4me3-only	H3K4me3-only
Mtfp1	H3K4me3-only	Unmarked	H3K4me3-only	H3K4me3-only	H3K4me3-only	H3K4me3-only	H3K4me3-only	H3K4me3-only
Zfp324	Bivalent	H3K4me3-only	H3K4me3-only	H3K4me3-only	H3K4me3-only	H3K4me3-only	H3K4me3-only	H3K4me3-only
Nlrp2	H3K4me3-only	H3K4me3-only	Unmarked	Unmarked	Unmarked	Unmarked	Unmarked	Unmarked
[truncated: 22,894 more rows]
